# Supplementary material for: Photocrosslinkable gelatin-treated dentin matrix hydrogel as a novel pulp capping agent for dentin regeneration: I. synthesis, characterizations and grafting optimization
Source: BMC Oral Health. 2023 Aug 4;23:536. doi: 10.1186/s12903-023-03236-z (PMC10401831; doi:10.1186/s12903-023-03236-z)
Supplement: Supplementary file 1 — Additional file 1. Characterization Data 1. [file 12903_2023_3236_MOESM1_ESM.xlsx]

## Sheet: Grafting Efficiency &percentage
GMA Concentration, (M)	GE %	GP %
0.04	74-70.3-71.4	50-53-52
0.09	94.7-90.9-88.5	62-65-63
0.195	93-94-96	75-74-76
0.391	98-97-96	76-78-77
Reaction Time, (h)	GE %	GP %
6	75-70-73	45-44-46
12	82-85-80	60-62-60
24	91-90-92	62-65-63
48	95-95-95	75-78-77

## Sheet: yield percent
GMA Concentration, (M)	yield ( %)
0.04	78-80-84
0.09	88-90-92
0.195	96-94-92
0.391	94-96-99
Reaction Time, (h)	yield ( %)
6	86-84-80
12	87-85-83
24	88-90-92
48	88-92-96
