# Supplementary material for: Photocrosslinkable gelatin-treated dentin matrix hydrogel as a novel pulp capping agent for dentin regeneration: I. synthesis, characterizations and grafting optimization
Source: BMC Oral Health. 2023 Aug 4;23:536. doi: 10.1186/s12903-023-03236-z (PMC10401831; doi:10.1186/s12903-023-03236-z)
Supplement: Supplementary file 2 — Additional file 2. Characterization Data 2. [file 12903_2023_3236_MOESM2_ESM.xlsx]

## Sheet: FTIR
G-GMA/TDM hydrogel		G-GMA Copolymer		Gelatin		TDM
3996.75	0.9902	3996.75	0.99377	3996.75	0.99155	3996.75	0.99117
3994.69	0.9902	3994.69	0.99377	3994.69	0.99155	3994.69	0.99117
3992.64	0.9902	3992.64	0.99377	3992.64	0.99155	3992.64	0.99117
3990.58	0.9902	3990.58	0.99377	3990.58	0.99155	3990.58	0.99117
3988.53	0.9902	3988.53	0.99377	3988.53	0.99155	3988.53	0.99117
3986.47	0.99027	3986.47	0.99377	3986.47	0.99154	3986.47	0.99117
3984.42	0.99031	3984.42	0.99377	3984.42	0.99153	3984.42	0.99117
3982.36	0.9903	3982.36	0.9938	3982.36	0.99153	3982.36	0.99103
3980.31	0.99019	3980.31	0.99387	3980.31	0.99155	3980.31	0.99106
3978.25	0.99001	3978.25	0.99396	3978.25	0.99158	3978.25	0.99122
3976.2	0.98986	3976.2	0.99407	3976.2	0.99164	3976.2	0.99143
3974.14	0.98975	3974.14	0.99417	3974.14	0.99171	3974.14	0.99161
3972.09	0.98969	3972.09	0.99428	3972.09	0.99177	3972.09	0.99174
3970.03	0.9897	3970.03	0.99441	3970.03	0.99181	3970.03	0.99184
3967.98	0.9898	3967.98	0.9945	3967.98	0.99181	3967.98	0.99192
3965.92	0.98991	3965.92	0.99451	3965.92	0.99177	3965.92	0.99198
3963.87	0.98999	3963.87	0.99446	3963.87	0.9917	3963.87	0.99199
3961.81	0.99007	3961.81	0.99438	3961.81	0.99161	3961.81	0.99194
3959.76	0.99012	3959.76	0.99431	3959.76	0.99152	3959.76	0.99182
3957.7	0.99007	3957.7	0.99428	3957.7	0.99144	3957.7	0.99175
3955.65	0.98994	3955.65	0.99426	3955.65	0.99137	3955.65	0.99176
3953.59	0.98984	3953.59	0.99419	3953.59	0.99132	3953.59	0.99181
3951.54	0.98984	3951.54	0.99407	3951.54	0.99127	3951.54	0.99186
3949.48	0.98995	3949.48	0.99398	3949.48	0.99123	3949.48	0.9919
3947.43	0.99013	3947.43	0.99391	3947.43	0.9912	3947.43	0.99189
3945.38	0.99038	3945.38	0.99383	3945.38	0.99119	3945.38	0.99184
3943.32	0.99066	3943.32	0.99374	3943.32	0.99119	3943.32	0.99184
3941.27	0.99086	3941.27	0.99371	3941.27	0.99124	3941.27	0.99191
3939.21	0.99094	3939.21	0.99379	3939.21	0.99131	3939.21	0.99196
3937.16	0.99094	3937.16	0.99391	3937.16	0.99142	3937.16	0.99191
3935.1	0.99092	3935.1	0.99399	3935.1	0.99154	3935.1	0.99185
3933.05	0.99088	3933.05	0.99407	3933.05	0.99164	3933.05	0.99185
3930.99	0.99084	3930.99	0.99413	3930.99	0.99171	3930.99	0.99188
3928.94	0.99078	3928.94	0.99408	3928.94	0.99172	3928.94	0.9919
3926.88	0.9907	3926.88	0.99392	3926.88	0.99166	3926.88	0.9919
3924.83	0.99062	3924.83	0.99376	3924.83	0.99154	3924.83	0.9919
3922.77	0.99057	3922.77	0.9936	3922.77	0.99138	3922.77	0.99182
3920.72	0.99053	3920.72	0.99339	3920.72	0.99121	3920.72	0.9917
3918.66	0.99048	3918.66	0.99321	3918.66	0.99107	3918.66	0.99165
3916.61	0.99046	3916.61	0.99316	3916.61	0.99098	3916.61	0.99169
3914.55	0.99052	3914.55	0.99325	3914.55	0.99095	3914.55	0.9917
3912.5	0.99058	3912.5	0.99343	3912.5	0.99098	3912.5	0.99165
3910.44	0.99058	3910.44	0.99365	3910.44	0.99105	3910.44	0.99158
3908.39	0.99055	3908.39	0.99388	3908.39	0.9911	3908.39	0.99154
3906.33	0.99053	3906.33	0.994	3906.33	0.99113	3906.33	0.99154
3904.28	0.99068	3904.28	0.99392	3904.28	0.99111	3904.28	0.99159
3902.22	0.99097	3902.22	0.99369	3902.22	0.99104	3902.22	0.9917
3900.17	0.99133	3900.17	0.99348	3900.17	0.99095	3900.17	0.99186
3898.11	0.99166	3898.11	0.99335	3898.11	0.99086	3898.11	0.99197
3896.06	0.9918	3896.06	0.99321	3896.06	0.99079	3896.06	0.99203
3894	0.99167	3894	0.99309	3894	0.99076	3894	0.99212
3891.95	0.99134	3891.95	0.99311	3891.95	0.99077	3891.95	0.99222
3889.89	0.99096	3889.89	0.99325	3889.89	0.99082	3889.89	0.99227
3887.84	0.99074	3887.84	0.99348	3887.84	0.99088	3887.84	0.99228
3885.78	0.99073	3885.78	0.99373	3885.78	0.99095	3885.78	0.99222
3883.73	0.9909	3883.73	0.99384	3883.73	0.99102	3883.73	0.99214
3881.67	0.99116	3881.67	0.99378	3881.67	0.99109	3881.67	0.99213
3879.62	0.99134	3879.62	0.99363	3879.62	0.99115	3879.62	0.9922
3877.56	0.99134	3877.56	0.99348	3877.56	0.9912	3877.56	0.99229
3875.51	0.99123	3875.51	0.99338	3875.51	0.99123	3875.51	0.99239
3873.45	0.99115	3873.45	0.99333	3873.45	0.99124	3873.45	0.99244
3871.4	0.99122	3871.4	0.99325	3871.4	0.99123	3871.4	0.9924
3869.34	0.99141	3869.34	0.99322	3869.34	0.9912	3869.34	0.99232
3867.29	0.99162	3867.29	0.99326	3867.29	0.99117	3867.29	0.99223
3865.23	0.99176	3865.23	0.99335	3865.23	0.99115	3865.23	0.99216
3863.18	0.99172	3863.18	0.99344	3863.18	0.99117	3863.18	0.99211
3861.12	0.99146	3861.12	0.99357	3861.12	0.99123	3861.12	0.99207
3859.07	0.99109	3859.07	0.99374	3859.07	0.99131	3859.07	0.99202
3857.02	0.9908	3857.02	0.99382	3857.02	0.9914	3857.02	0.99195
3854.96	0.99079	3854.96	0.99384	3854.96	0.99146	3854.96	0.99186
3852.91	0.99114	3852.91	0.99385	3852.91	0.99149	3852.91	0.9918
3850.85	0.99167	3850.85	0.99387	3850.85	0.99146	3850.85	0.99181
3848.8	0.99213	3848.8	0.99392	3848.8	0.99138	3848.8	0.9918
3846.74	0.99236	3846.74	0.99401	3846.74	0.99126	3846.74	0.99181
3844.69	0.9923	3844.69	0.99406	3844.69	0.99112	3844.69	0.99188
3842.63	0.99203	3842.63	0.99402	3842.63	0.991	3842.63	0.99209
3840.58	0.9917	3840.58	0.99398	3840.58	0.99089	3840.58	0.99237
3838.52	0.9915	3838.52	0.99403	3838.52	0.99083	3838.52	0.99262
3836.47	0.99153	3836.47	0.99415	3836.47	0.99081	3836.47	0.99277
3834.41	0.99162	3834.41	0.99422	3834.41	0.99084	3834.41	0.99278
3832.36	0.99164	3832.36	0.9941	3832.36	0.99089	3832.36	0.99261
3830.3	0.99155	3830.3	0.99387	3830.3	0.99095	3830.3	0.99237
3828.25	0.99145	3828.25	0.99374	3828.25	0.991	3828.25	0.99217
3826.19	0.99138	3826.19	0.99381	3826.19	0.99101	3826.19	0.99199
3824.14	0.99136	3824.14	0.99403	3824.14	0.99097	3824.14	0.99181
3822.08	0.99137	3822.08	0.99428	3822.08	0.99089	3822.08	0.99165
3820.03	0.99126	3820.03	0.99445	3820.03	0.99078	3820.03	0.99156
3817.97	0.99105	3817.97	0.99454	3817.97	0.9907	3817.97	0.99157
3815.92	0.99085	3815.92	0.99467	3815.92	0.99066	3815.92	0.99162
3813.86	0.99072	3813.86	0.99486	3813.86	0.9907	3813.86	0.99167
3811.81	0.99066	3811.81	0.99499	3811.81	0.99082	3811.81	0.99172
3809.75	0.9906	3809.75	0.99502	3809.75	0.99098	3809.75	0.99176
3807.7	0.99055	3807.7	0.99501	3807.7	0.99115	3807.7	0.99173
3805.64	0.99062	3805.64	0.99491	3805.64	0.99128	3805.64	0.99166
3803.59	0.99077	3803.59	0.9947	3803.59	0.99133	3803.59	0.99166
3801.53	0.99095	3801.53	0.99446	3801.53	0.99129	3801.53	0.9917
3799.48	0.99116	3799.48	0.99422	3799.48	0.99118	3799.48	0.99172
3797.42	0.99133	3797.42	0.99403	3797.42	0.99103	3797.42	0.99173
3795.37	0.99138	3795.37	0.99392	3795.37	0.99091	3795.37	0.99178
3793.31	0.9913	3793.31	0.99389	3793.31	0.99084	3793.31	0.99185
3791.26	0.99114	3791.26	0.99399	3791.26	0.99085	3791.26	0.99189
3789.2	0.99102	3789.2	0.99418	3789.2	0.99095	3789.2	0.99191
3787.15	0.99099	3787.15	0.99441	3787.15	0.99112	3787.15	0.99193
3785.09	0.99099	3785.09	0.9947	3785.09	0.99132	3785.09	0.99194
3783.04	0.99105	3783.04	0.995	3783.04	0.99151	3783.04	0.99191
3780.98	0.99117	3780.98	0.99515	3780.98	0.99167	3780.98	0.9919
3778.93	0.99121	3778.93	0.99511	3778.93	0.99178	3778.93	0.99196
3776.87	0.99109	3776.87	0.99503	3776.87	0.99183	3776.87	0.992
3774.82	0.99081	3774.82	0.99501	3774.82	0.99182	3774.82	0.99202
3772.76	0.99047	3772.76	0.99501	3772.76	0.99178	3772.76	0.99211
3770.71	0.99022	3770.71	0.99502	3770.71	0.99171	3770.71	0.99224
3768.66	0.99019	3768.66	0.995	3768.66	0.99164	3768.66	0.99233
3766.6	0.99038	3766.6	0.99495	3766.6	0.99158	3766.6	0.99236
3764.55	0.99065	3764.55	0.99486	3764.55	0.99155	3764.55	0.9923
3762.49	0.99085	3762.49	0.99468	3762.49	0.99153	3762.49	0.99222
3760.44	0.99086	3760.44	0.99448	3760.44	0.99151	3760.44	0.99217
3758.38	0.99067	3758.38	0.9943	3758.38	0.99148	3758.38	0.99217
3756.33	0.99037	3756.33	0.99415	3756.33	0.9914	3756.33	0.99219
3754.27	0.99018	3754.27	0.994	3754.27	0.99127	3754.27	0.99213
3752.22	0.99025	3752.22	0.99392	3752.22	0.99108	3752.22	0.99199
3750.16	0.99049	3750.16	0.99382	3750.16	0.99086	3750.16	0.99185
3748.11	0.99068	3748.11	0.99354	3748.11	0.99061	3748.11	0.99177
3746.05	0.99076	3746.05	0.99315	3746.05	0.99039	3746.05	0.99173
3744	0.99076	3744	0.99281	3744	0.9902	3744	0.99172
3741.94	0.99067	3741.94	0.9927	3741.94	0.99006	3741.94	0.99176
3739.89	0.99051	3739.89	0.99268	3739.89	0.98998	3739.89	0.99178
3737.83	0.99028	3737.83	0.99259	3737.83	0.98995	3737.83	0.99174
3735.78	0.99005	3735.78	0.99257	3735.78	0.98997	3735.78	0.99176
3733.72	0.9899	3733.72	0.99274	3733.72	0.99004	3733.72	0.99184
3731.67	0.98979	3731.67	0.99304	3731.67	0.99014	3731.67	0.9919
3729.61	0.98969	3729.61	0.99328	3729.61	0.99028	3729.61	0.99189
3727.56	0.98964	3727.56	0.99342	3727.56	0.99046	3727.56	0.9918
3725.5	0.98971	3725.5	0.99341	3725.5	0.99066	3725.5	0.99169
3723.45	0.98979	3723.45	0.99321	3723.45	0.99087	3723.45	0.99158
3721.39	0.98969	3721.39	0.99301	3721.39	0.99107	3721.39	0.99154
3719.34	0.98938	3719.34	0.99298	3719.34	0.99123	3719.34	0.99162
3717.28	0.98907	3717.28	0.99312	3717.28	0.99132	3717.28	0.99176
3715.23	0.98889	3715.23	0.99321	3715.23	0.99134	3715.23	0.99183
3713.17	0.98888	3713.17	0.99314	3713.17	0.99129	3713.17	0.99178
3711.12	0.98886	3711.12	0.99307	3711.12	0.99118	3711.12	0.99172
3709.06	0.98869	3709.06	0.99316	3709.06	0.99105	3709.06	0.99165
3707.01	0.98838	3707.01	0.99337	3707.01	0.99091	3707.01	0.99152
3704.95	0.98797	3704.95	0.99353	3704.95	0.99081	3704.95	0.99136
3702.9	0.9875	3702.9	0.99365	3702.9	0.99076	3702.9	0.99121
3700.84	0.987	3700.84	0.99376	3700.84	0.99074	3700.84	0.9911
3698.79	0.98659	3698.79	0.99383	3698.79	0.99077	3698.79	0.99112
3696.73	0.98632	3696.73	0.99385	3696.73	0.9908	3696.73	0.9913
3694.68	0.98598	3694.68	0.99392	3694.68	0.99083	3694.68	0.99147
3692.62	0.98545	3692.62	0.99407	3692.62	0.99085	3692.62	0.99151
3690.57	0.98489	3690.57	0.99418	3690.57	0.99084	3690.57	0.99145
3688.51	0.98445	3688.51	0.99422	3688.51	0.99082	3688.51	0.99136
3686.46	0.9841	3686.46	0.99426	3686.46	0.99077	3686.46	0.99122
3684.4	0.98371	3684.4	0.99438	3684.4	0.9907	3684.4	0.99097
3682.35	0.9832	3682.35	0.99453	3682.35	0.99061	3682.35	0.99063
3680.3	0.98257	3680.3	0.99454	3680.3	0.99049	3680.3	0.9903
3678.24	0.98186	3678.24	0.99432	3678.24	0.99034	3678.24	0.99005
3676.19	0.98094	3676.19	0.99396	3676.19	0.99016	3676.19	0.98994
3674.13	0.97979	3674.13	0.99347	3674.13	0.98997	3674.13	0.98993
3672.08	0.97866	3672.08	0.9929	3672.08	0.98979	3672.08	0.98993
3670.02	0.97756	3670.02	0.99243	3670.02	0.98964	3670.02	0.98984
3667.97	0.9764	3667.97	0.99209	3667.97	0.98956	3667.97	0.98975
3665.91	0.97522	3665.91	0.99184	3665.91	0.98953	3665.91	0.98972
3663.86	0.97402	3663.86	0.99174	3663.86	0.98955	3663.86	0.98974
3661.8	0.97278	3661.8	0.99175	3661.8	0.98959	3661.8	0.98971
3659.75	0.97137	3659.75	0.99177	3659.75	0.98961	3659.75	0.98955
3657.69	0.96973	3657.69	0.99181	3657.69	0.98954	3657.69	0.98929
3655.64	0.96798	3655.64	0.99179	3655.64	0.98934	3655.64	0.98897
3653.58	0.96623	3653.58	0.99157	3653.58	0.989	3653.58	0.98857
3651.53	0.9647	3651.53	0.99114	3651.53	0.98853	3651.53	0.98805
3649.47	0.9634	3649.47	0.99056	3649.47	0.98798	3649.47	0.98741
3647.42	0.96198	3647.42	0.98998	3647.42	0.98741	3647.42	0.9867
3645.36	0.96028	3645.36	0.98952	3645.36	0.9869	3645.36	0.9861
3643.31	0.95834	3643.31	0.98913	3643.31	0.98652	3643.31	0.98565
3641.25	0.95616	3641.25	0.98883	3641.25	0.98628	3641.25	0.98527
3639.2	0.95379	3639.2	0.98868	3639.2	0.98616	3639.2	0.98494
3637.14	0.9515	3637.14	0.98862	3637.14	0.98611	3637.14	0.98469
3635.09	0.94949	3635.09	0.9885	3635.09	0.98606	3635.09	0.98454
3633.03	0.94763	3633.03	0.98826	3633.03	0.98592	3633.03	0.98446
3630.98	0.94575	3630.98	0.98798	3630.98	0.98566	3630.98	0.98437
3628.92	0.94378	3628.92	0.98755	3628.92	0.98526	3628.92	0.98412
3626.87	0.94163	3626.87	0.98703	3626.87	0.98475	3626.87	0.98377
3624.81	0.93935	3624.81	0.9865	3624.81	0.98419	3624.81	0.98339
3622.76	0.93706	3622.76	0.98597	3622.76	0.98364	3622.76	0.983
3620.7	0.93484	3620.7	0.98549	3620.7	0.98314	3620.7	0.98262
3618.65	0.9327	3618.65	0.98508	3618.65	0.9827	3618.65	0.98221
3616.59	0.93069	3616.59	0.98475	3616.59	0.98229	3616.59	0.98171
3614.54	0.92881	3614.54	0.98447	3614.54	0.98189	3614.54	0.98113
3612.48	0.92683	3612.48	0.9841	3612.48	0.98143	3612.48	0.98055
3610.43	0.92461	3610.43	0.98351	3610.43	0.98091	3610.43	0.97999
3608.37	0.92217	3608.37	0.98282	3608.37	0.98033	3608.37	0.97944
3606.32	0.91957	3606.32	0.98227	3606.32	0.97973	3606.32	0.9789
3604.26	0.91698	3604.26	0.98193	3604.26	0.97914	3604.26	0.97838
3602.21	0.91457	3602.21	0.98174	3602.21	0.97861	3602.21	0.9779
3600.15	0.91233	3600.15	0.98152	3600.15	0.97814	3600.15	0.97747
3598.1	0.91013	3598.1	0.98124	3598.1	0.97771	3598.1	0.97701
3596.04	0.9078	3596.04	0.98105	3596.04	0.9773	3596.04	0.97658
3593.99	0.90531	3593.99	0.98094	3593.99	0.97685	3593.99	0.97616
3591.94	0.90266	3591.94	0.98067	3591.94	0.97635	3591.94	0.9757
3589.88	0.89998	3589.88	0.98017	3589.88	0.97578	3589.88	0.97518
3587.83	0.89753	3587.83	0.9795	3587.83	0.97519	3587.83	0.97467
3585.77	0.89525	3585.77	0.97877	3585.77	0.97458	3585.77	0.97412
3583.72	0.89302	3583.72	0.97807	3583.72	0.97401	3583.72	0.97357
3581.66	0.89076	3581.66	0.97747	3581.66	0.97349	3581.66	0.97305
3579.61	0.88839	3579.61	0.97702	3579.61	0.97302	3579.61	0.97258
3577.55	0.88581	3577.55	0.97664	3577.55	0.97258	3577.55	0.97214
3575.5	0.88311	3575.5	0.97621	3575.5	0.97214	3575.5	0.97171
3573.44	0.88048	3573.44	0.97571	3573.44	0.97167	3573.44	0.97127
3571.39	0.87798	3571.39	0.97515	3571.39	0.97114	3571.39	0.9708
3569.33	0.87556	3569.33	0.9745	3569.33	0.97054	3569.33	0.97029
3567.28	0.87313	3567.28	0.97369	3567.28	0.96989	3567.28	0.96968
3565.22	0.87061	3565.22	0.97286	3565.22	0.9692	3565.22	0.96905
3563.17	0.86799	3563.17	0.97213	3563.17	0.9685	3563.17	0.96845
3561.11	0.86529	3561.11	0.97153	3561.11	0.96781	3561.11	0.96786
3559.06	0.8625	3559.06	0.97099	3559.06	0.96714	3559.06	0.96727
3557	0.85963	3557	0.97049	3557	0.9665	3557	0.96673
3554.95	0.85689	3554.95	0.97003	3554.95	0.96588	3554.95	0.96628
3552.89	0.85439	3552.89	0.96958	3552.89	0.96527	3552.89	0.9659
3550.84	0.85197	3550.84	0.96904	3550.84	0.96468	3550.84	0.9655
3548.78	0.84947	3548.78	0.96837	3548.78	0.9641	3548.78	0.965
3546.73	0.84692	3546.73	0.96758	3546.73	0.96352	3546.73	0.96443
3544.67	0.84428	3544.67	0.96681	3544.67	0.96296	3544.67	0.96382
3542.62	0.84148	3542.62	0.9661	3542.62	0.96241	3542.62	0.96317
3540.56	0.83863	3540.56	0.96544	3540.56	0.96187	3540.56	0.9625
3538.51	0.83592	3538.51	0.96487	3538.51	0.96132	3538.51	0.96187
3536.45	0.83337	3536.45	0.96444	3536.45	0.96074	3536.45	0.96132
3534.4	0.83086	3534.4	0.96405	3534.4	0.96013	3534.4	0.9608
3532.34	0.82832	3532.34	0.96358	3532.34	0.95948	3532.34	0.96032
3530.29	0.82578	3530.29	0.96304	3530.29	0.95878	3530.29	0.95993
3528.23	0.82318	3528.23	0.9624	3528.23	0.95805	3528.23	0.95954
3526.18	0.82054	3526.18	0.96166	3526.18	0.95731	3526.18	0.95909
3524.12	0.81795	3524.12	0.9609	3524.12	0.9566	3524.12	0.95861
3522.07	0.81544	3522.07	0.96017	3522.07	0.95594	3522.07	0.95811
3520.01	0.81291	3520.01	0.95949	3520.01	0.95535	3520.01	0.9576
3517.96	0.81025	3517.96	0.95884	3517.96	0.95482	3517.96	0.95709
3515.9	0.80747	3515.9	0.95822	3515.9	0.95436	3515.9	0.95658
3513.85	0.80466	3513.85	0.95771	3513.85	0.95393	3513.85	0.95608
3511.79	0.80188	3511.79	0.95731	3511.79	0.95352	3511.79	0.95556
3509.74	0.79915	3509.74	0.95686	3509.74	0.95309	3509.74	0.95501
3507.68	0.79654	3507.68	0.95634	3507.68	0.95265	3507.68	0.95448
3505.63	0.79414	3505.63	0.95582	3505.63	0.9522	3505.63	0.95398
3503.58	0.79193	3503.58	0.95531	3503.58	0.95174	3503.58	0.95344
3501.52	0.78977	3501.52	0.95481	3501.52	0.95128	3501.52	0.95285
3499.47	0.78758	3499.47	0.95435	3499.47	0.95083	3499.47	0.95227
3497.41	0.7853	3497.41	0.9539	3497.41	0.95037	3497.41	0.95178
3495.36	0.7829	3495.36	0.95345	3495.36	0.94991	3495.36	0.95138
3493.3	0.78037	3493.3	0.95301	3493.3	0.94943	3493.3	0.95102
3491.25	0.77775	3491.25	0.95259	3491.25	0.94894	3491.25	0.95067
3489.19	0.77518	3489.19	0.95213	3489.19	0.94843	3489.19	0.95032
3487.14	0.77276	3487.14	0.9516	3487.14	0.94792	3487.14	0.94994
3485.08	0.77049	3485.08	0.95101	3485.08	0.94744	3485.08	0.94955
3483.03	0.76839	3483.03	0.95046	3483.03	0.94699	3483.03	0.9492
3480.97	0.76643	3480.97	0.94996	3480.97	0.9466	3480.97	0.94886
3478.92	0.76453	3478.92	0.94947	3478.92	0.94624	3478.92	0.94846
3476.86	0.76257	3476.86	0.949	3476.86	0.9459	3476.86	0.94797
3474.81	0.76048	3474.81	0.94857	3474.81	0.94557	3474.81	0.94748
3472.75	0.7583	3472.75	0.94821	3472.75	0.94522	3472.75	0.94706
3470.7	0.75611	3470.7	0.94788	3470.7	0.94483	3470.7	0.94668
3468.64	0.75402	3468.64	0.94756	3468.64	0.94441	3468.64	0.94629
3466.59	0.752	3466.59	0.94723	3466.59	0.94396	3466.59	0.94592
3464.53	0.74999	3464.53	0.94692	3464.53	0.94349	3464.53	0.94555
3462.48	0.74799	3462.48	0.94662	3462.48	0.94303	3462.48	0.94518
3460.42	0.746	3460.42	0.94631	3460.42	0.94258	3460.42	0.94479
3458.37	0.74397	3458.37	0.94597	3458.37	0.94215	3458.37	0.94436
3456.31	0.7419	3456.31	0.94559	3456.31	0.94173	3456.31	0.94393
3454.26	0.73986	3454.26	0.94522	3454.26	0.94132	3454.26	0.94349
3452.2	0.73795	3452.2	0.94485	3452.2	0.9409	3452.2	0.94303
3450.15	0.73612	3450.15	0.94444	3450.15	0.94048	3450.15	0.94255
3448.09	0.73429	3448.09	0.94402	3448.09	0.94006	3448.09	0.94212
3446.04	0.73242	3446.04	0.94359	3446.04	0.93963	3446.04	0.94175
3443.98	0.73051	3443.98	0.94316	3443.98	0.93922	3443.98	0.94143
3441.93	0.72853	3441.93	0.94275	3441.93	0.93883	3441.93	0.94111
3439.87	0.72647	3439.87	0.94239	3439.87	0.93846	3439.87	0.94078
3437.82	0.72439	3437.82	0.94203	3437.82	0.93811	3437.82	0.94045
3435.76	0.72235	3435.76	0.94163	3435.76	0.93777	3435.76	0.94009
3433.71	0.72042	3433.71	0.94125	3433.71	0.93742	3433.71	0.93972
3431.65	0.71863	3431.65	0.94095	3431.65	0.93706	3431.65	0.93941
3429.6	0.71693	3429.6	0.9407	3429.6	0.93668	3429.6	0.93912
3427.54	0.71523	3427.54	0.94044	3427.54	0.93626	3427.54	0.93881
3425.49	0.71355	3425.49	0.94017	3425.49	0.93581	3425.49	0.93847
3423.43	0.71182	3423.43	0.93987	3423.43	0.93532	3423.43	0.93813
3421.38	0.71003	3421.38	0.93955	3421.38	0.93481	3421.38	0.93778
3419.32	0.7082	3419.32	0.93919	3419.32	0.93428	3419.32	0.9374
3417.27	0.70643	3417.27	0.93876	3417.27	0.93376	3417.27	0.93702
3415.22	0.70484	3415.22	0.93828	3415.22	0.93324	3415.22	0.93667
3413.16	0.70339	3413.16	0.93776	3413.16	0.93274	3413.16	0.93635
3411.11	0.702	3411.11	0.93727	3411.11	0.93226	3411.11	0.93603
3409.05	0.70066	3409.05	0.93686	3409.05	0.93179	3409.05	0.93572
3407	0.69934	3407	0.93657	3407	0.93134	3407	0.93543
3404.94	0.69807	3404.94	0.93636	3404.94	0.9309	3404.94	0.93511
3402.89	0.69684	3402.89	0.9362	3402.89	0.93046	3402.89	0.93478
3400.83	0.69565	3400.83	0.93603	3400.83	0.93003	3400.83	0.93451
3398.78	0.69445	3398.78	0.93584	3398.78	0.9296	3398.78	0.93425
3396.72	0.69316	3396.72	0.93568	3396.72	0.92916	3396.72	0.93398
3394.67	0.69181	3394.67	0.93554	3394.67	0.92872	3394.67	0.93371
3392.61	0.69054	3392.61	0.93537	3392.61	0.92829	3392.61	0.93349
3390.56	0.68943	3390.56	0.93512	3390.56	0.92786	3390.56	0.93332
3388.5	0.68853	3388.5	0.9348	3388.5	0.92745	3388.5	0.93318
3386.45	0.68777	3386.45	0.93447	3386.45	0.92706	3386.45	0.93304
3384.39	0.68707	3384.39	0.93419	3384.39	0.9267	3384.39	0.93284
3382.34	0.68631	3382.34	0.93397	3382.34	0.92636	3382.34	0.93253
3380.28	0.6854	3380.28	0.93373	3380.28	0.92604	3380.28	0.93216
3378.23	0.6844	3378.23	0.93337	3378.23	0.92571	3378.23	0.93186
3376.17	0.68346	3376.17	0.9329	3376.17	0.92536	3376.17	0.93164
3374.12	0.68265	3374.12	0.93241	3374.12	0.92499	3374.12	0.93142
3372.06	0.68196	3372.06	0.93198	3372.06	0.92458	3372.06	0.93116
3370.01	0.68134	3370.01	0.93159	3370.01	0.92415	3370.01	0.93091
3367.95	0.68069	3367.95	0.93119	3367.95	0.92369	3367.95	0.93069
3365.9	0.67998	3365.9	0.93069	3365.9	0.92322	3365.9	0.9305
3363.84	0.67927	3363.84	0.9301	3363.84	0.92276	3363.84	0.93032
3361.79	0.67862	3361.79	0.92947	3361.79	0.92232	3361.79	0.93014
3359.73	0.67797	3359.73	0.9289	3359.73	0.9219	3359.73	0.9299
3357.68	0.67728	3357.68	0.92836	3357.68	0.92149	3357.68	0.92961
3355.62	0.67653	3355.62	0.92772	3355.62	0.92109	3355.62	0.9293
3353.57	0.6757	3353.57	0.92693	3353.57	0.92067	3353.57	0.92904
3351.51	0.67476	3351.51	0.92604	3351.51	0.92022	3351.51	0.92877
3349.46	0.67375	3349.46	0.92516	3349.46	0.91974	3349.46	0.92847
3347.4	0.67285	3347.4	0.92432	3347.4	0.91922	3347.4	0.92814
3345.35	0.67212	3345.35	0.92354	3345.35	0.91867	3345.35	0.92781
3343.29	0.67151	3343.29	0.92277	3343.29	0.9181	3343.29	0.92745
3341.24	0.67093	3341.24	0.92191	3341.24	0.91752	3341.24	0.92705
3339.18	0.67036	3339.18	0.92104	3339.18	0.91695	3339.18	0.92668
3337.13	0.66978	3337.13	0.92024	3337.13	0.9164	3337.13	0.92638
3335.07	0.66918	3335.07	0.91954	3335.07	0.91588	3335.07	0.92614
3333.02	0.66858	3333.02	0.91892	3333.02	0.91539	3333.02	0.92594
3330.97	0.66805	3330.97	0.91832	3330.97	0.91491	3330.97	0.92578
3328.91	0.66763	3328.91	0.91775	3328.91	0.91444	3328.91	0.92563
3326.86	0.66734	3326.86	0.91721	3326.86	0.91397	3326.86	0.92547
3324.8	0.66713	3324.8	0.91675	3324.8	0.9135	3324.8	0.92529
3322.75	0.66698	3322.75	0.91637	3322.75	0.913	3322.75	0.92507
3320.69	0.66682	3320.69	0.91605	3320.69	0.9125	3320.69	0.92485
3318.64	0.66671	3318.64	0.91569	3318.64	0.91199	3318.64	0.92463
3316.58	0.66667	3316.58	0.91528	3316.58	0.91147	3316.58	0.92442
3314.53	0.66667	3314.53	0.91487	3314.53	0.91097	3314.53	0.92421
3312.47	0.66664	3312.47	0.91447	3312.47	0.91049	3312.47	0.92401
3310.42	0.66654	3310.42	0.91407	3310.42	0.91003	3310.42	0.92383
3308.36	0.66639	3308.36	0.91368	3308.36	0.9096	3308.36	0.92371
3306.31	0.66622	3306.31	0.91333	3306.31	0.90918	3306.31	0.92365
3304.25	0.66608	3304.25	0.91304	3304.25	0.90877	3304.25	0.92356
3302.2	0.66607	3302.2	0.91281	3302.2	0.90837	3302.2	0.92339
3300.14	0.6662	3300.14	0.91267	3300.14	0.90797	3300.14	0.92315
3298.09	0.66637	3298.09	0.91257	3298.09	0.90757	3298.09	0.92291
3296.03	0.66647	3296.03	0.91244	3296.03	0.90717	3296.03	0.92269
3293.98	0.66645	3293.98	0.91225	3293.98	0.90679	3293.98	0.92249
3291.92	0.66636	3291.92	0.91204	3291.92	0.90644	3291.92	0.9223
3289.87	0.6663	3289.87	0.9119	3289.87	0.90614	3289.87	0.92211
3287.81	0.66636	3287.81	0.91185	3287.81	0.90589	3287.81	0.92193
3285.76	0.6665	3285.76	0.91185	3285.76	0.90569	3285.76	0.92179
3283.7	0.66664	3283.7	0.91188	3283.7	0.90555	3283.7	0.92174
3281.65	0.66676	3281.65	0.91192	3281.65	0.90545	3281.65	0.9218
3279.59	0.6669	3279.59	0.91196	3279.59	0.90537	3279.59	0.92195
3277.54	0.66709	3277.54	0.91199	3277.54	0.90529	3277.54	0.92213
3275.48	0.66729	3275.48	0.91202	3275.48	0.90521	3275.48	0.9223
3273.43	0.66748	3273.43	0.91201	3273.43	0.90513	3273.43	0.92245
3271.37	0.66769	3271.37	0.91197	3271.37	0.90504	3271.37	0.92261
3269.32	0.66797	3269.32	0.91195	3269.32	0.90497	3269.32	0.92274
3267.26	0.66838	3267.26	0.91205	3267.26	0.90494	3267.26	0.92284
3265.21	0.66897	3265.21	0.91233	3265.21	0.90495	3265.21	0.92289
3263.15	0.66974	3263.15	0.91276	3263.15	0.90503	3263.15	0.92287
3261.1	0.67062	3261.1	0.91324	3261.1	0.90517	3261.1	0.9228
3259.04	0.67147	3259.04	0.91369	3259.04	0.90537	3259.04	0.92278
3256.99	0.67221	3256.99	0.91414	3256.99	0.90563	3256.99	0.92286
3254.93	0.67285	3254.93	0.91458	3254.93	0.90594	3254.93	0.92303
3252.88	0.67351	3252.88	0.91501	3252.88	0.90629	3252.88	0.92321
3250.82	0.67423	3250.82	0.91538	3250.82	0.90667	3250.82	0.92331
3248.77	0.67499	3248.77	0.91566	3248.77	0.90709	3248.77	0.92338
3246.71	0.67572	3246.71	0.91588	3246.71	0.90751	3246.71	0.92353
3244.66	0.67649	3244.66	0.9161	3244.66	0.90794	3244.66	0.92377
3242.61	0.67736	3242.61	0.91638	3242.61	0.90835	3242.61	0.924
3240.55	0.67833	3240.55	0.91675	3240.55	0.90872	3240.55	0.92416
3238.5	0.67935	3238.5	0.91717	3238.5	0.90906	3238.5	0.92424
3236.44	0.68043	3236.44	0.91759	3236.44	0.90935	3236.44	0.92433
3234.39	0.68148	3234.39	0.918	3234.39	0.90961	3234.39	0.92447
3232.33	0.68245	3232.33	0.91844	3232.33	0.90986	3232.33	0.92464
3230.28	0.68334	3230.28	0.91889	3230.28	0.91012	3230.28	0.92483
3228.22	0.68427	3228.22	0.9193	3228.22	0.91041	3228.22	0.92497
3226.17	0.68528	3226.17	0.91963	3226.17	0.91074	3226.17	0.9251
3224.11	0.68636	3224.11	0.91987	3224.11	0.9111	3224.11	0.92528
3222.06	0.68748	3222.06	0.92006	3222.06	0.91148	3222.06	0.92551
3220	0.68862	3220	0.92023	3220	0.91186	3220	0.92574
3217.95	0.68976	3217.95	0.92041	3217.95	0.9122	3217.95	0.92591
3215.89	0.69093	3215.89	0.92059	3215.89	0.9125	3215.89	0.92605
3213.84	0.69216	3213.84	0.92081	3213.84	0.91276	3213.84	0.92619
3211.78	0.69349	3211.78	0.92108	3211.78	0.91299	3211.78	0.92635
3209.73	0.69492	3209.73	0.92137	3209.73	0.9132	3209.73	0.92653
3207.67	0.69638	3207.67	0.92167	3207.67	0.91341	3207.67	0.92673
3205.62	0.69782	3205.62	0.92199	3205.62	0.91366	3205.62	0.92692
3203.56	0.69925	3203.56	0.92232	3203.56	0.91394	3203.56	0.92709
3201.51	0.70071	3201.51	0.92268	3201.51	0.91426	3201.51	0.92723
3199.45	0.70221	3199.45	0.92308	3199.45	0.91461	3199.45	0.92735
3197.4	0.70379	3197.4	0.92352	3197.4	0.915	3197.4	0.92744
3195.34	0.70546	3195.34	0.92397	3195.34	0.91541	3195.34	0.92752
3193.29	0.70715	3193.29	0.92442	3193.29	0.91583	3193.29	0.92763
3191.23	0.7088	3191.23	0.92488	3191.23	0.91628	3191.23	0.92782
3189.18	0.71045	3189.18	0.92538	3189.18	0.91676	3189.18	0.92809
3187.12	0.71217	3187.12	0.92594	3187.12	0.91727	3187.12	0.92843
3185.07	0.71392	3185.07	0.92652	3185.07	0.91781	3185.07	0.9288
3183.01	0.7157	3183.01	0.92704	3183.01	0.91837	3183.01	0.9292
3180.96	0.71759	3180.96	0.92754	3180.96	0.91896	3180.96	0.92959
3178.9	0.71952	3178.9	0.92807	3178.9	0.91956	3178.9	0.92997
3176.85	0.7214	3176.85	0.92868	3176.85	0.92016	3176.85	0.93034
3174.79	0.72324	3174.79	0.9293	3174.79	0.92077	3174.79	0.93072
3172.74	0.72511	3172.74	0.92989	3172.74	0.92139	3172.74	0.93107
3170.68	0.72703	3170.68	0.93049	3170.68	0.92202	3170.68	0.93139
3168.63	0.72892	3168.63	0.93115	3168.63	0.92268	3168.63	0.9317
3166.57	0.7308	3166.57	0.93182	3166.57	0.92335	3166.57	0.93204
3164.52	0.7327	3164.52	0.9325	3164.52	0.92405	3164.52	0.93239
3162.46	0.73461	3162.46	0.93319	3162.46	0.92475	3162.46	0.93274
3160.41	0.73649	3160.41	0.93383	3160.41	0.92546	3160.41	0.93307
3158.35	0.73835	3158.35	0.93441	3158.35	0.92615	3158.35	0.93337
3156.3	0.74019	3156.3	0.935	3156.3	0.92681	3156.3	0.93369
3154.25	0.74197	3154.25	0.93565	3154.25	0.92745	3154.25	0.93408
3152.19	0.7437	3152.19	0.93633	3152.19	0.92806	3152.19	0.93451
3150.14	0.74545	3150.14	0.93699	3150.14	0.92864	3150.14	0.93493
3148.08	0.74726	3148.08	0.9376	3148.08	0.92921	3148.08	0.93531
3146.03	0.7492	3146.03	0.93822	3146.03	0.92976	3146.03	0.93566
3143.97	0.75123	3143.97	0.93885	3143.97	0.93031	3143.97	0.936
3141.92	0.75322	3141.92	0.93943	3141.92	0.93086	3141.92	0.93633
3139.86	0.75507	3139.86	0.93997	3139.86	0.93141	3139.86	0.93665
3137.81	0.75675	3137.81	0.94049	3137.81	0.93196	3137.81	0.93693
3135.75	0.75828	3135.75	0.94097	3135.75	0.93252	3135.75	0.93717
3133.7	0.75975	3133.7	0.94141	3133.7	0.93307	3133.7	0.93737
3131.64	0.76124	3131.64	0.94187	3131.64	0.9336	3131.64	0.93759
3129.59	0.76279	3129.59	0.94238	3129.59	0.9341	3129.59	0.93786
3127.53	0.76441	3127.53	0.94294	3127.53	0.93455	3127.53	0.93818
3125.48	0.76607	3125.48	0.94351	3125.48	0.93493	3125.48	0.93851
3123.42	0.76768	3123.42	0.94402	3123.42	0.93524	3123.42	0.9388
3121.37	0.76917	3121.37	0.94436	3121.37	0.93548	3121.37	0.93902
3119.31	0.77045	3119.31	0.94456	3119.31	0.93564	3119.31	0.93921
3117.26	0.77153	3117.26	0.9447	3117.26	0.93576	3117.26	0.93941
3115.2	0.77249	3115.2	0.94481	3115.2	0.93585	3115.2	0.93962
3113.15	0.77342	3113.15	0.94487	3113.15	0.93594	3113.15	0.93982
3111.09	0.7744	3111.09	0.94486	3111.09	0.93604	3111.09	0.94003
3109.04	0.77544	3109.04	0.94483	3109.04	0.93616	3109.04	0.94024
3106.98	0.77646	3106.98	0.94481	3106.98	0.93628	3106.98	0.94044
3104.93	0.77739	3104.93	0.9448	3104.93	0.9364	3104.93	0.94066
3102.87	0.77819	3102.87	0.94479	3102.87	0.93649	3102.87	0.9409
3100.82	0.77888	3100.82	0.94482	3100.82	0.93653	3100.82	0.94112
3098.76	0.7795	3098.76	0.94483	3098.76	0.9365	3098.76	0.94126
3096.71	0.78014	3096.71	0.94472	3096.71	0.93642	3096.71	0.94133
3094.65	0.78081	3094.65	0.94447	3094.65	0.93627	3094.65	0.94132
3092.6	0.78144	3092.6	0.94421	3092.6	0.93609	3092.6	0.94127
3090.54	0.78196	3090.54	0.94392	3090.54	0.93588	3090.54	0.94121
3088.49	0.78234	3088.49	0.94356	3088.49	0.93567	3088.49	0.94113
3086.43	0.78258	3086.43	0.94316	3086.43	0.93547	3086.43	0.94105
3084.38	0.78271	3084.38	0.94274	3084.38	0.93528	3084.38	0.94097
3082.32	0.7828	3082.32	0.94232	3082.32	0.93511	3082.32	0.94093
3080.27	0.78294	3080.27	0.94193	3080.27	0.93496	3080.27	0.94093
3078.21	0.78317	3078.21	0.94167	3078.21	0.93482	3078.21	0.941
3076.16	0.78356	3076.16	0.9416	3076.16	0.9347	3076.16	0.94111
3074.1	0.78419	3074.1	0.94164	3074.1	0.93458	3074.1	0.94124
3072.05	0.78504	3072.05	0.94167	3072.05	0.93448	3072.05	0.94137
3069.99	0.78597	3069.99	0.94169	3069.99	0.93441	3069.99	0.94146
3067.94	0.7869	3067.94	0.94177	3067.94	0.93436	3067.94	0.94157
3065.89	0.78779	3065.89	0.94193	3065.89	0.93435	3065.89	0.94176
3063.83	0.78859	3063.83	0.94213	3063.83	0.9344	3063.83	0.94199
3061.78	0.78931	3061.78	0.94234	3061.78	0.9345	3061.78	0.94225
3059.72	0.79011	3059.72	0.9426	3059.72	0.93468	3059.72	0.94254
3057.67	0.79112	3057.67	0.94294	3057.67	0.93492	3057.67	0.94289
3055.61	0.79234	3055.61	0.94337	3055.61	0.93522	3055.61	0.94327
3053.56	0.79366	3053.56	0.9439	3053.56	0.93557	3053.56	0.94363
3051.5	0.79507	3051.5	0.94453	3051.5	0.93597	3051.5	0.94398
3049.45	0.79663	3049.45	0.94516	3049.45	0.93641	3049.45	0.94428
3047.39	0.79834	3047.39	0.94579	3047.39	0.93688	3047.39	0.9445
3045.34	0.80008	3045.34	0.94643	3045.34	0.93739	3045.34	0.94471
3043.28	0.80173	3043.28	0.94711	3043.28	0.93792	3043.28	0.94498
3041.23	0.80329	3041.23	0.94782	3041.23	0.93849	3041.23	0.94532
3039.17	0.80478	3039.17	0.94853	3039.17	0.93909	3039.17	0.94566
3037.12	0.80619	3037.12	0.94919	3037.12	0.93972	3037.12	0.94601
3035.06	0.80754	3035.06	0.94987	3035.06	0.94037	3035.06	0.94638
3033.01	0.80891	3033.01	0.95058	3033.01	0.94103	3033.01	0.94676
3030.95	0.8103	3030.95	0.95126	3030.95	0.94169	3030.95	0.94715
3028.9	0.81162	3028.9	0.95189	3028.9	0.94234	3028.9	0.94758
3026.84	0.81277	3026.84	0.9525	3026.84	0.94298	3026.84	0.94802
3024.79	0.81385	3024.79	0.95308	3024.79	0.94359	3024.79	0.94845
3022.73	0.81498	3022.73	0.95362	3022.73	0.94417	3022.73	0.94884
3020.68	0.8162	3020.68	0.95412	3020.68	0.94471	3020.68	0.94923
3018.62	0.81748	3018.62	0.95456	3018.62	0.94521	3018.62	0.94964
3016.57	0.81878	3016.57	0.9549	3016.57	0.94566	3016.57	0.95001
3014.51	0.82	3014.51	0.95515	3014.51	0.94608	3014.51	0.95028
3012.46	0.821	3012.46	0.95538	3012.46	0.94647	3012.46	0.95051
3010.4	0.82173	3010.4	0.95563	3010.4	0.94684	3010.4	0.95074
3008.35	0.82223	3008.35	0.95591	3008.35	0.94719	3008.35	0.95097
3006.29	0.82249	3006.29	0.95616	3006.29	0.94753	3006.29	0.95121
3004.24	0.82249	3004.24	0.9564	3004.24	0.94784	3004.24	0.95145
3002.18	0.82227	3002.18	0.95664	3002.18	0.9481	3002.18	0.95166
3000.13	0.82183	3000.13	0.95685	3000.13	0.94829	3000.13	0.95183
2998.07	0.8211	2998.07	0.95697	2998.07	0.94838	2998.07	0.95194
2996.02	0.82012	2996.02	0.957	2996.02	0.94837	2996.02	0.952
2993.96	0.81902	2993.96	0.95695	2993.96	0.94824	2993.96	0.95202
2991.91	0.81789	2991.91	0.95681	2991.91	0.94799	2991.91	0.95198
2989.85	0.81674	2989.85	0.9566	2989.85	0.94765	2989.85	0.95193
2987.8	0.81562	2987.8	0.95636	2987.8	0.94724	2987.8	0.95188
2985.74	0.81453	2985.74	0.95608	2985.74	0.94678	2985.74	0.95183
2983.69	0.8134	2983.69	0.95577	2983.69	0.9463	2983.69	0.95179
2981.63	0.81218	2981.63	0.95545	2981.63	0.94582	2981.63	0.95177
2979.58	0.81086	2979.58	0.9551	2979.58	0.94535	2979.58	0.95175
2977.53	0.80949	2977.53	0.95476	2977.53	0.94491	2977.53	0.95172
2975.47	0.80813	2975.47	0.95443	2975.47	0.9445	2975.47	0.95166
2973.42	0.80683	2973.42	0.9541	2973.42	0.94412	2973.42	0.95156
2971.36	0.8056	2971.36	0.95378	2971.36	0.94376	2971.36	0.95144
2969.31	0.80444	2969.31	0.95346	2969.31	0.9434	2969.31	0.95129
2967.25	0.80325	2967.25	0.9531	2967.25	0.94305	2967.25	0.95107
2965.2	0.80196	2965.2	0.95271	2965.2	0.9427	2965.2	0.95078
2963.14	0.80054	2963.14	0.95231	2963.14	0.94235	2963.14	0.9504
2961.09	0.79902	2961.09	0.95192	2961.09	0.94202	2961.09	0.94999
2959.03	0.7975	2959.03	0.95155	2959.03	0.94172	2959.03	0.94958
2956.98	0.79611	2956.98	0.95122	2956.98	0.94148	2956.98	0.94923
2954.92	0.79491	2954.92	0.95098	2954.92	0.94129	2954.92	0.94899
2952.87	0.79391	2952.87	0.95085	2952.87	0.94116	2952.87	0.94889
2950.81	0.79319	2950.81	0.95079	2950.81	0.94107	2950.81	0.94893
2948.76	0.79273	2948.76	0.95075	2948.76	0.941	2948.76	0.94905
2946.7	0.79245	2946.7	0.95068	2946.7	0.94093	2946.7	0.94919
2944.65	0.79231	2944.65	0.95062	2944.65	0.94084	2944.65	0.94932
2942.59	0.79241	2942.59	0.95056	2942.59	0.94072	2942.59	0.94935
2940.54	0.79283	2940.54	0.95046	2940.54	0.94058	2940.54	0.94927
2938.48	0.79354	2938.48	0.95027	2938.48	0.94042	2938.48	0.94907
2936.43	0.79456	2936.43	0.95003	2936.43	0.94028	2936.43	0.94878
2934.37	0.79598	2934.37	0.94976	2934.37	0.94018	2934.37	0.94838
2932.32	0.79767	2932.32	0.94949	2932.32	0.94015	2932.32	0.94789
2930.26	0.79947	2930.26	0.94928	2930.26	0.94019	2930.26	0.94737
2928.21	0.80135	2928.21	0.94909	2928.21	0.94034	2928.21	0.94685
2926.15	0.80337	2926.15	0.94891	2926.15	0.94058	2926.15	0.94638
2924.1	0.80556	2924.1	0.94876	2924.1	0.94094	2924.1	0.94602
2922.04	0.80788	2922.04	0.94873	2922.04	0.94141	2922.04	0.94587
2919.99	0.81028	2919.99	0.94888	2919.99	0.94199	2919.99	0.94598
2917.93	0.81274	2917.93	0.94923	2917.93	0.94267	2917.93	0.9463
2915.88	0.81524	2915.88	0.9498	2915.88	0.94345	2915.88	0.94678
2913.82	0.81778	2913.82	0.95062	2913.82	0.94431	2913.82	0.94747
2911.77	0.82043	2911.77	0.95172	2911.77	0.94523	2911.77	0.94837
2909.71	0.82321	2909.71	0.953	2909.71	0.94618	2909.71	0.94935
2907.66	0.82602	2907.66	0.9544	2907.66	0.94715	2907.66	0.95033
2905.6	0.8287	2905.6	0.95587	2905.6	0.94809	2905.6	0.95123
2903.55	0.83114	2903.55	0.9573	2903.55	0.94898	2903.55	0.95203
2901.49	0.8333	2901.49	0.95858	2901.49	0.9498	2901.49	0.95275
2899.44	0.83511	2899.44	0.95965	2899.44	0.95053	2899.44	0.95342
2897.38	0.83657	2897.38	0.96051	2897.38	0.95115	2897.38	0.95406
2895.33	0.83778	2895.33	0.96117	2895.33	0.95167	2895.33	0.95464
2893.28	0.83885	2893.28	0.96171	2893.28	0.95208	2893.28	0.95514
2891.22	0.83978	2891.22	0.96214	2891.22	0.95239	2891.22	0.95558
2889.17	0.84054	2889.17	0.96247	2889.17	0.95258	2889.17	0.95602
2887.11	0.84122	2887.11	0.9627	2887.11	0.95266	2887.11	0.95644
2885.06	0.84189	2885.06	0.96284	2885.06	0.95264	2885.06	0.95679
2883	0.84246	2883	0.9629	2883	0.95255	2883	0.95706
2880.95	0.84287	2880.95	0.96287	2880.95	0.9524	2880.95	0.95726
2878.89	0.8432	2878.89	0.96272	2878.89	0.95224	2878.89	0.95737
2876.84	0.84345	2876.84	0.96249	2876.84	0.95212	2876.84	0.95739
2874.78	0.84357	2874.78	0.96228	2874.78	0.95209	2874.78	0.95741
2872.73	0.84361	2872.73	0.9622	2872.73	0.95217	2872.73	0.95747
2870.67	0.84382	2870.67	0.96224	2870.67	0.95241	2870.67	0.95757
2868.62	0.84433	2868.62	0.96242	2868.62	0.9528	2868.62	0.95773
2866.56	0.84514	2866.56	0.96272	2866.56	0.95332	2866.56	0.95794
2864.51	0.84622	2864.51	0.96317	2864.51	0.95395	2864.51	0.95816
2862.45	0.84746	2862.45	0.96373	2862.45	0.95464	2862.45	0.95831
2860.4	0.84875	2860.4	0.96434	2860.4	0.95536	2860.4	0.95839
2858.34	0.85	2858.34	0.96488	2858.34	0.95608	2858.34	0.95842
2856.29	0.85121	2856.29	0.96528	2856.29	0.95676	2856.29	0.9584
2854.23	0.85248	2854.23	0.96556	2854.23	0.95742	2854.23	0.95834
2852.18	0.85388	2852.18	0.96581	2852.18	0.95804	2852.18	0.95834
2850.12	0.85539	2850.12	0.96614	2850.12	0.95865	2850.12	0.9585
2848.07	0.85698	2848.07	0.96658	2848.07	0.95924	2848.07	0.95883
2846.01	0.85862	2846.01	0.96709	2846.01	0.95983	2846.01	0.95931
2843.96	0.86024	2843.96	0.96766	2843.96	0.9604	2843.96	0.95993
2841.9	0.86158	2841.9	0.96831	2841.9	0.96097	2841.9	0.96065
2839.85	0.86232	2839.85	0.96904	2839.85	0.96151	2839.85	0.96142
2837.79	0.86234	2837.79	0.96976	2837.79	0.96201	2837.79	0.96218
2835.74	0.86169	2835.74	0.97043	2835.74	0.96247	2835.74	0.96291
2833.68	0.86052	2833.68	0.97102	2833.68	0.96289	2833.68	0.96358
2831.63	0.85911	2831.63	0.97152	2831.63	0.96327	2831.63	0.96413
2829.57	0.85773	2829.57	0.97195	2829.57	0.96362	2829.57	0.96461
2827.52	0.85653	2827.52	0.97235	2827.52	0.96393	2827.52	0.96505
2825.46	0.8555	2825.46	0.97276	2825.46	0.96422	2825.46	0.96546
2823.41	0.85469	2823.41	0.97316	2823.41	0.96449	2823.41	0.96581
2821.35	0.85421	2821.35	0.9735	2821.35	0.96472	2821.35	0.96612
2819.3	0.85423	2819.3	0.97377	2819.3	0.96494	2819.3	0.96639
2817.24	0.85495	2817.24	0.97398	2817.24	0.96513	2817.24	0.96661
2815.19	0.85652	2815.19	0.97417	2815.19	0.96531	2815.19	0.96676
2813.13	0.85879	2813.13	0.97432	2813.13	0.96549	2813.13	0.96689
2811.08	0.8615	2811.08	0.97447	2811.08	0.96569	2811.08	0.96701
2809.02	0.86429	2809.02	0.97463	2809.02	0.9659	2809.02	0.96714
2806.97	0.86685	2806.97	0.9748	2806.97	0.96614	2806.97	0.96729
2804.92	0.86895	2804.92	0.97496	2804.92	0.96639	2804.92	0.96749
2802.86	0.87049	2802.86	0.97511	2802.86	0.96665	2802.86	0.96772
2800.81	0.87152	2800.81	0.97526	2800.81	0.9669	2800.81	0.96798
2798.75	0.87216	2798.75	0.97539	2798.75	0.96713	2798.75	0.96824
2796.7	0.87253	2796.7	0.9755	2796.7	0.96734	2796.7	0.96849
2794.64	0.87271	2794.64	0.97561	2794.64	0.96752	2794.64	0.96872
2792.59	0.87271	2792.59	0.97572	2792.59	0.9677	2792.59	0.96892
2790.53	0.87247	2790.53	0.97586	2790.53	0.96787	2790.53	0.96909
2788.48	0.87193	2788.48	0.97603	2788.48	0.96805	2788.48	0.96926
2786.42	0.8711	2786.42	0.97627	2786.42	0.96825	2786.42	0.96944
2784.37	0.87003	2784.37	0.97659	2784.37	0.96847	2784.37	0.96963
2782.31	0.86884	2782.31	0.97696	2782.31	0.9687	2782.31	0.96983
2780.26	0.8677	2780.26	0.9773	2780.26	0.96892	2780.26	0.97002
2778.2	0.86669	2778.2	0.97759	2778.2	0.96914	2778.2	0.97018
2776.15	0.86582	2776.15	0.97784	2776.15	0.96933	2776.15	0.97034
2774.09	0.86516	2774.09	0.97804	2774.09	0.96949	2774.09	0.97049
2772.04	0.86476	2772.04	0.9782	2772.04	0.96963	2772.04	0.9706
2769.98	0.86471	2769.98	0.97832	2769.98	0.96977	2769.98	0.97073
2767.93	0.86517	2767.93	0.97845	2767.93	0.96992	2767.93	0.97089
2765.87	0.86621	2765.87	0.97858	2765.87	0.9701	2765.87	0.97107
2763.82	0.86783	2763.82	0.97873	2763.82	0.97031	2763.82	0.97126
2761.76	0.86998	2761.76	0.97893	2761.76	0.97056	2761.76	0.97144
2759.71	0.87264	2759.71	0.97918	2759.71	0.97083	2759.71	0.97164
2757.65	0.87578	2757.65	0.97943	2757.65	0.9711	2757.65	0.97183
2755.6	0.87924	2755.6	0.97961	2755.6	0.97135	2755.6	0.972
2753.54	0.88283	2753.54	0.97977	2753.54	0.97159	2753.54	0.97217
2751.49	0.88631	2751.49	0.97991	2751.49	0.97179	2751.49	0.97237
2749.43	0.88943	2749.43	0.98002	2749.43	0.97197	2749.43	0.97255
2747.38	0.89204	2747.38	0.98012	2747.38	0.97213	2747.38	0.97273
2745.32	0.89411	2745.32	0.98023	2745.32	0.9723	2745.32	0.97292
2743.27	0.89578	2743.27	0.98037	2743.27	0.97247	2743.27	0.97313
2741.21	0.89715	2741.21	0.9805	2741.21	0.97267	2741.21	0.97329
2739.16	0.89835	2739.16	0.98065	2739.16	0.97287	2739.16	0.97339
2737.1	0.8994	2737.1	0.98082	2737.1	0.97309	2737.1	0.97348
2735.05	0.90025	2735.05	0.981	2735.05	0.97329	2735.05	0.97362
2732.99	0.9009	2732.99	0.98117	2732.99	0.97349	2732.99	0.97378
2730.94	0.90141	2730.94	0.9813	2730.94	0.97368	2730.94	0.97391
2728.88	0.90186	2728.88	0.98144	2728.88	0.97386	2728.88	0.97403
2726.83	0.90232	2726.83	0.98159	2726.83	0.97404	2726.83	0.97413
2724.77	0.90287	2724.77	0.98175	2724.77	0.97424	2724.77	0.97423
2722.72	0.90354	2722.72	0.9819	2722.72	0.97446	2722.72	0.97436
2720.66	0.90432	2720.66	0.98203	2720.66	0.97468	2720.66	0.97454
2718.61	0.90515	2718.61	0.98216	2718.61	0.9749	2718.61	0.97473
2716.56	0.90601	2716.56	0.98233	2716.56	0.97509	2716.56	0.97485
2714.5	0.90691	2714.5	0.98252	2714.5	0.97526	2714.5	0.97492
2712.45	0.90786	2712.45	0.9827	2712.45	0.97539	2712.45	0.97502
2710.39	0.90884	2710.39	0.98285	2710.39	0.9755	2710.39	0.97519
2708.34	0.90987	2708.34	0.98298	2708.34	0.97559	2708.34	0.97539
2706.28	0.91097	2706.28	0.98307	2706.28	0.97568	2706.28	0.97557
2704.23	0.91214	2704.23	0.98315	2704.23	0.97579	2704.23	0.97572
2702.17	0.91329	2702.17	0.98323	2702.17	0.97592	2702.17	0.97585
2700.12	0.91434	2700.12	0.98334	2700.12	0.97606	2700.12	0.97599
2698.06	0.91534	2698.06	0.98346	2698.06	0.97621	2698.06	0.97613
2696.01	0.91633	2696.01	0.98361	2696.01	0.97635	2696.01	0.97626
2693.95	0.91728	2693.95	0.98379	2693.95	0.97647	2693.95	0.97635
2691.9	0.91814	2691.9	0.98397	2691.9	0.97657	2691.9	0.9764
2689.84	0.91893	2689.84	0.98411	2689.84	0.97664	2689.84	0.97643
2687.79	0.91969	2687.79	0.98422	2687.79	0.97668	2687.79	0.97647
2685.73	0.92035	2685.73	0.98427	2685.73	0.9767	2685.73	0.97655
2683.68	0.92092	2683.68	0.98427	2683.68	0.97672	2683.68	0.97664
2681.62	0.92146	2681.62	0.98427	2681.62	0.97672	2681.62	0.97673
2679.57	0.92201	2679.57	0.98427	2679.57	0.97673	2679.57	0.97684
2677.51	0.92253	2677.51	0.98427	2677.51	0.97675	2677.51	0.97698
2675.46	0.92304	2675.46	0.98431	2675.46	0.97678	2675.46	0.97716
2673.4	0.92357	2673.4	0.98438	2673.4	0.97682	2673.4	0.97731
2671.35	0.92415	2671.35	0.98442	2671.35	0.97687	2671.35	0.97743
2669.29	0.92474	2669.29	0.98441	2669.29	0.97691	2669.29	0.97756
2667.24	0.92527	2667.24	0.98439	2667.24	0.97695	2667.24	0.97767
2665.18	0.9257	2665.18	0.98441	2665.18	0.97697	2665.18	0.97775
2663.13	0.92602	2663.13	0.98444	2663.13	0.97698	2663.13	0.97778
2661.07	0.92628	2661.07	0.98444	2661.07	0.97697	2661.07	0.97776
2659.02	0.92656	2659.02	0.98442	2659.02	0.97695	2659.02	0.97771
2656.96	0.92693	2656.96	0.98444	2656.96	0.97693	2656.96	0.97766
2654.91	0.92738	2654.91	0.98453	2654.91	0.97693	2654.91	0.97763
2652.85	0.92788	2652.85	0.98463	2652.85	0.97696	2652.85	0.97763
2650.8	0.92838	2650.8	0.98474	2650.8	0.97702	2650.8	0.97765
2648.74	0.92883	2648.74	0.98482	2648.74	0.97711	2648.74	0.97771
2646.69	0.92922	2646.69	0.98487	2646.69	0.97722	2646.69	0.9778
2644.63	0.92957	2644.63	0.98491	2644.63	0.97734	2644.63	0.97788
2642.58	0.92997	2642.58	0.98497	2642.58	0.97747	2642.58	0.97795
2640.52	0.93048	2640.52	0.98502	2640.52	0.9776	2640.52	0.97799
2638.47	0.93106	2638.47	0.98506	2638.47	0.97773	2638.47	0.97805
2636.41	0.93163	2636.41	0.98511	2636.41	0.97785	2636.41	0.97816
2634.36	0.9322	2634.36	0.98518	2634.36	0.97798	2634.36	0.97832
2632.3	0.93281	2632.3	0.98532	2632.3	0.97811	2632.3	0.97851
2630.25	0.93339	2630.25	0.98553	2630.25	0.97824	2630.25	0.9787
2628.2	0.93396	2628.2	0.98577	2628.2	0.97836	2628.2	0.97889
2626.14	0.93456	2626.14	0.98601	2626.14	0.97849	2626.14	0.97908
2624.09	0.9352	2624.09	0.98621	2624.09	0.9786	2624.09	0.97925
2622.03	0.93578	2622.03	0.98636	2622.03	0.9787	2622.03	0.9794
2619.98	0.93625	2619.98	0.98647	2619.98	0.9788	2619.98	0.97952
2617.92	0.93668	2617.92	0.98653	2617.92	0.97888	2617.92	0.9796
2615.87	0.9372	2615.87	0.98652	2615.87	0.97896	2615.87	0.97967
2613.81	0.9378	2613.81	0.98647	2613.81	0.97903	2613.81	0.97974
2611.76	0.93837	2611.76	0.98646	2611.76	0.97911	2611.76	0.97982
2609.7	0.93888	2609.7	0.98651	2609.7	0.97919	2609.7	0.9799
2607.65	0.93934	2607.65	0.98665	2607.65	0.97929	2607.65	0.97997
2605.59	0.93981	2605.59	0.98683	2605.59	0.9794	2605.59	0.98002
2603.54	0.94027	2603.54	0.98702	2603.54	0.97952	2603.54	0.98005
2601.48	0.94074	2601.48	0.9872	2601.48	0.97964	2601.48	0.98006
2599.43	0.94131	2599.43	0.98732	2599.43	0.97975	2599.43	0.9801
2597.37	0.94195	2597.37	0.98743	2597.37	0.97985	2597.37	0.98017
2595.32	0.94253	2595.32	0.98759	2595.32	0.97994	2595.32	0.98028
2593.26	0.94295	2593.26	0.98775	2593.26	0.98002	2593.26	0.98044
2591.21	0.94331	2591.21	0.98783	2591.21	0.9801	2591.21	0.98066
2589.15	0.94365	2589.15	0.98783	2589.15	0.98018	2589.15	0.98087
2587.1	0.94396	2587.1	0.98783	2587.1	0.98027	2587.1	0.98103
2585.04	0.94424	2585.04	0.98787	2585.04	0.98038	2585.04	0.98114
2582.99	0.94455	2582.99	0.98794	2582.99	0.98051	2582.99	0.98123
2580.93	0.94495	2580.93	0.98796	2580.93	0.98064	2580.93	0.98132
2578.88	0.94534	2578.88	0.98794	2578.88	0.98077	2578.88	0.98145
2576.82	0.94568	2576.82	0.98793	2576.82	0.98089	2576.82	0.98161
2574.77	0.94601	2574.77	0.98791	2574.77	0.981	2574.77	0.98176
2572.71	0.94635	2572.71	0.98792	2572.71	0.98108	2572.71	0.98185
2570.66	0.94663	2570.66	0.988	2570.66	0.98115	2570.66	0.98189
2568.6	0.94685	2568.6	0.98811	2568.6	0.98119	2568.6	0.9819
2566.55	0.947	2566.55	0.98817	2566.55	0.98123	2566.55	0.98193
2564.49	0.94709	2564.49	0.98817	2564.49	0.98127	2564.49	0.98195
2562.44	0.94713	2562.44	0.98815	2562.44	0.98131	2562.44	0.98194
2560.38	0.94717	2560.38	0.98816	2560.38	0.98136	2560.38	0.98191
2558.33	0.94729	2558.33	0.98819	2558.33	0.98143	2558.33	0.98188
2556.27	0.94755	2556.27	0.98822	2556.27	0.98152	2556.27	0.98188
2554.22	0.94789	2554.22	0.98828	2554.22	0.98164	2554.22	0.98194
2552.16	0.94818	2552.16	0.98838	2552.16	0.98177	2552.16	0.98204
2550.11	0.94829	2550.11	0.98849	2550.11	0.9819	2550.11	0.98213
2548.05	0.94818	2548.05	0.9886	2548.05	0.98204	2548.05	0.98222
2546	0.94788	2546	0.98875	2546	0.98214	2546	0.98233
2543.94	0.94752	2543.94	0.98888	2543.94	0.9822	2543.94	0.98244
2541.89	0.94724	2541.89	0.98896	2541.89	0.98221	2541.89	0.98257
2539.84	0.94716	2539.84	0.98901	2539.84	0.98218	2539.84	0.98269
2537.78	0.9472	2537.78	0.98903	2537.78	0.98211	2537.78	0.98278
2535.73	0.94726	2535.73	0.98902	2535.73	0.98203	2535.73	0.98283
2533.67	0.94729	2533.67	0.98903	2533.67	0.98196	2533.67	0.9828
2531.62	0.94723	2531.62	0.98909	2531.62	0.98192	2531.62	0.98274
2529.56	0.94712	2529.56	0.98919	2529.56	0.98194	2529.56	0.98268
2527.51	0.94707	2527.51	0.98927	2527.51	0.982	2527.51	0.98263
2525.45	0.94713	2525.45	0.98928	2525.45	0.98212	2525.45	0.98263
2523.4	0.94729	2523.4	0.98928	2523.4	0.98227	2523.4	0.98268
2521.34	0.94746	2521.34	0.98932	2521.34	0.98245	2521.34	0.98277
2519.29	0.94762	2519.29	0.9894	2519.29	0.98262	2519.29	0.9828
2517.23	0.94781	2517.23	0.9895	2517.23	0.98278	2517.23	0.9828
2515.18	0.948	2515.18	0.98956	2515.18	0.98291	2515.18	0.98283
2513.12	0.9482	2513.12	0.98951	2513.12	0.98301	2513.12	0.98288
2511.07	0.94835	2511.07	0.98938	2511.07	0.98307	2511.07	0.9829
2509.01	0.94842	2509.01	0.98922	2509.01	0.9831	2509.01	0.98291
2506.96	0.94846	2506.96	0.9891	2506.96	0.98312	2506.96	0.98295
2504.9	0.94854	2504.9	0.98901	2504.9	0.98314	2504.9	0.98298
2502.85	0.94867	2502.85	0.98893	2502.85	0.98317	2502.85	0.98303
2500.79	0.94888	2500.79	0.98889	2500.79	0.98322	2500.79	0.98313
2498.74	0.94914	2498.74	0.98897	2498.74	0.98329	2498.74	0.98325
2496.68	0.94938	2496.68	0.98917	2496.68	0.98337	2496.68	0.98334
2494.63	0.94952	2494.63	0.9894	2494.63	0.98345	2494.63	0.98335
2492.57	0.94955	2492.57	0.9896	2492.57	0.98352	2492.57	0.98331
2490.52	0.94957	2490.52	0.98974	2490.52	0.98358	2490.52	0.98329
2488.46	0.94964	2488.46	0.98982	2488.46	0.98362	2488.46	0.98326
2486.41	0.94976	2486.41	0.98982	2486.41	0.98365	2486.41	0.9832
2484.35	0.94986	2484.35	0.98979	2484.35	0.98366	2484.35	0.98318
2482.3	0.95001	2482.3	0.98982	2482.3	0.98366	2482.3	0.98321
2480.24	0.95026	2480.24	0.98992	2480.24	0.98366	2480.24	0.98328
2478.19	0.95061	2478.19	0.99005	2478.19	0.98365	2478.19	0.98343
2476.13	0.95102	2476.13	0.99017	2476.13	0.98364	2476.13	0.98365
2474.08	0.95142	2474.08	0.99026	2474.08	0.98363	2474.08	0.98384
2472.02	0.95167	2472.02	0.99024	2472.02	0.98361	2472.02	0.9839
2469.97	0.95175	2469.97	0.99012	2469.97	0.98358	2469.97	0.98384
2467.91	0.9517	2467.91	0.98998	2467.91	0.98355	2467.91	0.98374
2465.86	0.95164	2465.86	0.9899	2465.86	0.98352	2465.86	0.98366
2463.8	0.95171	2463.8	0.98986	2463.8	0.98347	2463.8	0.98357
2461.75	0.95189	2461.75	0.98982	2461.75	0.98342	2461.75	0.98347
2459.69	0.95217	2459.69	0.98984	2459.69	0.98338	2459.69	0.98346
2457.64	0.95246	2457.64	0.98995	2457.64	0.98337	2457.64	0.98352
2455.58	0.95261	2455.58	0.9901	2455.58	0.98338	2455.58	0.98358
2453.53	0.95267	2453.53	0.99021	2453.53	0.98345	2453.53	0.98367
2451.48	0.95275	2451.48	0.99023	2451.48	0.98356	2451.48	0.98379
2449.42	0.9529	2449.42	0.99019	2449.42	0.98371	2449.42	0.98391
2447.37	0.95314	2447.37	0.99012	2447.37	0.98387	2447.37	0.98397
2445.31	0.9534	2445.31	0.99003	2445.31	0.98401	2445.31	0.984
2443.26	0.95363	2443.26	0.98995	2443.26	0.98412	2443.26	0.98402
2441.2	0.95383	2441.2	0.98987	2441.2	0.98417	2441.2	0.98404
2439.15	0.95397	2439.15	0.9898	2439.15	0.98417	2439.15	0.98401
2437.09	0.95405	2437.09	0.98975	2437.09	0.98414	2437.09	0.98399
2435.04	0.95414	2435.04	0.98974	2435.04	0.98411	2435.04	0.98401
2432.98	0.95427	2432.98	0.98975	2432.98	0.9841	2432.98	0.98403
2430.93	0.95442	2430.93	0.98977	2430.93	0.98415	2430.93	0.98401
2428.87	0.95453	2428.87	0.98979	2428.87	0.98425	2428.87	0.98405
2426.82	0.95454	2426.82	0.98982	2426.82	0.98439	2426.82	0.98416
2424.76	0.95453	2424.76	0.98987	2424.76	0.98455	2424.76	0.98428
2422.71	0.95463	2422.71	0.98994	2422.71	0.9847	2422.71	0.98439
2420.65	0.95485	2420.65	0.99003	2420.65	0.9848	2420.65	0.98449
2418.6	0.95513	2418.6	0.9901	2418.6	0.98484	2418.6	0.98457
2416.54	0.95547	2416.54	0.99014	2416.54	0.9848	2416.54	0.98462
2414.49	0.95583	2414.49	0.99015	2414.49	0.98471	2414.49	0.98465
2412.43	0.95615	2412.43	0.99018	2412.43	0.9846	2412.43	0.98468
2410.38	0.95635	2410.38	0.99024	2410.38	0.9845	2410.38	0.98472
2408.32	0.95648	2408.32	0.99025	2408.32	0.98443	2408.32	0.98476
2406.27	0.95667	2406.27	0.99022	2406.27	0.98442	2406.27	0.9848
2404.21	0.95695	2404.21	0.99016	2404.21	0.98446	2404.21	0.98489
2402.16	0.9573	2402.16	0.9901	2402.16	0.98456	2402.16	0.98496
2400.1	0.9576	2400.1	0.99006	2400.1	0.98469	2400.1	0.98503
2398.05	0.95783	2398.05	0.99006	2398.05	0.98483	2398.05	0.98511
2395.99	0.95802	2395.99	0.9901	2395.99	0.98496	2395.99	0.98515
2393.94	0.95816	2393.94	0.99018	2393.94	0.98507	2393.94	0.98512
2391.88	0.95826	2391.88	0.9903	2391.88	0.98514	2391.88	0.98505
2389.83	0.95839	2389.83	0.99044	2389.83	0.98515	2389.83	0.985
2387.77	0.95855	2387.77	0.99055	2387.77	0.9851	2387.77	0.98499
2385.72	0.95873	2385.72	0.99055	2385.72	0.98497	2385.72	0.98498
2383.66	0.95888	2383.66	0.99034	2383.66	0.98477	2383.66	0.98497
2381.61	0.95903	2381.61	0.98993	2381.61	0.98451	2381.61	0.98498
2379.55	0.95925	2379.55	0.98944	2379.55	0.98421	2379.55	0.98504
2377.5	0.95949	2377.5	0.98892	2377.5	0.98391	2377.5	0.98513
2375.44	0.95961	2375.44	0.98839	2375.44	0.98362	2375.44	0.98524
2373.39	0.95957	2373.39	0.98792	2373.39	0.98338	2373.39	0.98528
2371.33	0.95943	2371.33	0.9876	2371.33	0.9832	2371.33	0.98525
2369.28	0.95926	2369.28	0.98748	2369.28	0.98306	2369.28	0.98522
2367.22	0.95916	2367.22	0.98752	2367.22	0.98296	2367.22	0.98523
2365.17	0.95922	2365.17	0.98767	2365.17	0.98287	2365.17	0.98525
2363.12	0.95942	2363.12	0.98787	2363.12	0.98278	2363.12	0.98526
2361.06	0.95969	2361.06	0.98805	2361.06	0.98268	2361.06	0.98528
2359.01	0.95987	2359.01	0.98814	2359.01	0.98258	2359.01	0.9853
2356.95	0.9598	2356.95	0.98815	2356.95	0.98249	2356.95	0.98535
2354.9	0.95956	2354.9	0.98811	2354.9	0.98243	2354.9	0.98541
2352.84	0.95925	2352.84	0.98797	2352.84	0.98242	2352.84	0.98541
2350.79	0.95895	2350.79	0.98776	2350.79	0.98244	2350.79	0.98525
2348.73	0.95868	2348.73	0.98763	2348.73	0.98249	2348.73	0.98496
2346.68	0.95845	2346.68	0.98762	2346.68	0.98254	2346.68	0.98465
2344.62	0.95846	2344.62	0.9877	2344.62	0.98258	2344.62	0.98446
2342.57	0.95874	2342.57	0.98786	2342.57	0.9826	2342.57	0.9844
2340.51	0.95903	2340.51	0.98809	2340.51	0.98258	2340.51	0.98436
2338.46	0.95926	2338.46	0.98826	2338.46	0.98255	2338.46	0.9844
2336.4	0.95947	2336.4	0.98831	2336.4	0.9825	2336.4	0.98461
2334.35	0.95963	2334.35	0.9882	2334.35	0.98244	2334.35	0.98488
2332.29	0.9597	2332.29	0.98793	2332.29	0.98237	2332.29	0.98499
2330.24	0.95969	2330.24	0.98753	2330.24	0.98229	2330.24	0.98481
2328.18	0.95958	2328.18	0.98698	2328.18	0.9822	2328.18	0.98433
2326.13	0.95938	2326.13	0.98639	2326.13	0.9821	2326.13	0.98366
2324.07	0.95911	2324.07	0.98592	2324.07	0.98199	2324.07	0.983
2322.02	0.95885	2322.02	0.98558	2322.02	0.9819	2322.02	0.98252
2319.96	0.9587	2319.96	0.98536	2319.96	0.98182	2319.96	0.98229
2317.91	0.95878	2317.91	0.98528	2317.91	0.98178	2317.91	0.98229
2315.85	0.9592	2315.85	0.98539	2315.85	0.9818	2315.85	0.98248
2313.8	0.9598	2313.8	0.98561	2313.8	0.98187	2313.8	0.98285
2311.74	0.96027	2311.74	0.98585	2311.74	0.98199	2311.74	0.98334
2309.69	0.96056	2309.69	0.98613	2309.69	0.98214	2309.69	0.98375
2307.63	0.96079	2307.63	0.98643	2307.63	0.98232	2307.63	0.98395
2305.58	0.96101	2305.58	0.98672	2305.58	0.98249	2305.58	0.98398
2303.52	0.96114	2303.52	0.98695	2303.52	0.98264	2303.52	0.98396
2301.47	0.96127	2301.47	0.98717	2301.47	0.98277	2301.47	0.98394
2299.41	0.96146	2299.41	0.98739	2299.41	0.98287	2299.41	0.98393
2297.36	0.96161	2297.36	0.98759	2297.36	0.98294	2297.36	0.98389
2295.3	0.96166	2295.3	0.98774	2295.3	0.983	2295.3	0.98381
2293.25	0.96162	2293.25	0.98791	2293.25	0.98305	2293.25	0.98372
2291.19	0.96152	2291.19	0.98813	2291.19	0.98312	2291.19	0.98366
2289.14	0.96144	2289.14	0.98836	2289.14	0.98322	2289.14	0.98361
2287.08	0.96142	2287.08	0.98853	2287.08	0.98336	2287.08	0.98359
2285.03	0.96144	2285.03	0.98865	2285.03	0.98353	2285.03	0.98356
2282.97	0.9615	2282.97	0.9888	2282.97	0.98372	2282.97	0.98352
2280.92	0.96159	2280.92	0.98896	2280.92	0.98392	2280.92	0.98352
2278.87	0.96169	2278.87	0.98904	2278.87	0.98408	2278.87	0.98358
2276.81	0.96178	2276.81	0.98905	2276.81	0.98419	2276.81	0.98367
2274.76	0.96193	2274.76	0.98908	2274.76	0.98424	2274.76	0.98373
2272.7	0.96224	2272.7	0.98923	2272.7	0.98422	2272.7	0.9837
2270.65	0.96253	2270.65	0.98951	2270.65	0.98416	2270.65	0.98361
2268.59	0.96265	2268.59	0.98979	2268.59	0.9841	2268.59	0.98359
2266.54	0.96262	2266.54	0.98996	2266.54	0.98408	2266.54	0.98369
2264.48	0.96245	2264.48	0.99	2264.48	0.98414	2264.48	0.98385
2262.43	0.96219	2262.43	0.98999	2262.43	0.9843	2262.43	0.98405
2260.37	0.96204	2260.37	0.98996	2260.37	0.98453	2260.37	0.98434
2258.32	0.96214	2258.32	0.98991	2258.32	0.98481	2258.32	0.98463
2256.26	0.9624	2256.26	0.98977	2256.26	0.98507	2256.26	0.9848
2254.21	0.96269	2254.21	0.98947	2254.21	0.98527	2254.21	0.98486
2252.15	0.96294	2252.15	0.9891	2252.15	0.98537	2252.15	0.98488
2250.1	0.96312	2250.1	0.98891	2250.1	0.98536	2250.1	0.98483
2248.04	0.96321	2248.04	0.98901	2248.04	0.98527	2248.04	0.9847
2245.99	0.96326	2245.99	0.98926	2245.99	0.98515	2245.99	0.98461
2243.93	0.96327	2243.93	0.98946	2243.93	0.98503	2243.93	0.9846
2241.88	0.96314	2241.88	0.98957	2241.88	0.98495	2241.88	0.98465
2239.82	0.96272	2239.82	0.98962	2239.82	0.98494	2239.82	0.98482
2237.77	0.96213	2237.77	0.98962	2237.77	0.98499	2237.77	0.98515
2235.71	0.96167	2235.71	0.9896	2235.71	0.98509	2235.71	0.98563
2233.66	0.96147	2233.66	0.98958	2233.66	0.98519	2233.66	0.98608
2231.6	0.96155	2231.6	0.98952	2231.6	0.98526	2231.6	0.98631
2229.55	0.96188	2229.55	0.98936	2229.55	0.9853	2229.55	0.98635
2227.49	0.96241	2227.49	0.98929	2227.49	0.98529	2227.49	0.98631
2225.44	0.96287	2225.44	0.98951	2225.44	0.98523	2225.44	0.98627
2223.38	0.96305	2223.38	0.98985	2223.38	0.98515	2223.38	0.98626
2221.33	0.96321	2221.33	0.99001	2221.33	0.98505	2221.33	0.98627
2219.27	0.96352	2219.27	0.98993	2219.27	0.98496	2219.27	0.98629
2217.22	0.9637	2217.22	0.98974	2217.22	0.98489	2217.22	0.98636
2215.16	0.96371	2215.16	0.98948	2215.16	0.98484	2215.16	0.9865
2213.11	0.96371	2213.11	0.98904	2213.11	0.98481	2213.11	0.98653
2211.05	0.9638	2211.05	0.98847	2211.05	0.9848	2211.05	0.98649
2209	0.96379	2209	0.98804	2209	0.98479	2209	0.98652
2206.94	0.96353	2206.94	0.98782	2206.94	0.98479	2206.94	0.98654
2204.89	0.96325	2204.89	0.98772	2204.89	0.98479	2204.89	0.98649
2202.83	0.96304	2202.83	0.98787	2202.83	0.98479	2202.83	0.98642
2200.78	0.96287	2200.78	0.98831	2200.78	0.9848	2200.78	0.98635
2198.72	0.96279	2198.72	0.98868	2198.72	0.9848	2198.72	0.98627
2196.67	0.96287	2196.67	0.98888	2196.67	0.9848	2196.67	0.98618
2194.61	0.96306	2194.61	0.98912	2194.61	0.98477	2194.61	0.98614
2192.56	0.96316	2192.56	0.98939	2192.56	0.98473	2192.56	0.98609
2190.51	0.96305	2190.51	0.98953	2190.51	0.98468	2190.51	0.98588
2188.45	0.96287	2188.45	0.98947	2188.45	0.98466	2188.45	0.98563
2186.4	0.96282	2186.4	0.98929	2186.4	0.9847	2186.4	0.98555
2184.34	0.96305	2184.34	0.98918	2184.34	0.98482	2184.34	0.98565
2182.29	0.96359	2182.29	0.98918	2182.29	0.98504	2182.29	0.98586
2180.23	0.9643	2180.23	0.98917	2180.23	0.98533	2180.23	0.98612
2178.18	0.965	2178.18	0.98922	2178.18	0.98564	2178.18	0.98638
2176.12	0.9656	2176.12	0.98925	2176.12	0.98589	2176.12	0.98657
2174.07	0.9661	2174.07	0.98915	2174.07	0.98601	2174.07	0.98671
2172.01	0.9664	2172.01	0.98906	2172.01	0.98598	2172.01	0.98681
2169.96	0.96633	2169.96	0.98902	2169.96	0.9858	2169.96	0.98685
2167.9	0.96626	2167.9	0.98895	2167.9	0.98555	2167.9	0.98666
2165.85	0.96643	2165.85	0.98913	2165.85	0.98533	2165.85	0.98641
2163.79	0.96652	2163.79	0.98956	2163.79	0.98525	2163.79	0.98657
2161.74	0.96672	2161.74	0.98989	2161.74	0.98536	2161.74	0.98727
2159.68	0.96744	2159.68	0.99008	2159.68	0.98569	2159.68	0.98826
2157.63	0.96847	2157.63	0.99035	2157.63	0.98617	2157.63	0.98931
2155.57	0.96928	2155.57	0.99076	2155.57	0.98672	2155.57	0.99024
2153.52	0.96967	2153.52	0.9912	2153.52	0.98723	2153.52	0.9909
2151.46	0.96974	2151.46	0.99148	2151.46	0.98762	2151.46	0.99121
2149.41	0.96942	2149.41	0.99156	2149.41	0.98785	2149.41	0.99117
2147.35	0.9685	2147.35	0.99145	2147.35	0.98791	2147.35	0.9908
2145.3	0.96737	2145.3	0.99108	2145.3	0.98785	2145.3	0.99007
2143.24	0.96653	2143.24	0.99066	2143.24	0.9877	2143.24	0.98908
2141.19	0.96594	2141.19	0.99047	2141.19	0.98752	2141.19	0.98819
2139.13	0.96559	2139.13	0.99024	2139.13	0.98731	2139.13	0.98778
2137.08	0.96551	2137.08	0.98973	2137.08	0.98708	2137.08	0.98782
2135.02	0.96554	2135.02	0.98922	2135.02	0.98683	2135.02	0.98796
2132.97	0.96562	2132.97	0.98899	2132.97	0.98655	2132.97	0.98807
2130.91	0.96574	2130.91	0.98907	2130.91	0.98627	2130.91	0.98817
2128.86	0.96579	2128.86	0.98935	2128.86	0.98599	2128.86	0.98821
2126.8	0.96573	2126.8	0.98972	2126.8	0.98573	2126.8	0.98814
2124.75	0.96554	2124.75	0.9901	2124.75	0.98551	2124.75	0.98804
2122.69	0.96526	2122.69	0.99036	2122.69	0.98534	2122.69	0.98792
2120.64	0.96494	2120.64	0.99036	2120.64	0.98519	2120.64	0.98765
2118.58	0.96465	2118.58	0.9902	2118.58	0.98506	2118.58	0.98715
2116.53	0.96453	2116.53	0.99	2116.53	0.98494	2116.53	0.98658
2114.47	0.96461	2114.47	0.98975	2114.47	0.98482	2114.47	0.98609
2112.42	0.96483	2112.42	0.98942	2112.42	0.9847	2112.42	0.98574
2110.36	0.96503	2110.36	0.98914	2110.36	0.98459	2110.36	0.98552
2108.31	0.96506	2108.31	0.98895	2108.31	0.98452	2108.31	0.98534
2106.25	0.96492	2106.25	0.98881	2106.25	0.9845	2106.25	0.98516
2104.2	0.96483	2104.2	0.98873	2104.2	0.98454	2104.2	0.98498
2102.15	0.96495	2102.15	0.98876	2102.15	0.98464	2102.15	0.98491
2100.09	0.96516	2100.09	0.98896	2100.09	0.98479	2100.09	0.98508
2098.04	0.96534	2098.04	0.98922	2098.04	0.98496	2098.04	0.98543
2095.98	0.96564	2095.98	0.98943	2095.98	0.98513	2095.98	0.98572
2093.93	0.96606	2093.93	0.9896	2093.93	0.98526	2093.93	0.98588
2091.87	0.96638	2091.87	0.98978	2091.87	0.98533	2091.87	0.98605
2089.82	0.96647	2089.82	0.98995	2089.82	0.98533	2089.82	0.98628
2087.76	0.96651	2087.76	0.99003	2087.76	0.98527	2087.76	0.98658
2085.71	0.96664	2085.71	0.98992	2085.71	0.98516	2085.71	0.9868
2083.65	0.96669	2083.65	0.98964	2083.65	0.98504	2083.65	0.98682
2081.6	0.96672	2081.6	0.98932	2081.6	0.98495	2081.6	0.98669
2079.54	0.96703	2079.54	0.98907	2079.54	0.98492	2079.54	0.98648
2077.49	0.96765	2077.49	0.98904	2077.49	0.98497	2077.49	0.98623
2075.43	0.96821	2075.43	0.98923	2075.43	0.98508	2075.43	0.98601
2073.38	0.9685	2073.38	0.98946	2073.38	0.98522	2073.38	0.98591
2071.32	0.96862	2071.32	0.98967	2071.32	0.98536	2071.32	0.98583
2069.27	0.96872	2069.27	0.98983	2069.27	0.98545	2069.27	0.98573
2067.21	0.96869	2067.21	0.99002	2067.21	0.98547	2067.21	0.9857
2065.16	0.96856	2065.16	0.99022	2065.16	0.98541	2065.16	0.98583
2063.1	0.96864	2063.1	0.99042	2063.1	0.98528	2063.1	0.98617
2061.05	0.96916	2061.05	0.99055	2061.05	0.98511	2061.05	0.98673
2058.99	0.96988	2058.99	0.99055	2058.99	0.98494	2058.99	0.98736
2056.94	0.97049	2056.94	0.99049	2056.94	0.9848	2056.94	0.98785
2054.88	0.97086	2054.88	0.99039	2054.88	0.98471	2054.88	0.98814
2052.83	0.97088	2052.83	0.99034	2052.83	0.98468	2052.83	0.98829
2050.77	0.97052	2050.77	0.99046	2050.77	0.98471	2050.77	0.98833
2048.72	0.97004	2048.72	0.9908	2048.72	0.98478	2048.72	0.98825
2046.66	0.97009	2046.66	0.99118	2046.66	0.98489	2046.66	0.98793
2044.61	0.97099	2044.61	0.99134	2044.61	0.98505	2044.61	0.98739
2042.55	0.97225	2042.55	0.99127	2042.55	0.98528	2042.55	0.98696
2040.5	0.97342	2040.5	0.99109	2040.5	0.98558	2040.5	0.98699
2038.44	0.97429	2038.44	0.99101	2038.44	0.98596	2038.44	0.9875
2036.39	0.97462	2036.39	0.99109	2036.39	0.98639	2036.39	0.98819
2034.33	0.97445	2034.33	0.99118	2034.33	0.98683	2034.33	0.98875
2032.28	0.97412	2032.28	0.99123	2032.28	0.98723	2032.28	0.98924
2030.22	0.97404	2030.22	0.9914	2030.22	0.98754	2030.22	0.98993
2028.17	0.97429	2028.17	0.99185	2028.17	0.98772	2028.17	0.99079
2026.11	0.97458	2026.11	0.99259	2026.11	0.98773	2026.11	0.9916
2024.06	0.975	2024.06	0.99331	2024.06	0.98761	2024.06	0.99222
2022	0.97591	2022	0.99359	2022	0.98738	2022	0.99253
2019.95	0.9773	2019.95	0.99342	2019.95	0.9871	2019.95	0.99264
2017.89	0.97877	2017.89	0.99309	2017.89	0.98685	2017.89	0.99282
2015.84	0.9798	2015.84	0.9928	2015.84	0.9867	2015.84	0.99301
2013.79	0.98011	2013.79	0.99281	2013.79	0.98666	2013.79	0.99307
2011.73	0.97996	2011.73	0.99326	2011.73	0.98676	2011.73	0.9929
2009.68	0.97955	2009.68	0.99388	2009.68	0.98695	2009.68	0.99249
2007.62	0.97898	2007.62	0.99435	2007.62	0.98719	2007.62	0.99212
2005.57	0.97867	2005.57	0.99472	2005.57	0.98738	2005.57	0.99201
2003.51	0.97872	2003.51	0.99492	2003.51	0.98749	2003.51	0.99198
2001.46	0.97867	2001.46	0.99472	2001.46	0.98745	2001.46	0.99186
1999.4	0.97817	1999.4	0.99403	1999.4	0.98726	1999.4	0.99165
1997.35	0.97738	1997.35	0.993	1997.35	0.98695	1997.35	0.99139
1995.29	0.97686	1995.29	0.99187	1995.29	0.98654	1995.29	0.99123
1993.24	0.97697	1993.24	0.99094	1993.24	0.9861	1993.24	0.99113
1991.18	0.97766	1991.18	0.99038	1991.18	0.98567	1991.18	0.99088
1989.13	0.9786	1989.13	0.99015	1989.13	0.98531	1989.13	0.99032
1987.07	0.97938	1987.07	0.99018	1987.07	0.98506	1987.07	0.98946
1985.02	0.9797	1985.02	0.99034	1985.02	0.98493	1985.02	0.9887
1982.96	0.97944	1982.96	0.99056	1982.96	0.98494	1982.96	0.9886
1980.91	0.97869	1980.91	0.99094	1980.91	0.98509	1980.91	0.98911
1978.85	0.97803	1978.85	0.99139	1978.85	0.98536	1978.85	0.98975
1976.8	0.97816	1976.8	0.99168	1976.8	0.98571	1976.8	0.99029
1974.74	0.97898	1974.74	0.99188	1974.74	0.9861	1974.74	0.99093
1972.69	0.97982	1972.69	0.99209	1972.69	0.98648	1972.69	0.99178
1970.63	0.98029	1970.63	0.99232	1970.63	0.98681	1970.63	0.99257
1968.58	0.98036	1968.58	0.99262	1968.58	0.98707	1968.58	0.993
1966.52	0.97999	1966.52	0.99287	1966.52	0.98723	1966.52	0.99299
1964.47	0.97929	1964.47	0.99289	1964.47	0.98731	1964.47	0.99254
1962.41	0.97868	1962.41	0.9928	1962.41	0.98734	1962.41	0.99184
1960.36	0.97844	1960.36	0.99267	1960.36	0.98736	1960.36	0.99133
1958.3	0.9784	1958.3	0.99249	1958.3	0.9874	1958.3	0.99114
1956.25	0.97847	1956.25	0.99231	1956.25	0.98749	1956.25	0.99109
1954.19	0.97865	1954.19	0.99206	1954.19	0.98763	1954.19	0.99105
1952.14	0.97875	1952.14	0.99172	1952.14	0.9878	1952.14	0.99112
1950.08	0.97865	1950.08	0.99154	1950.08	0.98796	1950.08	0.99137
1948.03	0.97845	1948.03	0.99154	1948.03	0.9881	1948.03	0.99164
1945.97	0.97824	1945.97	0.99157	1945.97	0.9882	1945.97	0.99173
1943.92	0.97813	1943.92	0.99157	1943.92	0.98826	1943.92	0.99164
1941.86	0.97821	1941.86	0.99162	1941.86	0.98829	1941.86	0.99157
1939.81	0.97857	1939.81	0.9918	1939.81	0.98832	1939.81	0.99156
1937.75	0.97914	1937.75	0.99203	1937.75	0.98834	1937.75	0.99148
1935.7	0.97959	1935.7	0.99211	1935.7	0.98838	1935.7	0.99127
1933.64	0.97967	1933.64	0.99208	1933.64	0.98841	1933.64	0.99101
1931.59	0.9794	1931.59	0.99213	1931.59	0.98843	1931.59	0.99083
1929.53	0.97898	1929.53	0.99224	1929.53	0.98842	1929.53	0.99081
1927.48	0.97863	1927.48	0.99232	1927.48	0.98837	1927.48	0.99091
1925.43	0.97844	1925.43	0.99237	1925.43	0.98828	1925.43	0.991
1923.37	0.97829	1923.37	0.99231	1923.37	0.98814	1923.37	0.99101
1921.32	0.97821	1921.32	0.99213	1921.32	0.98797	1921.32	0.99088
1919.26	0.97829	1919.26	0.99195	1919.26	0.98779	1919.26	0.99055
1917.21	0.97839	1917.21	0.99185	1917.21	0.98762	1917.21	0.99017
1915.15	0.97838	1915.15	0.99174	1915.15	0.98749	1915.15	0.98989
1913.1	0.97831	1913.1	0.99154	1913.1	0.98741	1913.1	0.98968
1911.04	0.97825	1911.04	0.99126	1911.04	0.98739	1911.04	0.98951
1908.99	0.97807	1908.99	0.99106	1908.99	0.98742	1908.99	0.98943
1906.93	0.97769	1906.93	0.99106	1906.93	0.98748	1906.93	0.98943
1904.88	0.9773	1904.88	0.99116	1904.88	0.98758	1904.88	0.98949
1902.82	0.97707	1902.82	0.99122	1902.82	0.98769	1902.82	0.98965
1900.77	0.97703	1900.77	0.99122	1900.77	0.9878	1900.77	0.98994
1898.71	0.97715	1898.71	0.99123	1898.71	0.98789	1898.71	0.99025
1896.66	0.9774	1896.66	0.99123	1896.66	0.98796	1896.66	0.99041
1894.6	0.97766	1894.6	0.99122	1894.6	0.98799	1894.6	0.99043
1892.55	0.97779	1892.55	0.99121	1892.55	0.98798	1892.55	0.99043
1890.49	0.97777	1890.49	0.9912	1890.49	0.98795	1890.49	0.99043
1888.44	0.97767	1888.44	0.99122	1888.44	0.98791	1888.44	0.99034
1886.38	0.97745	1886.38	0.99127	1886.38	0.98787	1886.38	0.99019
1884.33	0.97713	1884.33	0.99132	1884.33	0.98786	1884.33	0.99006
1882.27	0.97689	1882.27	0.99138	1882.27	0.98789	1882.27	0.98994
1880.22	0.97684	1880.22	0.99145	1880.22	0.98794	1880.22	0.98983
1878.16	0.97685	1878.16	0.99149	1878.16	0.98799	1878.16	0.98977
1876.11	0.97679	1876.11	0.99143	1876.11	0.98803	1876.11	0.98978
1874.05	0.97669	1874.05	0.99132	1874.05	0.98804	1874.05	0.98977
1872	0.97665	1872	0.9912	1872	0.98799	1872	0.9897
1869.94	0.97665	1869.94	0.99109	1869.94	0.9879	1869.94	0.98959
1867.89	0.9766	1867.89	0.99103	1867.89	0.98779	1867.89	0.98947
1865.83	0.97658	1865.83	0.99104	1865.83	0.98767	1865.83	0.9893
1863.78	0.97659	1863.78	0.99108	1863.78	0.9876	1863.78	0.98912
1861.72	0.9765	1861.72	0.99107	1861.72	0.9876	1861.72	0.98898
1859.67	0.97631	1859.67	0.99105	1859.67	0.98768	1859.67	0.98892
1857.61	0.97606	1857.61	0.9911	1857.61	0.98784	1857.61	0.98895
1855.56	0.97584	1855.56	0.99119	1855.56	0.98805	1855.56	0.98905
1853.5	0.97574	1853.5	0.99123	1853.5	0.98828	1853.5	0.98915
1851.45	0.97569	1851.45	0.99117	1851.45	0.98849	1851.45	0.98922
1849.39	0.97565	1849.39	0.99107	1849.39	0.98866	1849.39	0.98926
1847.34	0.97572	1847.34	0.99102	1847.34	0.98877	1847.34	0.98925
1845.28	0.97587	1845.28	0.99103	1845.28	0.98881	1845.28	0.98921
1843.23	0.976	1843.23	0.99105	1843.23	0.98876	1843.23	0.98916
1841.17	0.97602	1841.17	0.99107	1841.17	0.98865	1841.17	0.9891
1839.12	0.97586	1839.12	0.99109	1839.12	0.98847	1839.12	0.98903
1837.07	0.97557	1837.07	0.9911	1837.07	0.98826	1837.07	0.989
1835.01	0.97528	1835.01	0.99115	1835.01	0.98804	1835.01	0.98899
1832.96	0.97503	1832.96	0.99122	1832.96	0.98783	1832.96	0.98898
1830.9	0.97485	1830.9	0.99122	1830.9	0.98767	1830.9	0.98898
1828.85	0.97476	1828.85	0.99111	1828.85	0.98757	1828.85	0.989
1826.79	0.97469	1826.79	0.99092	1826.79	0.98754	1826.79	0.98898
1824.74	0.97459	1824.74	0.99077	1824.74	0.98759	1824.74	0.98891
1822.68	0.97439	1822.68	0.99071	1822.68	0.98769	1822.68	0.98883
1820.63	0.97416	1820.63	0.99073	1820.63	0.98783	1820.63	0.98878
1818.57	0.97394	1818.57	0.99077	1818.57	0.98798	1818.57	0.98875
1816.52	0.97365	1816.52	0.99081	1816.52	0.98812	1816.52	0.98871
1814.46	0.97327	1814.46	0.99084	1814.46	0.98823	1814.46	0.98868
1812.41	0.97293	1812.41	0.99087	1812.41	0.9883	1812.41	0.98865
1810.35	0.97263	1810.35	0.99085	1810.35	0.98832	1810.35	0.98863
1808.3	0.97234	1808.3	0.99078	1808.3	0.98831	1808.3	0.98862
1806.24	0.97206	1806.24	0.99066	1806.24	0.98826	1806.24	0.98861
1804.19	0.97182	1804.19	0.99051	1804.19	0.98817	1804.19	0.98859
1802.13	0.9716	1802.13	0.99037	1802.13	0.98805	1802.13	0.98855
1800.08	0.97128	1800.08	0.99026	1800.08	0.9879	1800.08	0.98849
1798.02	0.97085	1798.02	0.99015	1798.02	0.98772	1798.02	0.98842
1795.97	0.97039	1795.97	0.99009	1795.97	0.98753	1795.97	0.98837
1793.91	0.96997	1793.91	0.99007	1793.91	0.98734	1793.91	0.98836
1791.86	0.96954	1791.86	0.99004	1791.86	0.98717	1791.86	0.98837
1789.8	0.96915	1789.8	0.98999	1789.8	0.98705	1789.8	0.98836
1787.75	0.96884	1787.75	0.98992	1787.75	0.98698	1787.75	0.98833
1785.69	0.96858	1785.69	0.98982	1785.69	0.98697	1785.69	0.98826
1783.64	0.96827	1783.64	0.98975	1783.64	0.98701	1783.64	0.98813
1781.58	0.96785	1781.58	0.98974	1781.58	0.98706	1781.58	0.98796
1779.53	0.96738	1779.53	0.98972	1779.53	0.98711	1779.53	0.98779
1777.47	0.96692	1777.47	0.98963	1777.47	0.98713	1777.47	0.98767
1775.42	0.96648	1775.42	0.9895	1775.42	0.98712	1775.42	0.98758
1773.36	0.96597	1773.36	0.9894	1773.36	0.98707	1773.36	0.98749
1771.31	0.96535	1771.31	0.98939	1771.31	0.98699	1771.31	0.98742
1769.25	0.96456	1769.25	0.98944	1769.25	0.98691	1769.25	0.98736
1767.2	0.96363	1767.2	0.98945	1767.2	0.98683	1767.2	0.98732
1765.14	0.96255	1765.14	0.98938	1765.14	0.98676	1765.14	0.98728
1763.09	0.96133	1763.09	0.98925	1763.09	0.9867	1763.09	0.98721
1761.03	0.96005	1761.03	0.98914	1761.03	0.98663	1761.03	0.98711
1758.98	0.95869	1758.98	0.98903	1758.98	0.98654	1758.98	0.98693
1756.92	0.95719	1756.92	0.98881	1756.92	0.98641	1756.92	0.98667
1754.87	0.95551	1754.87	0.98846	1754.87	0.98624	1754.87	0.98637
1752.82	0.95344	1752.82	0.98803	1752.82	0.98604	1752.82	0.98606
1750.76	0.95056	1750.76	0.98757	1750.76	0.9858	1750.76	0.98572
1748.71	0.94649	1748.71	0.98711	1748.71	0.98556	1748.71	0.98537
1746.65	0.94076	1746.65	0.98672	1746.65	0.9853	1746.65	0.98502
1744.6	0.93277	1744.6	0.98638	1744.6	0.98503	1744.6	0.98467
1742.54	0.92121	1742.54	0.98611	1742.54	0.98475	1742.54	0.98437
1740.49	0.9062	1740.49	0.98586	1740.49	0.98444	1740.49	0.98419
1738.43	0.8888	1738.43	0.98563	1738.43	0.98412	1738.43	0.98414
1736.38	0.86805	1736.38	0.98542	1736.38	0.98378	1736.38	0.98416
1734.32	0.84479	1734.32	0.98521	1734.32	0.98341	1734.32	0.98418
1732.27	0.82126	1732.27	0.98498	1732.27	0.983	1732.27	0.98413
1730.21	0.79964	1730.21	0.98476	1730.21	0.98255	1730.21	0.98402
1728.16	0.78162	1728.16	0.98455	1728.16	0.98202	1728.16	0.98389
1726.1	0.76815	1726.1	0.98429	1726.1	0.9814	1726.1	0.98369
1724.05	0.76038	1724.05	0.98386	1724.05	0.98068	1724.05	0.98342
1721.99	0.75853	1721.99	0.98324	1721.99	0.97984	1721.99	0.98306
1719.94	0.76119	1719.94	0.98253	1719.94	0.9789	1719.94	0.98262
1717.88	0.768	1717.88	0.98174	1717.88	0.97786	1717.88	0.98213
1715.83	0.77789	1715.83	0.98085	1715.83	0.97672	1715.83	0.98165
1713.77	0.78921	1713.77	0.97985	1713.77	0.97547	1713.77	0.98111
1711.72	0.80059	1711.72	0.97867	1711.72	0.97404	1711.72	0.98038
1709.66	0.81098	1709.66	0.97736	1709.66	0.97234	1709.66	0.97944
1707.61	0.81941	1707.61	0.97579	1707.61	0.97027	1707.61	0.97822
1705.55	0.82543	1705.55	0.9738	1705.55	0.96774	1705.55	0.97666
1703.5	0.82971	1703.5	0.97136	1703.5	0.96467	1703.5	0.97476
1701.44	0.83233	1701.44	0.96839	1701.44	0.96106	1701.44	0.9725
1699.39	0.83274	1699.39	0.96493	1699.39	0.95695	1699.39	0.96994
1697.33	0.83046	1697.33	0.96116	1697.33	0.95245	1697.33	0.96716
1695.28	0.82589	1695.28	0.95725	1695.28	0.94767	1695.28	0.96425
1693.22	0.81956	1693.22	0.95339	1693.22	0.94273	1693.22	0.96133
1691.17	0.81208	1691.17	0.94951	1691.17	0.93773	1691.17	0.95833
1689.11	0.80442	1689.11	0.94553	1689.11	0.93271	1689.11	0.95521
1687.06	0.79592	1687.06	0.94148	1687.06	0.92771	1687.06	0.95203
1685	0.78607	1685	0.9375	1685	0.92272	1685	0.94885
1682.95	0.77509	1682.95	0.93338	1682.95	0.91772	1682.95	0.94562
1680.89	0.76332	1680.89	0.92895	1680.89	0.91271	1680.89	0.94231
1678.84	0.75101	1678.84	0.92425	1678.84	0.90769	1678.84	0.93895
1676.78	0.73801	1676.78	0.91921	1676.78	0.90266	1676.78	0.93553
1674.73	0.72521	1674.73	0.91388	1674.73	0.89767	1674.73	0.93209
1672.67	0.71263	1672.67	0.90839	1672.67	0.89274	1672.67	0.92863
1670.62	0.69888	1670.62	0.90281	1670.62	0.88791	1670.62	0.92521
1668.56	0.68453	1668.56	0.89716	1668.56	0.88321	1668.56	0.92186
1666.51	0.67063	1666.51	0.89137	1666.51	0.87865	1666.51	0.91852
1664.46	0.65739	1664.46	0.88555	1664.46	0.87422	1664.46	0.91525
1662.4	0.64482	1662.4	0.87982	1662.4	0.86989	1662.4	0.91207
1660.35	0.63336	1660.35	0.87443	1660.35	0.86564	1660.35	0.90912
1658.29	0.62411	1658.29	0.86952	1658.29	0.86143	1658.29	0.90644
1656.24	0.61554	1656.24	0.86497	1656.24	0.85724	1656.24	0.90395
1654.18	0.60701	1654.18	0.86087	1654.18	0.85309	1654.18	0.90169
1652.13	0.59964	1652.13	0.85731	1652.13	0.84899	1652.13	0.8997
1650.07	0.59296	1650.07	0.85432	1650.07	0.84501	1650.07	0.89795
1648.02	0.58618	1648.02	0.85187	1648.02	0.8412	1648.02	0.89642
1645.96	0.57964	1645.96	0.8497	1645.96	0.83762	1645.96	0.89502
1643.91	0.57396	1643.91	0.8476	1643.91	0.83429	1643.91	0.89371
1641.85	0.5696	1641.85	0.84573	1641.85	0.83122	1641.85	0.89263
1639.8	0.5656	1639.8	0.84398	1639.8	0.82841	1639.8	0.89177
1637.74	0.56175	1637.74	0.84213	1637.74	0.82584	1637.74	0.89106
1635.69	0.55863	1635.69	0.84029	1635.69	0.82349	1635.69	0.8906
1633.63	0.55598	1633.63	0.83853	1633.63	0.82138	1633.63	0.89037
1631.58	0.5538	1631.58	0.83684	1631.58	0.81954	1631.58	0.89034
1629.52	0.55259	1629.52	0.83562	1629.52	0.81803	1629.52	0.8907
1627.47	0.55285	1627.47	0.83502	1627.47	0.81691	1627.47	0.89151
1625.41	0.55523	1625.41	0.8349	1625.41	0.81628	1625.41	0.89262
1623.36	0.55951	1623.36	0.83561	1623.36	0.81619	1623.36	0.89415
1621.3	0.56499	1621.3	0.83724	1621.3	0.81669	1621.3	0.89608
1619.25	0.57195	1619.25	0.83973	1619.25	0.81782	1619.25	0.89835
1617.19	0.58006	1617.19	0.84317	1617.19	0.81959	1617.19	0.90103
1615.14	0.58859	1615.14	0.84735	1615.14	0.82202	1615.14	0.904
1613.08	0.59705	1613.08	0.85199	1613.08	0.82507	1613.08	0.90707
1611.03	0.60518	1611.03	0.85693	1611.03	0.82872	1611.03	0.91014
1608.97	0.61274	1608.97	0.86203	1608.97	0.8329	1608.97	0.91315
1606.92	0.61903	1606.92	0.86719	1606.92	0.83753	1606.92	0.91604
1604.86	0.62372	1604.86	0.8723	1604.86	0.84248	1604.86	0.91882
1602.81	0.62731	1602.81	0.877	1602.81	0.84763	1602.81	0.92136
1600.75	0.62984	1600.75	0.8812	1600.75	0.85283	1600.75	0.92361
1598.7	0.63129	1598.7	0.88518	1598.7	0.85793	1598.7	0.92573
1596.64	0.6319	1596.64	0.8888	1596.64	0.86278	1596.64	0.92764
1594.59	0.63185	1594.59	0.89184	1594.59	0.86727	1594.59	0.92924
1592.53	0.63113	1592.53	0.89434	1592.53	0.87129	1592.53	0.93057
1590.48	0.62971	1590.48	0.89632	1590.48	0.87476	1590.48	0.93163
1588.42	0.62755	1588.42	0.89775	1588.42	0.87762	1588.42	0.93238
1586.37	0.62472	1586.37	0.89861	1586.37	0.87985	1586.37	0.93281
1584.31	0.62148	1584.31	0.89895	1584.31	0.88143	1584.31	0.93294
1582.26	0.6182	1582.26	0.89879	1582.26	0.88237	1582.26	0.93281
1580.2	0.61515	1580.2	0.89811	1580.2	0.88271	1580.2	0.93245
1578.15	0.61238	1578.15	0.8969	1578.15	0.8825	1578.15	0.93185
1576.1	0.60997	1576.1	0.89516	1576.1	0.88179	1576.1	0.931
1574.04	0.60785	1574.04	0.89292	1574.04	0.88064	1574.04	0.92995
1571.99	0.6057	1571.99	0.89025	1571.99	0.87909	1571.99	0.92873
1569.93	0.60329	1569.93	0.88717	1569.93	0.87717	1569.93	0.92738
1567.88	0.6005	1567.88	0.88364	1567.88	0.87491	1567.88	0.92583
1565.82	0.59751	1565.82	0.87971	1565.82	0.87234	1565.82	0.92413
1563.77	0.5946	1563.77	0.87555	1563.77	0.86949	1563.77	0.92238
1561.71	0.59132	1561.71	0.87129	1561.71	0.86644	1561.71	0.92059
1559.66	0.58777	1559.66	0.86703	1559.66	0.86328	1559.66	0.91883
1557.6	0.58417	1557.6	0.86291	1557.6	0.86011	1557.6	0.91723
1555.55	0.58058	1555.55	0.85906	1555.55	0.85703	1555.55	0.91583
1553.49	0.57722	1553.49	0.85553	1553.49	0.85411	1553.49	0.9146
1551.44	0.57436	1551.44	0.85224	1551.44	0.85137	1551.44	0.91346
1549.38	0.57246	1549.38	0.84917	1549.38	0.84882	1549.38	0.91242
1547.33	0.572	1547.33	0.84675	1547.33	0.84642	1547.33	0.91166
1545.27	0.57276	1545.27	0.84515	1545.27	0.84416	1545.27	0.91127
1543.22	0.57625	1543.22	0.8441	1543.22	0.842	1543.22	0.91105
1541.16	0.58291	1541.16	0.84356	1541.16	0.83996	1541.16	0.91102
1539.11	0.59155	1539.11	0.84377	1539.11	0.83806	1539.11	0.91126
1537.05	0.60166	1537.05	0.84456	1537.05	0.83635	1537.05	0.91168
1535	0.61295	1535	0.84572	1535	0.83488	1535	0.91224
1532.94	0.62425	1532.94	0.84714	1532.94	0.83365	1532.94	0.91296
1530.89	0.6348	1530.89	0.84869	1530.89	0.83268	1530.89	0.91375
1528.83	0.64448	1528.83	0.85028	1528.83	0.83193	1528.83	0.91454
1526.78	0.6542	1526.78	0.85184	1526.78	0.83139	1526.78	0.91531
1524.72	0.66396	1524.72	0.85344	1524.72	0.83102	1524.72	0.91612
1522.67	0.6729	1522.67	0.85555	1522.67	0.83084	1522.67	0.91715
1520.61	0.68125	1520.61	0.85813	1520.61	0.83088	1520.61	0.91834
1518.56	0.6893	1518.56	0.86078	1518.56	0.83119	1518.56	0.9195
1516.5	0.6965	1516.5	0.86314	1516.5	0.83186	1516.5	0.92054
1514.45	0.70276	1514.45	0.86565	1514.45	0.83298	1514.45	0.92153
1512.39	0.70815	1512.39	0.86879	1512.39	0.83461	1512.39	0.92256
1510.34	0.71335	1510.34	0.87241	1510.34	0.8368	1510.34	0.92359
1508.28	0.71899	1508.28	0.87628	1508.28	0.83958	1508.28	0.92455
1506.23	0.72461	1506.23	0.88023	1506.23	0.84294	1506.23	0.92537
1504.17	0.72976	1504.17	0.88445	1504.17	0.84683	1504.17	0.92616
1502.12	0.73409	1502.12	0.889	1502.12	0.85118	1502.12	0.92697
1500.06	0.73668	1500.06	0.89362	1500.06	0.85589	1500.06	0.92775
1498.01	0.73674	1498.01	0.89814	1498.01	0.86086	1498.01	0.92847
1495.95	0.73442	1495.95	0.90244	1495.95	0.86597	1495.95	0.92916
1493.9	0.73074	1493.9	0.9063	1493.9	0.87109	1493.9	0.92978
1491.84	0.72593	1491.84	0.90947	1491.84	0.87606	1491.84	0.93022
1489.79	0.72019	1489.79	0.91245	1489.79	0.88075	1489.79	0.93055
1487.74	0.71434	1487.74	0.91548	1487.74	0.88499	1487.74	0.93085
1485.68	0.70888	1485.68	0.91803	1485.68	0.88862	1485.68	0.93097
1483.63	0.70356	1483.63	0.91979	1483.63	0.8915	1483.63	0.93079
1481.57	0.69811	1481.57	0.9207	1481.57	0.89354	1481.57	0.9303
1479.52	0.69257	1479.52	0.92084	1479.52	0.89467	1479.52	0.92956
1477.46	0.68644	1477.46	0.92028	1477.46	0.89494	1477.46	0.92857
1475.41	0.67842	1475.41	0.91894	1475.41	0.89443	1475.41	0.92729
1473.35	0.66848	1473.35	0.91691	1473.35	0.89326	1473.35	0.92581
1471.3	0.65759	1471.3	0.91446	1471.3	0.89158	1471.3	0.92429
1469.24	0.6466	1469.24	0.9118	1469.24	0.88952	1469.24	0.92279
1467.19	0.63616	1467.19	0.90894	1467.19	0.88716	1467.19	0.92127
1465.13	0.6271	1465.13	0.90579	1465.13	0.88456	1465.13	0.91973
1463.08	0.62009	1463.08	0.90241	1463.08	0.88176	1463.08	0.91825
1461.02	0.61446	1461.02	0.89893	1461.02	0.87879	1461.02	0.91684
1458.97	0.60893	1458.97	0.89545	1458.97	0.87572	1458.97	0.91547
1456.91	0.60361	1456.91	0.89201	1456.91	0.87266	1456.91	0.91418
1454.86	0.59918	1454.86	0.88884	1454.86	0.86972	1454.86	0.91305
1452.8	0.59617	1452.8	0.88622	1452.8	0.86706	1452.8	0.91212
1450.75	0.5952	1450.75	0.88434	1450.75	0.86481	1450.75	0.91141
1448.69	0.59681	1448.69	0.8832	1448.69	0.86307	1448.69	0.911
1446.64	0.60101	1446.64	0.88264	1446.64	0.86187	1446.64	0.91086
1444.58	0.60687	1444.58	0.88259	1444.58	0.86122	1444.58	0.91096
1442.53	0.61328	1442.53	0.88306	1442.53	0.86107	1442.53	0.91129
1440.47	0.62022	1440.47	0.88385	1440.47	0.86138	1440.47	0.9118
1438.42	0.62803	1438.42	0.88499	1438.42	0.86209	1438.42	0.91245
1436.36	0.63648	1436.36	0.88656	1436.36	0.86318	1436.36	0.91312
1434.31	0.64538	1434.31	0.88844	1434.31	0.86458	1434.31	0.91371
1432.25	0.65432	1432.25	0.8905	1432.25	0.86627	1432.25	0.9141
1430.2	0.66254	1430.2	0.89266	1430.2	0.86814	1430.2	0.91427
1428.14	0.66912	1428.14	0.89475	1428.14	0.87011	1428.14	0.91418
1426.09	0.67323	1426.09	0.8966	1426.09	0.87204	1426.09	0.91382
1424.03	0.67499	1424.03	0.89806	1424.03	0.8738	1424.03	0.91321
1421.98	0.67419	1421.98	0.899	1421.98	0.87528	1421.98	0.91233
1419.92	0.67037	1419.92	0.89947	1419.92	0.87641	1419.92	0.91133
1417.87	0.66397	1417.87	0.8996	1417.87	0.87714	1417.87	0.91034
1415.81	0.65567	1415.81	0.89936	1415.81	0.87752	1415.81	0.90939
1413.76	0.64597	1413.76	0.89874	1413.76	0.87758	1413.76	0.90855
1411.7	0.63558	1411.7	0.89785	1411.7	0.87742	1411.7	0.90795
1409.65	0.62534	1409.65	0.89673	1409.65	0.87713	1409.65	0.90759
1407.59	0.61594	1407.59	0.8954	1407.59	0.8768	1407.59	0.90747
1405.54	0.60767	1405.54	0.89396	1405.54	0.8765	1405.54	0.90762
1403.48	0.60106	1403.48	0.89249	1403.48	0.87629	1403.48	0.90808
1401.43	0.59675	1401.43	0.89124	1401.43	0.87622	1401.43	0.90892
1399.38	0.59484	1399.38	0.89046	1399.38	0.87632	1399.38	0.91012
1397.32	0.59508	1397.32	0.89016	1397.32	0.87659	1397.32	0.91159
1395.27	0.5969	1395.27	0.89029	1395.27	0.87704	1395.27	0.91329
1393.21	0.59952	1393.21	0.89083	1393.21	0.87766	1393.21	0.91519
1391.16	0.60244	1391.16	0.89167	1391.16	0.87845	1391.16	0.91719
1389.1	0.60557	1389.1	0.89262	1389.1	0.87938	1389.1	0.91927
1387.05	0.60895	1387.05	0.89356	1387.05	0.88045	1387.05	0.92143
1384.99	0.61282	1384.99	0.8944	1384.99	0.88165	1384.99	0.92357
1382.94	0.61748	1382.94	0.89507	1382.94	0.88296	1382.94	0.92567
1380.88	0.62302	1380.88	0.89568	1380.88	0.88439	1380.88	0.92778
1378.83	0.62913	1378.83	0.89638	1378.83	0.88592	1378.83	0.92995
1376.77	0.63533	1376.77	0.89733	1376.77	0.88755	1376.77	0.9322
1374.72	0.64123	1374.72	0.8986	1374.72	0.88927	1374.72	0.93446
1372.66	0.64648	1372.66	0.90009	1372.66	0.89107	1372.66	0.93668
1370.61	0.65089	1370.61	0.9018	1370.61	0.89293	1370.61	0.93888
1368.55	0.65458	1368.55	0.90379	1368.55	0.8948	1368.55	0.94104
1366.5	0.65813	1366.5	0.90602	1366.5	0.89666	1366.5	0.9431
1364.44	0.6621	1364.44	0.90832	1364.44	0.89843	1364.44	0.94501
1362.39	0.66669	1362.39	0.91053	1362.39	0.90003	1362.39	0.94674
1360.33	0.67175	1360.33	0.91244	1360.33	0.90139	1360.33	0.94822
1358.28	0.67678	1358.28	0.91391	1358.28	0.90241	1358.28	0.94941
1356.22	0.68121	1356.22	0.91486	1356.22	0.90301	1356.22	0.95032
1354.17	0.68451	1354.17	0.91522	1354.17	0.90315	1354.17	0.95093
1352.11	0.68634	1352.11	0.91496	1352.11	0.9028	1352.11	0.95125
1350.06	0.6868	1350.06	0.91403	1350.06	0.90196	1350.06	0.9513
1348	0.68605	1348	0.91233	1348	0.90068	1348	0.9511
1345.95	0.68426	1345.95	0.90997	1345.95	0.89903	1345.95	0.95074
1343.89	0.68163	1343.89	0.90731	1343.89	0.89715	1343.89	0.9503
1341.84	0.67836	1341.84	0.90466	1341.84	0.89516	1341.84	0.94989
1339.78	0.67467	1339.78	0.90227	1339.78	0.89323	1339.78	0.94959
1337.73	0.67099	1337.73	0.90037	1337.73	0.89151	1337.73	0.94947
1335.67	0.66776	1335.67	0.89915	1335.67	0.89011	1335.67	0.94954
1333.62	0.66544	1333.62	0.89871	1333.62	0.88912	1333.62	0.94981
1331.56	0.66435	1331.56	0.89905	1331.56	0.88856	1331.56	0.95024
1329.51	0.66464	1329.51	0.9	1329.51	0.88842	1329.51	0.9508
1327.45	0.66612	1327.45	0.90127	1327.45	0.88863	1327.45	0.95142
1325.4	0.66827	1325.4	0.90254	1325.4	0.88908	1325.4	0.95202
1323.34	0.67065	1323.34	0.90349	1323.34	0.88968	1323.34	0.95253
1321.29	0.67308	1321.29	0.90408	1321.29	0.89034	1321.29	0.95296
1319.23	0.6755	1319.23	0.90446	1319.23	0.891	1319.23	0.95335
1317.18	0.67805	1317.18	0.90475	1317.18	0.89163	1317.18	0.95374
1315.12	0.68096	1315.12	0.90505	1315.12	0.89223	1315.12	0.95413
1313.07	0.68432	1313.07	0.90543	1313.07	0.89283	1313.07	0.95453
1311.02	0.68796	1311.02	0.90601	1311.02	0.89347	1311.02	0.95496
1308.96	0.69165	1308.96	0.90683	1308.96	0.89417	1308.96	0.95541
1306.91	0.6953	1306.91	0.90784	1306.91	0.89495	1306.91	0.95589
1304.85	0.69895	1304.85	0.90889	1304.85	0.8958	1304.85	0.9564
1302.8	0.70268	1302.8	0.90987	1302.8	0.89668	1302.8	0.95688
1300.74	0.70649	1300.74	0.91066	1300.74	0.89754	1300.74	0.95729
1298.69	0.71019	1298.69	0.91118	1298.69	0.8983	1298.69	0.95763
1296.63	0.71338	1296.63	0.91139	1296.63	0.89889	1296.63	0.95787
1294.58	0.71553	1294.58	0.91132	1294.58	0.89925	1294.58	0.958
1292.52	0.71631	1292.52	0.91097	1292.52	0.89933	1292.52	0.95799
1290.47	0.71568	1290.47	0.91034	1290.47	0.89912	1290.47	0.95785
1288.41	0.71396	1288.41	0.90948	1288.41	0.89864	1288.41	0.95758
1286.36	0.71158	1286.36	0.90848	1286.36	0.89795	1286.36	0.95724
1284.3	0.70883	1284.3	0.90746	1284.3	0.89713	1284.3	0.95688
1282.25	0.70576	1282.25	0.90653	1282.25	0.89626	1282.25	0.95659
1280.19	0.70228	1280.19	0.90578	1280.19	0.89543	1280.19	0.95638
1278.14	0.69822	1278.14	0.90527	1278.14	0.89468	1278.14	0.95627
1276.08	0.69365	1276.08	0.90502	1276.08	0.89406	1276.08	0.95626
1274.03	0.6889	1274.03	0.90497	1274.03	0.89354	1274.03	0.95633
1271.97	0.68453	1271.97	0.905	1271.97	0.89311	1271.97	0.9564
1269.92	0.68107	1269.92	0.905	1269.92	0.8927	1269.92	0.95645
1267.86	0.6789	1267.86	0.9049	1267.86	0.89227	1267.86	0.95646
1265.81	0.6781	1265.81	0.90463	1265.81	0.89176	1265.81	0.9564
1263.75	0.67851	1263.75	0.90416	1263.75	0.89112	1263.75	0.95628
1261.7	0.67972	1261.7	0.90345	1261.7	0.89032	1261.7	0.9561
1259.64	0.68124	1259.64	0.90246	1259.64	0.88936	1259.64	0.95584
1257.59	0.68266	1257.59	0.90119	1257.59	0.88822	1257.59	0.95551
1255.53	0.68359	1255.53	0.89965	1255.53	0.88691	1255.53	0.9551
1253.48	0.68373	1253.48	0.89784	1253.48	0.88546	1253.48	0.95462
1251.42	0.68299	1251.42	0.89578	1251.42	0.88389	1251.42	0.95409
1249.37	0.68147	1249.37	0.89352	1249.37	0.88225	1249.37	0.95353
1247.31	0.67936	1247.31	0.89112	1247.31	0.8806	1247.31	0.95296
1245.26	0.67682	1245.26	0.88868	1245.26	0.879	1245.26	0.95242
1243.2	0.67404	1243.2	0.88635	1243.2	0.87751	1243.2	0.95196
1241.15	0.67126	1241.15	0.88429	1241.15	0.87621	1241.15	0.95168
1239.09	0.66886	1239.09	0.88264	1239.09	0.87517	1239.09	0.95161
1237.04	0.66736	1237.04	0.88151	1237.04	0.87445	1237.04	0.95179
1234.98	0.66744	1234.98	0.88101	1234.98	0.87411	1234.98	0.95218
1232.93	0.66984	1232.93	0.8813	1232.93	0.8742	1232.93	0.95278
1230.87	0.67504	1230.87	0.88248	1230.87	0.87474	1230.87	0.95357
1228.82	0.68307	1228.82	0.88454	1228.82	0.87575	1228.82	0.95456
1226.77	0.6935	1226.77	0.88737	1226.77	0.87721	1226.77	0.95566
1224.71	0.70555	1224.71	0.89083	1224.71	0.87906	1224.71	0.95683
1222.66	0.71817	1222.66	0.89466	1222.66	0.88121	1222.66	0.95798
1220.6	0.73029	1220.6	0.89854	1220.6	0.88353	1220.6	0.95901
1218.55	0.74094	1218.55	0.90215	1218.55	0.88587	1218.55	0.95987
1216.49	0.74941	1216.49	0.90517	1216.49	0.88807	1216.49	0.96057
1214.44	0.75515	1214.44	0.90732	1214.44	0.88997	1214.44	0.96108
1212.38	0.75781	1212.38	0.90844	1212.38	0.89147	1212.38	0.96133
1210.33	0.7573	1210.33	0.90855	1210.33	0.89251	1210.33	0.96135
1208.27	0.75391	1208.27	0.90789	1208.27	0.89312	1208.27	0.96119
1206.22	0.74825	1206.22	0.90681	1206.22	0.89337	1206.22	0.96094
1204.16	0.74112	1204.16	0.90569	1204.16	0.89339	1204.16	0.9607
1202.11	0.73343	1202.11	0.90486	1202.11	0.89336	1202.11	0.96056
1200.05	0.72597	1200.05	0.90457	1200.05	0.89343	1200.05	0.96058
1198	0.71916	1198	0.905	1198	0.89373	1198	0.96075
1195.94	0.71301	1195.94	0.90614	1195.94	0.89434	1195.94	0.96103
1193.89	0.70728	1193.89	0.90787	1193.89	0.8953	1193.89	0.96141
1191.83	0.70171	1191.83	0.90999	1191.83	0.89658	1191.83	0.96189
1189.78	0.69611	1189.78	0.91223	1189.78	0.89809	1189.78	0.9624
1187.72	0.69032	1187.72	0.91432	1187.72	0.89974	1187.72	0.96285
1185.67	0.68427	1185.67	0.91608	1185.67	0.90141	1185.67	0.9632
1183.61	0.67792	1183.61	0.91742	1183.61	0.90298	1183.61	0.96342
1181.56	0.67129	1181.56	0.9184	1181.56	0.90437	1181.56	0.96351
1179.5	0.66453	1179.5	0.91908	1179.5	0.9055	1179.5	0.96347
1177.45	0.65787	1177.45	0.9195	1177.45	0.90631	1177.45	0.96332
1175.39	0.6516	1175.39	0.9197	1175.39	0.9068	1175.39	0.96308
1173.34	0.64586	1173.34	0.91973	1173.34	0.90696	1173.34	0.96273
1171.28	0.64046	1171.28	0.91961	1171.28	0.90683	1171.28	0.96229
1169.23	0.63494	1169.23	0.91938	1169.23	0.90648	1169.23	0.96177
1167.17	0.6288	1167.17	0.9191	1167.17	0.90599	1167.17	0.9612
1165.12	0.62165	1165.12	0.91885	1165.12	0.90547	1165.12	0.96062
1163.06	0.61332	1163.06	0.91875	1163.06	0.90504	1163.06	0.96003
1161.01	0.60385	1161.01	0.91887	1161.01	0.90478	1161.01	0.95945
1158.95	0.59359	1158.95	0.91934	1158.95	0.90479	1158.95	0.95889
1156.9	0.58318	1156.9	0.92029	1156.9	0.90509	1156.9	0.95834
1154.84	0.57346	1154.84	0.92173	1154.84	0.90569	1154.84	0.95778
1152.79	0.56547	1152.79	0.92356	1152.79	0.90654	1152.79	0.95719
1150.73	0.56037	1150.73	0.92564	1150.73	0.90758	1150.73	0.95656
1148.68	0.55919	1148.68	0.92778	1148.68	0.90871	1148.68	0.95585
1146.62	0.56252	1146.62	0.92984	1146.62	0.90983	1146.62	0.95503
1144.57	0.57024	1144.57	0.9317	1144.57	0.91085	1144.57	0.95411
1142.51	0.5816	1142.51	0.93326	1142.51	0.91171	1142.51	0.9531
1140.46	0.59541	1140.46	0.9345	1140.46	0.91237	1140.46	0.95202
1138.41	0.61039	1138.41	0.93543	1138.41	0.91281	1138.41	0.95087
1136.35	0.62533	1136.35	0.93606	1136.35	0.91303	1136.35	0.94961
1134.3	0.63936	1134.3	0.93648	1134.3	0.91307	1134.3	0.94821
1132.24	0.65193	1132.24	0.93675	1132.24	0.91295	1132.24	0.94661
1130.19	0.6627	1130.19	0.93689	1130.19	0.91272	1130.19	0.94477
1128.13	0.67149	1128.13	0.93692	1128.13	0.91241	1128.13	0.94263
1126.08	0.6783	1126.08	0.93687	1126.08	0.91205	1126.08	0.94014
1124.02	0.68341	1124.02	0.93677	1124.02	0.91165	1124.02	0.93731
1121.97	0.68723	1121.97	0.93667	1121.97	0.91122	1121.97	0.9342
1119.91	0.6902	1119.91	0.93656	1119.91	0.91074	1119.91	0.93086
1117.86	0.69274	1117.86	0.93642	1117.86	0.91019	1117.86	0.92734
1115.8	0.69507	1115.8	0.93625	1115.8	0.90955	1115.8	0.92374
1113.75	0.69721	1113.75	0.93601	1113.75	0.90881	1113.75	0.92012
1111.69	0.69901	1111.69	0.9357	1111.69	0.90794	1111.69	0.9165
1109.64	0.7002	1109.64	0.93534	1109.64	0.90697	1109.64	0.91294
1107.58	0.70042	1107.58	0.93492	1107.58	0.9059	1107.58	0.90947
1105.53	0.69935	1105.53	0.93444	1105.53	0.90479	1105.53	0.90613
1103.47	0.69701	1103.47	0.93391	1103.47	0.90366	1103.47	0.9029
1101.42	0.69398	1101.42	0.93338	1101.42	0.90253	1101.42	0.89982
1099.36	0.69102	1099.36	0.93287	1099.36	0.90142	1099.36	0.89692
1097.31	0.68854	1097.31	0.9323	1097.31	0.9003	1097.31	0.89422
1095.25	0.68638	1095.25	0.93153	1095.25	0.89912	1095.25	0.89171
1093.2	0.68402	1093.2	0.93044	1093.2	0.89784	1093.2	0.88938
1091.14	0.68067	1091.14	0.92896	1091.14	0.89643	1091.14	0.88722
1089.09	0.67571	1089.09	0.92713	1089.09	0.8949	1089.09	0.88519
1087.03	0.66921	1087.03	0.92511	1087.03	0.8933	1087.03	0.88324
1084.98	0.66207	1084.98	0.92316	1084.98	0.89176	1084.98	0.88134
1082.92	0.65554	1082.92	0.92157	1082.92	0.8904	1082.92	0.87947
1080.87	0.65067	1080.87	0.92058	1080.87	0.88935	1080.87	0.87759
1078.81	0.64813	1078.81	0.92033	1078.81	0.88872	1078.81	0.87566
1076.76	0.64809	1076.76	0.92083	1076.76	0.88855	1076.76	0.87366
1074.7	0.6501	1074.7	0.92194	1074.7	0.88882	1074.7	0.8716
1072.65	0.65318	1072.65	0.92336	1072.65	0.88944	1072.65	0.8695
1070.59	0.65609	1070.59	0.92475	1070.59	0.8903	1070.59	0.86735
1068.54	0.6577	1068.54	0.92584	1068.54	0.89127	1068.54	0.86512
1066.48	0.65737	1066.48	0.92649	1066.48	0.89225	1066.48	0.86283
1064.43	0.65508	1064.43	0.92664	1064.43	0.89318	1064.43	0.86048
1062.37	0.65142	1062.37	0.92639	1062.37	0.89406	1062.37	0.85807
1060.32	0.64744	1060.32	0.9259	1060.32	0.89491	1060.32	0.85565
1058.26	0.64435	1058.26	0.92533	1058.26	0.89578	1058.26	0.85325
1056.21	0.64318	1056.21	0.92482	1056.21	0.89672	1056.21	0.85086
1054.15	0.64425	1054.15	0.92438	1054.15	0.89776	1054.15	0.84847
1052.1	0.64701	1052.1	0.924	1052.1	0.89888	1052.1	0.84608
1050.05	0.65027	1050.05	0.92365	1050.05	0.90004	1050.05	0.84369
1047.99	0.65266	1047.99	0.92326	1047.99	0.90118	1047.99	0.84129
1045.94	0.65321	1045.94	0.92272	1045.94	0.90219	1045.94	0.83883
1043.88	0.65163	1043.88	0.92188	1043.88	0.903	1043.88	0.83632
1041.83	0.64832	1041.83	0.9206	1041.83	0.90354	1041.83	0.83373
1039.77	0.644	1039.77	0.91877	1039.77	0.90379	1039.77	0.83105
1037.72	0.63925	1037.72	0.91631	1037.72	0.90378	1037.72	0.82829
1035.66	0.63433	1035.66	0.91326	1035.66	0.90357	1035.66	0.8255
1033.61	0.62927	1033.61	0.90973	1033.61	0.90329	1033.61	0.82275
1031.55	0.62407	1031.55	0.90588	1031.55	0.90307	1031.55	0.82009
1029.5	0.61883	1029.5	0.9019	1029.5	0.90302	1029.5	0.81755
1027.44	0.61364	1027.44	0.89796	1027.44	0.90324	1027.44	0.81517
1025.39	0.60842	1025.39	0.89418	1025.39	0.90376	1025.39	0.813
1023.33	0.60298	1023.33	0.89059	1023.33	0.90459	1023.33	0.81106
1021.28	0.59719	1021.28	0.88724	1021.28	0.90569	1021.28	0.80937
1019.22	0.59133	1019.22	0.88424	1019.22	0.90698	1019.22	0.80794
1017.17	0.58621	1017.17	0.88172	1017.17	0.90839	1017.17	0.80676
1015.11	0.58316	1015.11	0.87986	1015.11	0.90987	1015.11	0.80584
1013.06	0.58367	1013.06	0.87888	1013.06	0.91137	1013.06	0.8052
1011	0.58874	1011	0.87901	1011	0.91287	1011	0.80485
1008.95	0.59851	1008.95	0.88042	1008.95	0.91434	1008.95	0.80474
1006.89	0.61218	1006.89	0.88317	1006.89	0.91578	1006.89	0.80486
1004.84	0.62815	1004.84	0.88718	1004.84	0.91718	1004.84	0.80518
1002.78	0.64423	1002.78	0.89216	1002.78	0.91853	1002.78	0.80572
1000.73	0.6583	1000.73	0.89772	1000.73	0.91982	1000.73	0.80651
998.673	0.6689	998.673	0.90346	998.673	0.92105	998.673	0.80752
996.618	0.67558	996.618	0.90909	996.618	0.92218	996.618	0.80872
994.563	0.679	994.563	0.9144	994.563	0.92323	994.563	0.81009
992.508	0.68069	992.508	0.9192	992.508	0.92415	992.508	0.81165
990.454	0.68257	990.454	0.9233	990.454	0.92492	990.454	0.81341
988.399	0.68625	988.399	0.92664	988.399	0.9255	988.399	0.8154
986.344	0.69238	986.344	0.92924	986.344	0.92586	986.344	0.81761
984.289	0.7005	984.289	0.93112	984.289	0.92598	984.289	0.82001
982.234	0.70933	982.234	0.93234	982.234	0.92589	982.234	0.82252
980.179	0.71723	980.179	0.93302	980.179	0.92563	980.179	0.82513
978.124	0.72284	978.124	0.93332	978.124	0.92527	978.124	0.82784
976.069	0.7255	976.069	0.93341	976.069	0.92491	976.069	0.83065
974.014	0.72534	974.014	0.93346	974.014	0.92464	974.014	0.83347
971.96	0.72319	971.96	0.93362	971.96	0.92453	971.96	0.83612
969.905	0.72032	969.905	0.93388	969.905	0.92465	969.905	0.83846
967.85	0.71792	967.85	0.934	967.85	0.92499	967.85	0.84038
965.795	0.7167	965.795	0.93365	965.795	0.92554	965.795	0.84185
963.74	0.71656	963.74	0.93253	963.74	0.92627	963.74	0.84294
961.685	0.71674	961.685	0.93043	961.685	0.9271	961.685	0.84381
959.63	0.71624	959.63	0.92734	959.63	0.92796	959.63	0.84456
957.575	0.7145	957.575	0.92362	957.575	0.92881	957.575	0.8453
955.521	0.71201	955.521	0.91988	955.521	0.92959	955.521	0.84621
953.466	0.71021	953.466	0.91673	953.466	0.93025	953.466	0.84746
951.411	0.71068	951.411	0.91458	951.411	0.93079	951.411	0.84914
949.356	0.7143	949.356	0.91368	949.356	0.9312	949.356	0.8512
947.301	0.72082	947.301	0.91407	947.301	0.93148	947.301	0.85355
945.246	0.72893	945.246	0.91556	945.246	0.93166	945.246	0.85604
943.191	0.73685	943.191	0.91778	943.191	0.93176	943.191	0.85855
941.136	0.74314	941.136	0.92026	941.136	0.93182	941.136	0.86105
939.081	0.74737	939.081	0.92262	939.081	0.93185	939.081	0.86352
937.027	0.74991	937.027	0.92464	937.027	0.93186	937.027	0.86596
934.972	0.75143	934.972	0.92628	934.972	0.93186	934.972	0.86834
932.917	0.75237	932.917	0.92766	932.917	0.93183	932.917	0.87064
930.862	0.75283	930.862	0.92898	930.862	0.93177	930.862	0.87284
928.807	0.75281	928.807	0.93029	928.807	0.93168	928.807	0.87495
926.752	0.75245	926.752	0.93155	926.752	0.93156	926.752	0.87692
924.697	0.75217	924.697	0.93274	924.697	0.93144	924.697	0.87873
922.642	0.75259	922.642	0.93384	922.642	0.93136	922.642	0.8804
920.587	0.75419	920.587	0.93482	920.587	0.93134	920.587	0.88194
918.533	0.7571	918.533	0.93567	918.533	0.93139	918.533	0.88339
916.478	0.76103	916.478	0.93637	916.478	0.93152	916.478	0.8848
914.423	0.76531	914.423	0.93696	914.423	0.93171	914.423	0.88617
912.368	0.76928	912.368	0.93749	912.368	0.93194	912.368	0.88747
910.313	0.77244	910.313	0.93792	910.313	0.93217	910.313	0.8887
908.258	0.77444	908.258	0.93819	908.258	0.93238	908.258	0.88981
906.203	0.77519	906.203	0.93828	906.203	0.93257	906.203	0.89078
904.148	0.77486	904.148	0.93826	904.148	0.93274	904.148	0.89163
902.094	0.77374	902.094	0.9382	902.094	0.9329	902.094	0.8924
900.039	0.7721	900.039	0.93816	900.039	0.93305	900.039	0.89311
897.984	0.77025	897.984	0.9382	897.984	0.9332	897.984	0.89384
895.929	0.7685	895.929	0.93827	895.929	0.93332	895.929	0.89465
893.874	0.767	893.874	0.93834	893.874	0.93337	893.874	0.89556
891.819	0.76551	891.819	0.93834	891.819	0.9333	891.819	0.89644
889.764	0.76357	889.764	0.93822	889.764	0.93309	889.764	0.89703
887.709	0.7609	887.709	0.93794	887.709	0.9327	887.709	0.89712
885.654	0.75734	885.654	0.93746	885.654	0.93215	885.654	0.89664
883.6	0.75277	883.6	0.93675	883.6	0.93148	883.6	0.89563
881.545	0.7473	881.545	0.93587	881.545	0.93072	881.545	0.89407
879.49	0.74137	879.49	0.93496	879.49	0.92997	879.49	0.89204
877.435	0.73564	877.435	0.93413	877.435	0.92927	877.435	0.88982
875.38	0.73106	875.38	0.93343	875.38	0.92869	875.38	0.8877
873.325	0.72855	873.325	0.9329	873.325	0.92825	873.325	0.88599
871.27	0.72845	871.27	0.93251	871.27	0.92794	871.27	0.88496
869.215	0.73027	869.215	0.93228	869.215	0.92776	869.215	0.88473
867.161	0.73292	867.161	0.93213	867.161	0.92766	867.161	0.8852
865.106	0.73504	865.106	0.932	865.106	0.92759	865.106	0.88616
863.051	0.73548	863.051	0.93188	863.051	0.92754	863.051	0.88745
860.996	0.7337	860.996	0.93173	860.996	0.92747	860.996	0.88902
858.941	0.73011	858.941	0.93146	858.941	0.92737	858.941	0.89074
856.886	0.72565	856.886	0.93105	856.886	0.92725	856.886	0.89233
854.831	0.72103	854.831	0.93059	854.831	0.92712	854.831	0.8937
852.776	0.71655	852.776	0.93016	852.776	0.92699	852.776	0.89489
850.721	0.71242	850.721	0.92975	850.721	0.92687	850.721	0.89596
848.667	0.70881	848.667	0.92932	848.667	0.92677	848.667	0.89696
846.612	0.70579	846.612	0.92894	846.612	0.92668	846.612	0.89794
844.557	0.70338	844.557	0.92866	844.557	0.92661	844.557	0.89889
842.502	0.7016	842.502	0.9285	842.502	0.92656	842.502	0.8997
840.447	0.7004	840.447	0.92838	840.447	0.92651	840.447	0.90041
838.392	0.6997	838.392	0.92826	838.392	0.92647	838.392	0.90105
836.337	0.69938	836.337	0.92807	836.337	0.92642	836.337	0.90162
834.282	0.69931	834.282	0.92778	834.282	0.92633	834.282	0.90214
832.228	0.69936	832.228	0.92741	832.228	0.92618	832.228	0.90258
830.173	0.6993	830.173	0.92699	830.173	0.92593	830.173	0.90293
828.118	0.69892	828.118	0.92648	828.118	0.92557	828.118	0.90323
826.063	0.69808	826.063	0.92575	826.063	0.92507	826.063	0.90348
824.008	0.69661	824.008	0.92481	824.008	0.92445	824.008	0.9037
821.953	0.69435	821.953	0.92375	821.953	0.92372	821.953	0.90391
819.898	0.69111	819.898	0.92269	819.898	0.92293	819.898	0.90409
817.843	0.68674	817.843	0.92168	817.843	0.92211	817.843	0.90421
815.788	0.68141	815.788	0.9207	815.788	0.9213	815.788	0.9043
813.734	0.67585	813.734	0.91976	813.734	0.92052	813.734	0.90435
811.679	0.67112	811.679	0.91891	811.679	0.91979	811.679	0.90432
809.624	0.66815	809.624	0.91817	809.624	0.91911	809.624	0.90423
807.569	0.66721	807.569	0.91753	807.569	0.91845	807.569	0.90408
805.514	0.66788	805.514	0.91694	805.514	0.91782	805.514	0.90385
803.459	0.66927	803.459	0.91628	803.459	0.91719	803.459	0.90355
801.404	0.67038	801.404	0.91551	801.404	0.91654	801.404	0.90318
799.349	0.67047	799.349	0.91466	799.349	0.91586	799.349	0.90283
797.295	0.66936	797.295	0.9137	797.295	0.91514	797.295	0.90253
795.24	0.66728	795.24	0.91265	795.24	0.91436	795.24	0.90227
793.185	0.66449	793.185	0.91154	793.185	0.91352	793.185	0.90203
791.13	0.6611	791.13	0.91039	791.13	0.91262	791.13	0.90185
789.075	0.65712	789.075	0.9093	789.075	0.91167	789.075	0.90174
787.02	0.65254	787.02	0.90828	787.02	0.91068	787.02	0.90167
784.965	0.64741	784.965	0.90729	784.965	0.90968	784.965	0.9016
782.91	0.64188	782.91	0.9063	782.91	0.90869	782.91	0.90157
780.855	0.63625	780.855	0.90537	780.855	0.90773	780.855	0.90159
778.801	0.63093	778.801	0.9045	778.801	0.90681	778.801	0.90159
776.746	0.62625	776.746	0.9037	776.746	0.90593	776.746	0.90157
774.691	0.62233	774.691	0.90293	774.691	0.90508	774.691	0.90148
772.636	0.61905	772.636	0.90215	772.636	0.90426	772.636	0.90127
770.581	0.61604	770.581	0.90127	770.581	0.90344	770.581	0.90096
768.526	0.61303	768.526	0.90028	768.526	0.90261	768.526	0.9006
766.471	0.60994	766.471	0.89927	766.471	0.90175	766.471	0.9002
764.416	0.60685	764.416	0.89827	764.416	0.90086	764.416	0.89975
762.362	0.60388	762.362	0.89724	762.362	0.89993	762.362	0.89926
760.307	0.60105	760.307	0.89616	760.307	0.89897	760.307	0.8988
758.252	0.59828	758.252	0.89512	758.252	0.89799	758.252	0.89847
756.197	0.59527	756.197	0.8941	756.197	0.89699	756.197	0.89825
754.142	0.59167	754.142	0.89306	754.142	0.89601	754.142	0.89805
752.087	0.58746	752.087	0.89198	752.087	0.89505	752.087	0.89786
750.032	0.58313	750.032	0.89094	750.032	0.89413	750.032	0.89767
747.977	0.57954	747.977	0.88997	747.977	0.89324	747.977	0.89749
745.922	0.57739	745.922	0.88898	745.922	0.8924	745.922	0.89731
743.868	0.57683	743.868	0.88794	743.868	0.89158	743.868	0.89711
741.813	0.57741	741.813	0.88693	741.813	0.89077	741.813	0.89684
739.758	0.57847	739.758	0.88594	739.758	0.88995	739.758	0.89651
737.703	0.57928	737.703	0.88498	737.703	0.88909	737.703	0.89619
735.648	0.57934	735.648	0.88412	735.648	0.88818	735.648	0.89592
733.593	0.57867	733.593	0.88331	733.593	0.88721	733.593	0.89568
731.538	0.57766	731.538	0.8824	731.538	0.88618	731.538	0.89538
729.483	0.57656	729.483	0.88128	729.483	0.88509	729.483	0.89502
727.429	0.57535	727.429	0.88003	727.429	0.88395	727.429	0.89458
725.374	0.5739	725.374	0.87869	725.374	0.8828	725.374	0.89407
723.319	0.57212	723.319	0.87725	723.319	0.88163	723.319	0.89352
721.264	0.56988	721.264	0.8757	721.264	0.88047	721.264	0.89299
719.209	0.56684	719.209	0.87411	719.209	0.87931	719.209	0.89251
717.154	0.56282	717.154	0.87251	717.154	0.87815	717.154	0.89206
715.099	0.55785	715.099	0.87088	715.099	0.87698	715.099	0.89161
713.044	0.55205	713.044	0.86922	713.044	0.87578	713.044	0.89117
710.989	0.54541	710.989	0.86757	710.989	0.87457	710.989	0.89081
708.935	0.53797	708.935	0.86598	708.935	0.87335	708.935	0.89057
706.88	0.52991	706.88	0.86444	706.88	0.87215	706.88	0.89037
704.825	0.52165	704.825	0.86301	704.825	0.87098	704.825	0.89019
702.77	0.514	702.77	0.86177	702.77	0.86987	702.77	0.89001
700.715	0.50812	700.715	0.86072	700.715	0.86885	700.715	0.88985
698.66	0.50496	698.66	0.85976	698.66	0.86793	698.66	0.88973
696.605	0.50464	696.605	0.85887	696.605	0.8671	696.605	0.88967
694.55	0.50639	694.55	0.8581	694.55	0.86633	694.55	0.88964
692.496	0.50892	692.496	0.85742	692.496	0.86559	692.496	0.88959
690.441	0.51106	690.441	0.85678	690.441	0.86485	690.441	0.88951
688.386	0.5122	688.386	0.85616	688.386	0.86407	688.386	0.88939
686.331	0.51223	686.331	0.85549	686.331	0.86323	686.331	0.88928
684.276	0.51146	684.276	0.85471	684.276	0.86236	684.276	0.8892
682.221	0.51018	682.221	0.85379	682.221	0.86146	682.221	0.88913
680.166	0.50845	680.166	0.85276	680.166	0.86056	680.166	0.88906
678.111	0.50621	678.111	0.8516	678.111	0.85968	678.111	0.88893
676.056	0.50354	676.056	0.85031	676.056	0.85885	676.056	0.88873
674.002	0.50058	674.002	0.84892	674.002	0.85805	674.002	0.88853
671.947	0.49731	671.947	0.84754	671.947	0.85728	671.947	0.88838
669.892	0.49377	669.892	0.84632	669.892	0.85651	669.892	0.88828
667.837	0.49007	667.837	0.84529	667.837	0.85572	667.837	0.88822
665.782	0.48632	665.782	0.84443	665.782	0.85491	665.782	0.88821
663.727	0.48271	663.727	0.84372	663.727	0.85406	663.727	0.88823
661.672	0.4795	661.672	0.84303	661.672	0.85322	661.672	0.88826
659.617	0.47704	659.617	0.84222	659.617	0.85241	659.617	0.88838
657.562	0.47555	657.562	0.84133	657.562	0.85165	657.562	0.8886
655.508	0.47495	655.508	0.84036	655.508	0.85097	655.508	0.88888
653.453	0.47523	653.453	0.8393	653.453	0.85036	653.453	0.88911
651.398	0.47619	651.398	0.83821	651.398	0.84981	651.398	0.88931
649.343	0.47747	649.343	0.83721	649.343	0.84928	649.343	0.88953
647.288	0.47889	647.288	0.83635	647.288	0.84876	647.288	0.88977
645.233	0.48016	645.233	0.83562	645.233	0.84822	645.233	0.89001
643.178	0.48101	643.178	0.835	643.178	0.84767	643.178	0.89027
641.123	0.48148	641.123	0.83443	641.123	0.84712	641.123	0.89052
639.069	0.48167	639.069	0.83389	639.069	0.84656	639.069	0.89074
637.014	0.48152	637.014	0.83329	637.014	0.84601	637.014	0.89093
634.959	0.48105	634.959	0.83258	634.959	0.84546	634.959	0.89106
632.904	0.48033	632.904	0.8318	632.904	0.84487	632.904	0.89108
630.849	0.47945	630.849	0.83105	630.849	0.84422	630.849	0.8909
628.794	0.47844	628.794	0.83036	628.794	0.84348	628.794	0.8904
626.739	0.47731	626.739	0.8297	626.739	0.84265	626.739	0.88952
624.684	0.47611	624.684	0.82909	624.684	0.84174	624.684	0.88819
622.629	0.47482	622.629	0.82855	622.629	0.84076	622.629	0.88631
620.575	0.47332	620.575	0.82812	620.575	0.83976	620.575	0.88384
618.52	0.47173	618.52	0.82778	618.52	0.83875	618.52	0.88081
616.465	0.47016	616.465	0.82742	616.465	0.83779	616.465	0.87715
614.41	0.46869	614.41	0.82697	614.41	0.83689	614.41	0.87276
612.355	0.46727	612.355	0.82643	612.355	0.83606	612.355	0.86766
610.3	0.46583	610.3	0.82578	610.3	0.83531	610.3	0.86202
608.245	0.46435	608.245	0.82501	608.245	0.83462	608.245	0.85608
606.19	0.46279	606.19	0.82427	606.19	0.83399	606.19	0.85023
604.136	0.46114	604.136	0.82357	604.136	0.83339	604.136	0.84487
602.081	0.45949	602.081	0.82281	602.081	0.83281	602.081	0.84038
600.026	0.45801	600.026	0.82206	600.026	0.83224	600.026	0.83713
597.971	0.45684	597.971	0.82144	597.971	0.83167	597.971	0.83535
595.916	0.45594	595.916	0.82093	595.916	0.83107	595.916	0.83498
593.861	0.45517	593.861	0.82047	593.861	0.83046	593.861	0.83566
591.806	0.45455	591.806	0.82004	591.806	0.82983	591.806	0.8369
589.751	0.45405	589.751	0.81963	589.751	0.82918	589.751	0.83822
587.696	0.45344	587.696	0.81924	587.696	0.82854	587.696	0.83916
585.642	0.45266	585.642	0.81875	585.642	0.82791	585.642	0.83933
583.587	0.4518	583.587	0.81812	583.587	0.8273	583.587	0.83856
581.532	0.4508	581.532	0.81733	581.532	0.8267	581.532	0.83695
579.477	0.44955	579.477	0.81631	579.477	0.82608	579.477	0.83468
577.422	0.44812	577.422	0.81506	577.422	0.82544	577.422	0.83193
575.367	0.44668	575.367	0.81375	575.367	0.82474	575.367	0.82895
573.312	0.44515	573.312	0.8125	573.312	0.82399	573.312	0.82583
571.257	0.44334	571.257	0.8113	571.257	0.82319	571.257	0.8224
569.203	0.44135	569.203	0.81012	569.203	0.82235	569.203	0.81853
567.148	0.43924	567.148	0.80905	567.148	0.82152	567.148	0.81434
565.093	0.43667	565.093	0.80809	565.093	0.82071	565.093	0.81009
563.038	0.43352	563.038	0.80726	563.038	0.81995	563.038	0.80602
560.983	0.43018	560.983	0.80654	560.983	0.81924	560.983	0.80237
558.928	0.42689	558.928	0.80589	558.928	0.81858	558.928	0.79939
556.873	0.42348	556.873	0.80532	556.873	0.81796	556.873	0.79743
554.818	0.41987	554.818	0.80483	554.818	0.81735	554.818	0.79672
552.763	0.4163	552.763	0.80447	552.763	0.81675	552.763	0.79716
550.709	0.41302	550.709	0.80434	550.709	0.81616	550.709	0.79845
548.654	0.41008	548.654	0.80444	548.654	0.81558	548.654	0.80028
546.599	0.40781	546.599	0.80458	546.599	0.81502	546.599	0.80238
544.544	0.4066	544.544	0.80458	544.544	0.81448	544.544	0.80452
542.489	0.40622	542.489	0.80437	542.489	0.81397	542.489	0.80643
540.434	0.40607	540.434	0.80398	540.434	0.81347	540.434	0.808
538.379	0.40568	538.379	0.80345	538.379	0.81297	538.379	0.8093
536.324	0.40489	536.324	0.80276	536.324	0.81246	536.324	0.81044
534.27	0.40373	534.27	0.80185	534.27	0.81191	534.27	0.81156
532.215	0.40241	532.215	0.80085	532.215	0.81136	532.215	0.81284
530.16	0.40139	530.16	0.79982	530.16	0.81082	530.16	0.81426
528.105	0.40092	528.105	0.79884	528.105	0.81035	528.105	0.81564
526.05	0.40083	526.05	0.79806	526.05	0.80999	526.05	0.81696
523.995	0.40098	523.995	0.79754	523.995	0.80974	523.995	0.81837
521.94	0.40127	521.94	0.79723	521.94	0.80962	521.94	0.81991
519.885	0.40157	519.885	0.79711	519.885	0.80958	519.885	0.82155
517.83	0.40188	517.83	0.79713	517.83	0.80957	517.83	0.8231
515.776	0.40215	515.776	0.79739	515.776	0.80952	515.776	0.82443
513.721	0.40242	513.721	0.79797	513.721	0.80939	513.721	0.82558
511.666	0.40274	511.666	0.79862	511.666	0.80914	511.666	0.82663
509.611	0.40314	509.611	0.79918	509.611	0.8088	509.611	0.82766
507.556	0.40381	507.556	0.79965	507.556	0.80839	507.556	0.82873
505.501	0.40497	505.501	0.79992	505.501	0.80798	505.501	0.82977
503.446	0.40662	503.446	0.79981	503.446	0.80764	503.446	0.83062
501.391	0.40849	501.391	0.79949	501.391	0.8074	501.391	0.83136
499.337	0.41021	499.337	0.79919	499.337	0.80731	499.337	0.83221
497.282	0.41162	497.282	0.79894	497.282	0.80737	497.282	0.8332
495.227	0.41258	495.227	0.79868	495.227	0.80756	495.227	0.83429
493.172	0.41309	493.172	0.79829	493.172	0.80785	493.172	0.83547
491.117	0.41361	491.117	0.79782	491.117	0.8082	491.117	0.83674
489.062	0.41461	489.062	0.79743	489.062	0.80857	489.062	0.83798
487.007	0.41601	487.007	0.7972	487.007	0.80893	487.007	0.83905
484.952	0.41752	484.952	0.79711	484.952	0.80923	484.952	0.83998
482.897	0.41901	482.897	0.79696	482.897	0.80945	482.897	0.84083
480.843	0.42041	480.843	0.79673	480.843	0.80955	480.843	0.84141
478.788	0.42149	478.788	0.79649	478.788	0.8095	478.788	0.84168
476.733	0.42212	476.733	0.79638	476.733	0.8093	476.733	0.84196
474.678	0.42246	474.678	0.79656	474.678	0.80894	474.678	0.84229
472.623	0.42271	472.623	0.79707	472.623	0.80845	472.623	0.8424
470.568	0.42287	470.568	0.79771	470.568	0.80789	470.568	0.84223
468.513	0.42302	468.513	0.79804	468.513	0.80732	468.513	0.84199
466.458	0.42317	466.458	0.79796	466.458	0.80684	466.458	0.84193
464.404	0.42327	464.404	0.79775	464.404	0.80653	464.404	0.84211
462.349	0.42334	462.349	0.79763	462.349	0.80645	462.349	0.84254
460.294	0.42331	460.294	0.79757	460.294	0.80663	460.294	0.84317
458.239	0.42313	458.239	0.79754	458.239	0.80704	458.239	0.84386
456.184	0.42289	456.184	0.79752	456.184	0.80762	456.184	0.84457
454.129	0.42282	454.129	0.79743	454.129	0.8083	454.129	0.84552
452.074	0.42339	452.074	0.79747	452.074	0.80898	452.074	0.84677
450.019	0.42479	450.019	0.79801	450.019	0.80956	450.019	0.84799
447.964	0.42685	447.964	0.79895	447.964	0.80998	447.964	0.84896
445.91	0.42924	445.91	0.79982	445.91	0.8102	445.91	0.8499
443.855	0.43158	443.855	0.80045	443.855	0.81023	443.855	0.85097
441.8	0.43363	441.8	0.80102	441.8	0.81009	441.8	0.85218
439.745	0.43526	439.745	0.80155	439.745	0.80983	439.745	0.85355
437.69	0.43653	437.69	0.80197	437.69	0.80951	437.69	0.85494
435.635	0.438	435.635	0.80228	435.635	0.80921	435.635	0.85619
433.58	0.43993	433.58	0.80244	433.58	0.80899	433.58	0.85735
431.525	0.44211	431.525	0.80215	431.525	0.80888	431.525	0.85848
429.471	0.44436	429.471	0.80139	429.471	0.8089	429.471	0.85945
427.416	0.44633	427.416	0.80073	427.416	0.80905	427.416	0.86014
425.361	0.44779	425.361	0.80055	425.361	0.80927	425.361	0.86068
423.306	0.44896	423.306	0.80074	423.306	0.80951	423.306	0.86137
421.251	0.44993	421.251	0.8011	421.251	0.80968	421.251	0.8623
419.196	0.45076	419.196	0.80162	419.196	0.8097	419.196	0.86337
417.141	0.45144	417.141	0.80223	417.141	0.80949	417.141	0.86463
415.086	0.45211	415.086	0.80279	415.086	0.80914	415.086	0.86602
413.031	0.45301	413.031	0.80329	413.031	0.80875	413.031	0.86719
410.977	0.45365	410.977	0.8037	410.977	0.80842	410.977	0.86806
408.922	0.45366	408.922	0.8037	408.922	0.80819	408.922	0.86806
406.867	0.45331	406.867	0.8037	406.867	0.8081	406.867	0.86806
404.812	0.45331	404.812	0.8037	404.812	0.8081	404.812	0.86806
402.757	0.45331	402.757	0.8037	402.757	0.8081	402.757	0.86806
400.702	0.45331	400.702	0.8037	400.702	0.8081	400.702	0.86806
398.647	0.45331	398.647	0.8037	398.647	0.8081	398.647	0.86806

## Sheet: Swelling degree
n=3	0.04 M,GMA	0.09 M, GMA	0.195 M, GMA	0.391 M, GMA
0	0-0-0	0-0-0	0-0-0	0-0-0
1	35-40-45	14-20-26	16-20-24	13.5-15-16
2	55-60-65	33-35-37	28-30-32	24.5-25-25
3	74-80-86	53-55-57	39-40-41	38-40-41
4	99-100-101	88-90-92	79-80-81	74-75-76
5	115-120-125	88-90-92	79-80-81	74-75-76
6	115-120-125	88-90-92	79-80-81	74-75-76
7	115-120-125	88-90-92	79-80-81	74-75-76
n=3	6 h	12 h	24 h	48 h
0	0-0-0	0-0-0	0-0-0	0-0-0
1	30-40-50	33-35-37	14-20-26	18-20-22
2	60-65-70	68-70-72	33-35-37	20-25-30
3	82-85-88	89-90-91	53-55-57	41.5-45-48
4	106-110-114	110-115-120	93-95-97	73-75-77
5	125-130-135	118-120-122	93-95-97	73-75-77
6	125-130-135	118-120-122	93-95-97	73-75-77
7	125-130-135	118-120-122	93-95-97	73-75-77

## Sheet: Cytotoxicity
GMA (M)	n 1	n 2	n 3
0.04	92.06	94.58	93.3
0.09	89	87.66	88.3
0.195	69.77	69.23‬	69.5
0.391	44.77‬	57.51	51.1
	GMA different concentrations
Reaction time	n 1	n 2	n 3
6 h	93.06‬	92.58	92.8
12 h	89.67‬	90.76‬	90.2
24 h	89	87.66	88.3
48 h	66.1‬	69.8	67.95
Different	reaction	time

## Sheet:  TGA GMA
	0.048 M		0.097 M		0.195 M		0.391 M		Gelatin
C		C		C		C		C
31.75	100	31.05	100	31.85	100	32.14	100	23.94	100
31.72	100	31.18	100	31.91	100	32.24	100	23.88	100
31.85	100	31.24	100	32.07	100	32.38	100	23.93	100
31.9	100	31.27	100	32.04	100	32.47	100	23.96	100
32.05	100	31.4	100	32.17	100	32.55	100	23.86	100
32.11	100	31.39	100	32.25	100	32.66	100	23.98	100
32.18	100	31.54	100	32.39	100	32.77	100	24.06	100
32.39	100	31.7	100	32.56	100	32.87	100	24.02	100
32.43	100	31.89	100	32.65	100	33.03	100	24.18	100
32.57	100	31.89	100	32.82	100	33.2	100	24.14	100
32.7	100	32.03	100	32.94	100	33.34	100	24.22	100
32.88	100	32.1	100	33.03	100	33.55	100	24.32	100
32.95	100	32.25	100	33.17	100	33.61	100	24.41	100
33.07	100	32.45	100	33.32	100	33.84	100	24.49	100
33.35	100	32.57	100	33.5	100	34.02	100	24.54	100
33.42	100	32.76	100	33.63	100	34.13	100	24.69	100
33.58	99.8392	32.87	100	33.76	100	34.34	100	24.79	100
33.76	99.8392	33.05	100	34.05	100	34.47	100	24.9	100
33.94	99.8392	33.26	100	34.15	100	34.71	100	25.01	100
34.12	99.8392	33.38	100	34.3	99.8423	34.84	100	25.15	100
34.27	99.8392	33.57	100	34.49	99.8423	35.04	100	25.27	100
34.49	99.8392	33.71	100	34.64	99.8423	35.24	100	25.31	100
34.66	99.8392	33.84	100	34.83	99.8423	35.38	100	25.57	100
34.88	99.8392	34.14	100	35.07	99.8423	35.61	100	25.76	100
35.04	99.8392	34.25	100	35.16	99.8423	35.82	100	25.85	100
35.24	99.8392	34.43	99.835	35.3	99.8423	36.04	100	26.09	100
35.52	99.8392	34.54	99.835	35.57	99.8423	36.13	100	26.19	100
35.6	99.8392	34.85	99.835	35.79	99.8423	36.46	100	26.47	100
35.83	99.8392	34.9	99.835	36.03	99.8423	36.5	100	26.6	100
36.14	99.8392	35.14	99.835	36.22	99.8423	36.79	100	26.81	100
36.26	99.8392	35.41	99.835	36.34	99.8423	36.96	100	26.96	100
36.54	99.8392	35.49	99.835	36.53	99.8423	37.25	100	27.08	100
36.7	99.8392	35.72	99.835	36.8	99.8423	37.51	100	27.33	100
36.87	99.8392	35.93	99.835	37	99.8423	37.73	100	27.43	100
37.08	99.8392	36.12	99.835	37.26	99.8423	37.88	100	27.64	99.8615
37.33	99.8392	36.4	99.835	37.54	99.8423	38.12	100	27.78	99.8615
37.53	99.6785	36.57	99.835	37.71	99.8423	38.37	100	28.01	99.8615
37.75	99.6785	36.83	99.835	37.98	99.8423	38.56	100	28.13	99.8615
37.89	99.6785	37	99.835	38.13	99.8423	38.79	100	28.32	99.8615
38.13	99.6785	37.22	99.835	38.36	99.8423	39.01	100	28.53	99.8615
38.37	99.6785	37.46	99.835	38.53	99.8423	39.18	100	28.74	99.8615
38.58	99.6785	37.69	99.835	38.75	99.8423	39.48	100	28.98	99.8615
38.8	99.6785	37.81	99.67	39.12	99.6845	39.69	100	29.14	99.8615
39.08	99.6785	38.08	99.67	39.26	99.6845	39.98	99.8172	29.34	99.8615
39.22	99.6785	38.28	99.67	39.44	99.6845	40.19	99.8172	29.49	99.8615
39.51	99.6785	38.44	99.67	39.69	99.6845	40.39	99.8172	29.77	99.8615
39.75	99.6785	38.75	99.67	39.95	99.6845	40.68	99.8172	29.93	99.8615
40.01	99.6785	38.96	99.67	40.24	99.6845	40.78	99.8172	30.16	99.8615
40.25	99.6785	39.12	99.67	40.46	99.6845	41.07	99.8172	30.33	99.8615
40.41	99.6785	39.33	99.67	40.68	99.6845	41.29	99.8172	30.56	99.8615
40.68	99.6785	39.54	99.67	40.9	99.6845	41.54	99.8172	30.74	99.8615
40.94	99.6785	39.8	99.67	41.02	99.6845	41.7	99.8172	30.81	99.8615
41.11	99.6785	40.02	99.67	41.25	99.6845	41.96	99.8172	31.12	99.8615
41.29	99.5177	40.18	99.67	41.55	99.6845	42.19	99.8172	31.29	99.8615
41.57	99.5177	40.4	99.67	41.81	99.6845	42.44	99.8172	31.49	99.8615
41.8	99.5177	40.59	99.67	41.99	99.6845	42.66	99.8172	31.71	99.8615
42.01	99.5177	40.81	99.67	42.23	99.6845	42.88	99.8172	31.87	99.8615
42.26	99.5177	41.07	99.5049	42.5	99.6845	43.06	99.8172	32.03	99.723
42.54	99.5177	41.22	99.5049	42.64	99.6845	43.29	99.8172	32.23	99.723
42.71	99.5177	41.45	99.5049	42.88	99.6845	43.54	99.8172	32.49	99.723
42.94	99.5177	41.6	99.5049	43.1	99.5268	43.78	99.8172	32.65	99.723
43.07	99.5177	41.77	99.5049	43.39	99.5268	43.96	99.8172	32.96	99.723
43.34	99.5177	41.93	99.5049	43.61	99.5268	44.18	99.8172	33.06	99.723
43.53	99.5177	42.16	99.5049	43.78	99.5268	44.29	99.8172	33.27	99.723
43.8	99.5177	42.38	99.5049	44.02	99.5268	44.53	99.8172	33.41	99.723
43.87	99.5177	42.63	99.5049	44.17	99.5268	44.65	99.8172	33.59	99.723
44.1	99.5177	42.77	99.5049	44.46	99.5268	44.98	99.8172	33.84	99.723
44.31	99.3569	42.95	99.5049	44.71	99.5268	45.11	99.8172	34.04	99.723
44.54	99.3569	43.17	99.5049	44.88	99.5268	45.37	99.8172	34.27	99.723
44.68	99.3569	43.43	99.5049	45.02	99.5268	45.55	99.8172	34.43	99.723
44.87	99.3569	43.56	99.3399	45.24	99.5268	45.83	99.8172	34.6	99.723
45.06	99.3569	43.72	99.3399	45.5	99.5268	45.97	99.8172	34.81	99.5845
45.16	99.3569	43.82	99.3399	45.71	99.5268	46.2	99.8172	35	99.5845
45.36	99.3569	44.11	99.3399	45.84	99.5268	46.31	99.8172	35.22	99.5845
45.66	99.3569	44.24	99.3399	46.05	99.5268	46.5	99.6344	35.38	99.5845
45.83	99.3569	44.44	99.3399	46.16	99.3691	46.57	99.6344	35.6	99.5845
45.87	99.3569	44.53	99.3399	46.36	99.3691	46.86	99.6344	35.62	99.5845
46.11	99.3569	44.74	99.3399	46.54	99.3691	47.05	99.6344	35.99	99.5845
46.3	99.3569	44.95	99.3399	46.7	99.3691	47.26	99.6344	36.12	99.5845
46.55	99.3569	45.1	99.3399	46.92	99.3691	47.49	99.6344	36.14	99.5845
46.67	99.1961	45.2	99.3399	47.01	99.3691	47.6	99.6344	36.45	99.5845
46.8	99.1961	45.42	99.3399	47.19	99.3691	47.78	99.6344	36.51	99.5845
46.89	99.1961	45.54	99.3399	47.42	99.3691	47.94	99.6344	36.77	99.5845
47.05	99.1961	45.76	99.1749	47.63	99.3691	48.13	99.6344	36.86	99.446
47.26	99.1961	45.88	99.1749	47.72	99.3691	48.31	99.6344	37.06	99.446
47.43	99.1961	46.08	99.1749	47.82	99.3691	48.44	99.6344	37.16	99.446
47.51	99.1961	46.22	99.1749	48.02	99.3691	48.56	99.6344	37.43	99.446
47.68	99.1961	46.32	99.1749	48.16	99.3691	48.65	99.6344	37.53	99.446
47.89	99.1961	46.49	99.1749	48.29	99.3691	48.82	99.6344	37.65	99.446
47.98	99.1961	46.75	99.1749	48.4	99.2114	48.96	99.6344	37.9	99.446
48.14	99.1961	46.8	99.1749	48.59	99.2114	49.22	99.6344	37.98	99.446
48.3	99.1961	46.95	99.1749	48.74	99.2114	49.35	99.6344	38.14	99.446
48.39	99.0354	47.06	99.1749	48.85	99.2114	49.39	99.6344	38.31	99.446
48.58	99.0354	47.16	99.1749	48.98	99.2114	49.53	99.6344	38.5	99.3075
48.71	99.0354	47.34	99.1749	49.14	99.2114	49.63	99.6344	38.56	99.3075
48.84	99.0354	47.42	99.1749	49.29	99.2114	49.73	99.6344	38.72	99.3075
49.06	99.0354	47.6	99.0099	49.36	99.2114	49.98	99.6344	38.92	99.3075
49.07	99.0354	47.68	99.0099	49.53	99.2114	50.04	99.4515	38.96	99.3075
49.21	99.0354	47.84	99.0099	49.63	99.2114	50.16	99.4515	39.24	99.3075
49.41	99.0354	48.07	99.0099	49.73	99.2114	50.3	99.4515	39.34	99.3075
49.46	99.0354	48.07	99.0099	49.88	99.2114	50.47	99.4515	39.48	99.3075
49.75	99.0354	48.26	99.0099	50.01	99.2114	50.48	99.4515	39.58	99.3075
49.75	99.0354	48.33	99.0099	50.14	99.2114	50.6	99.4515	39.8	99.3075
49.91	99.0354	48.47	99.0099	50.3	99.2114	50.83	99.4515	39.9	99.169
49.97	99.0354	48.69	99.0099	50.42	99.0536	50.92	99.4515	40.07	99.169
50.09	99.0354	48.76	99.0099	50.5	99.0536	50.96	99.4515	40.15	99.169
50.32	98.8746	48.91	99.0099	50.71	99.0536	51.15	99.4515	40.25	99.169
50.46	98.8746	49.09	99.0099	50.87	99.0536	51.27	99.4515	40.38	99.169
50.52	98.8746	49.17	99.0099	50.95	99.0536	51.35	99.4515	40.54	99.169
50.59	98.8746	49.4	98.8449	51.1	99.0536	51.49	99.4515	40.66	99.169
50.77	98.8746	49.46	98.8449	51.2	99.0536	51.64	99.4515	40.82	99.169
50.9	98.8746	49.68	98.8449	51.28	99.0536	51.77	99.4515	40.98	99.169
50.99	98.8746	49.77	98.8449	51.47	99.0536	51.9	99.4515	41.1	99.169
51.1	98.8746	49.88	98.8449	51.6	99.0536	52.05	99.4515	41.21	99.0305
51.28	98.8746	50.03	98.8449	51.78	99.0536	52.13	99.4515	41.38	99.0305
51.41	98.8746	50.14	98.8449	51.82	99.0536	52.26	99.4515	41.46	99.0305
51.49	98.8746	50.23	98.8449	51.98	99.0536	52.44	99.4515	41.58	99.0305
51.67	98.8746	50.46	98.8449	52.02	99.0536	52.6	99.4515	41.69	99.0305
51.89	98.8746	50.62	98.8449	52.24	99.0536	52.74	99.4515	41.91	99.0305
51.96	98.8746	50.68	98.8449	52.37	98.8959	52.79	99.4515	42.02	99.0305
52.19	98.7138	50.86	98.8449	52.45	98.8959	52.96	99.4515	42.13	99.0305
52.33	98.7138	50.99	98.8449	52.61	98.8959	53.12	99.4515	42.27	99.0305
52.37	98.7138	51.13	98.8449	52.7	98.8959	53.27	99.4515	42.49	98.892
52.53	98.7138	51.38	98.8449	52.92	98.8959	53.45	99.4515	42.54	98.892
52.67	98.7138	51.41	98.6799	53.04	98.8959	53.55	99.2687	42.73	98.892
52.82	98.7138	51.62	98.6799	53.21	98.8959	53.78	99.2687	42.91	98.892
52.99	98.7138	51.79	98.6799	53.29	98.8959	53.96	99.2687	43	98.892
53.11	98.7138	51.96	98.6799	53.43	98.8959	54.08	99.2687	43.12	98.892
53.28	98.7138	52.09	98.6799	53.69	98.8959	54.3	99.2687	43.39	98.892
53.46	98.7138	52.28	98.6799	53.81	98.8959	54.41	99.2687	43.48	98.892
53.63	98.7138	52.43	98.6799	53.95	98.8959	54.58	99.2687	43.63	98.892
53.83	98.7138	52.62	98.6799	54.04	98.8959	54.72	99.2687	43.8	98.892
53.94	98.7138	52.69	98.6799	54.2	98.8959	54.93	99.2687	43.99	98.7535
54.01	98.7138	52.99	98.6799	54.32	98.8959	55.03	99.2687	44.13	98.7535
54.22	98.7138	53.07	98.6799	54.48	98.8959	55.29	99.2687	44.25	98.7535
54.43	98.553	53.21	98.6799	54.65	98.7382	55.39	99.2687	44.51	98.7535
54.55	98.553	53.39	98.6799	54.83	98.7382	55.54	99.2687	44.61	98.7535
54.77	98.553	53.53	98.6799	54.99	98.7382	55.72	99.2687	44.72	98.7535
54.79	98.553	53.67	98.6799	55.18	98.7382	55.92	99.2687	44.93	98.7535
55.03	98.553	53.89	98.5148	55.31	98.7382	56.11	99.2687	45.09	98.7535
55.2	98.553	54.04	98.5148	55.56	98.7382	56.35	99.2687	45.34	98.615
55.37	98.553	54.27	98.5148	55.8	98.7382	56.41	99.2687	45.45	98.615
55.56	98.553	54.44	98.5148	55.85	98.7382	56.59	99.2687	45.57	98.615
55.67	98.553	54.59	98.5148	56.03	98.7382	56.76	99.2687	45.68	98.615
55.9	98.553	54.78	98.5148	56.17	98.7382	56.87	99.2687	45.93	98.615
56.08	98.553	54.87	98.5148	56.32	98.7382	57.1	99.2687	46.09	98.615
56.18	98.553	55.09	98.5148	56.6	98.7382	57.27	99.2687	46.17	98.615
56.4	98.553	55.28	98.5148	56.7	98.7382	57.38	99.2687	46.44	98.615
56.57	98.553	55.3	98.5148	56.9	98.7382	57.62	99.2687	46.58	98.615
56.85	98.3923	55.52	98.5148	57.06	98.7382	57.71	99.2687	46.8	98.4764
56.91	98.3923	55.81	98.5148	57.24	98.7382	57.9	99.2687	46.95	98.4764
57.14	98.3923	55.93	98.5148	57.38	98.5804	58.04	99.2687	47.11	98.4764
57.31	98.3923	56.08	98.5148	57.54	98.5804	58.3	99.2687	47.24	98.4764
57.46	98.3923	56.28	98.5148	57.7	98.5804	58.42	99.2687	47.45	98.4764
57.64	98.3923	56.42	98.3498	57.9	98.5804	58.61	99.2687	47.61	98.4764
57.93	98.3923	56.63	98.3498	58.07	98.5804	58.79	99.0859	47.71	98.4764
58.11	98.3923	56.76	98.3498	58.24	98.5804	58.97	99.0859	47.98	98.338
58.25	98.3923	56.86	98.3498	58.43	98.5804	59.11	99.0859	48.18	98.338
58.38	98.3923	57.12	98.3498	58.6	98.5804	59.34	99.0859	48.21	98.338
58.59	98.3923	57.23	98.3498	58.82	98.5804	59.47	99.0859	48.41	98.338
58.69	98.3923	57.47	98.3498	58.9	98.5804	59.57	99.0859	48.63	98.338
58.9	98.3923	57.65	98.3498	59.11	98.5804	59.86	99.0859	48.71	98.338
59.13	98.3923	57.82	98.3498	59.27	98.5804	60.04	99.0859	48.89	98.338
59.26	98.2315	58.01	98.3498	59.44	98.5804	60.09	99.0859	49.13	98.338
59.45	98.2315	58.12	98.3498	59.61	98.5804	60.34	99.0859	49.21	98.1994
59.64	98.2315	58.34	98.3498	59.75	98.5804	60.52	99.0859	49.39	98.1994
59.75	98.2315	58.47	98.3498	59.94	98.5804	60.62	99.0859	49.61	98.1994
59.91	98.2315	58.61	98.3498	60.18	98.4227	60.81	99.0859	49.82	98.1994
60.09	98.2315	58.85	98.1848	60.3	98.4227	61.02	99.0859	49.95	98.1994
60.24	98.2315	58.97	98.1848	60.47	98.4227	61.09	99.0859	50.11	98.1994
60.43	98.2315	59.14	98.1848	60.63	98.4227	61.37	99.0859	50.23	98.1994
60.6	98.2315	59.37	98.1848	60.83	98.4227	61.5	99.0859	50.46	98.0609
60.84	98.2315	59.43	98.1848	61.08	98.4227	61.6	99.0859	50.58	98.0609
60.96	98.2315	59.61	98.1848	61.12	98.4227	61.86	99.0859	50.75	98.0609
61.11	98.2315	59.81	98.1848	61.31	98.4227	62.05	99.0859	50.93	98.0609
61.28	98.2315	59.92	98.1848	61.51	98.4227	62.13	99.0859	51.1	98.0609
61.46	98.0707	60.12	98.1848	61.62	98.4227	62.36	99.0859	51.23	98.0609
61.6	98.0707	60.24	98.1848	61.83	98.4227	62.52	99.0859	51.37	98.0609
61.88	98.0707	60.41	98.1848	61.97	98.4227	62.65	99.0859	51.56	97.9224
61.88	98.0707	60.62	98.1848	62.1	98.4227	62.8	99.0859	51.72	97.9224
62.13	98.0707	60.74	98.1848	62.23	98.4227	62.96	98.9031	51.89	97.9224
62.26	98.0707	60.88	98.1848	62.35	98.265	63.11	98.9031	52.08	97.9224
62.48	98.0707	61.08	98.0198	62.63	98.265	63.33	98.9031	52.19	97.9224
62.48	98.0707	61.25	98.0198	62.73	98.265	63.47	98.9031	52.35	97.9224
62.7	98.0707	61.42	98.0198	62.89	98.265	63.62	98.9031	52.54	97.9224
62.88	98.0707	61.54	98.0198	63.03	98.265	63.82	98.9031	52.77	97.7839
63	98.0707	61.74	98.0198	63.26	98.265	64	98.9031	52.92	97.7839
63.16	98.0707	61.97	98.0198	63.38	98.265	64.1	98.9031	52.96	97.7839
63.34	98.0707	62	98.0198	63.51	98.265	64.25	98.9031	53.17	97.7839
63.51	97.91	62.2	98.0198	63.75	98.265	64.36	98.9031	53.3	97.7839
63.74	97.91	62.29	98.0198	63.83	98.265	64.62	98.9031	53.49	97.7839
63.82	97.91	62.41	98.0198	63.92	98.265	64.7	98.9031	53.55	97.6454
64.07	97.91	62.55	98.0198	64.11	98.265	64.93	98.9031	53.78	97.6454
64.2	97.91	62.68	98.0198	64.26	98.265	65.02	98.9031	53.95	97.6454
64.32	97.91	62.84	98.0198	64.41	98.265	65.27	98.9031	54.12	97.6454
64.59	97.91	63.03	97.8548	64.62	98.1073	65.41	98.9031	54.27	97.6454
64.69	97.91	63.19	97.8548	64.71	98.1073	65.45	98.9031	54.48	97.6454
64.79	97.91	63.33	97.8548	64.91	98.1073	65.6	98.9031	54.58	97.6454
65.03	97.91	63.53	97.8548	65.05	98.1073	65.78	98.9031	54.74	97.5069
65.08	97.91	63.67	97.8548	65.21	98.1073	65.96	98.9031	54.92	97.5069
65.26	97.91	63.87	97.8548	65.36	98.1073	66.12	98.9031	55.05	97.5069
65.46	97.7492	63.97	97.8548	65.55	98.1073	66.33	98.9031	55.22	97.5069
65.6	97.7492	64.18	97.8548	65.62	98.1073	66.46	98.9031	55.39	97.5069
65.7	97.7492	64.3	97.8548	65.86	98.1073	66.58	98.9031	55.53	97.5069
65.81	97.7492	64.49	97.8548	66	98.1073	66.74	98.7203	55.66	97.3684
66.03	97.7492	64.72	97.8548	66.15	98.1073	66.88	98.7203	55.79	97.3684
66.15	97.7492	64.84	97.8548	66.21	98.1073	67.11	98.7203	55.95	97.3684
66.25	97.7492	64.98	97.8548	66.48	98.1073	67.25	98.7203	56.16	97.3684
66.54	97.7492	65.15	97.8548	66.56	97.9495	67.41	98.7203	56.28	97.3684
66.66	97.7492	65.31	97.6898	66.72	97.9495	67.57	98.7203	56.51	97.3684
66.76	97.7492	65.46	97.6898	66.94	97.9495	67.66	98.7203	56.72	97.2299
66.91	97.7492	65.58	97.6898	67.01	97.9495	67.94	98.7203	56.81	97.2299
67.11	97.7492	65.79	97.6898	67.17	97.9495	68.06	98.7203	56.97	97.2299
67.2	97.5884	65.97	97.6898	67.34	97.9495	68.16	98.7203	57.12	97.2299
67.42	97.5884	66.03	97.6898	67.48	97.9495	68.38	98.7203	57.33	97.2299
67.57	97.5884	66.22	97.6898	67.65	97.9495	68.48	98.7203	57.4	97.2299
67.76	97.5884	66.41	97.6898	67.78	97.9495	68.6	98.7203	57.65	97.0914
67.9	97.5884	66.54	97.6898	67.95	97.9495	68.86	98.7203	57.85	97.0914
68.1	97.5884	66.78	97.6898	68.16	97.9495	69.03	98.7203	57.82	97.0914
68.21	97.5884	66.93	97.6898	68.16	97.9495	69.14	98.7203	58.04	97.0914
68.31	97.5884	67.03	97.6898	68.45	97.9495	69.26	98.7203	58.21	97.0914
68.48	97.5884	67.25	97.6898	68.63	97.9495	69.39	98.7203	58.37	97.0914
68.67	97.5884	67.38	97.6898	68.79	97.7918	69.66	98.7203	58.52	96.9529
68.77	97.5884	67.57	97.5247	68.93	97.7918	69.68	98.7203	58.73	96.9529
68.9	97.5884	67.87	97.5247	69.05	97.7918	69.88	98.7203	58.9	96.9529
69.13	97.5884	67.87	97.5247	69.22	97.7918	70.07	98.7203	59.08	96.9529
69.28	97.4276	67.99	97.5247	69.35	97.7918	70.27	98.5375	59.26	96.9529
69.46	97.4276	68.12	97.5247	69.59	97.7918	70.41	98.5375	59.42	96.9529
69.58	97.4276	68.35	97.5247	69.74	97.7918	70.53	98.5375	59.56	96.8144
69.69	97.4276	68.51	97.5247	69.91	97.7918	70.72	98.5375	59.77	96.8144
69.86	97.4276	68.67	97.5247	69.98	97.7918	70.8	98.5375	59.8	96.8144
69.96	97.4276	68.81	97.5247	70.22	97.7918	70.94	98.5375	60.07	96.8144
70.17	97.4276	69.01	97.5247	70.35	97.7918	71.1	98.5375	60.17	96.8144
70.34	97.4276	69.25	97.5247	70.47	97.7918	71.34	98.5375	60.35	96.8144
70.52	97.4276	69.37	97.5247	70.58	97.7918	71.51	98.5375	60.52	96.6759
70.65	97.4276	69.46	97.5247	70.74	97.6341	71.63	98.5375	60.67	96.6759
70.79	97.4276	69.64	97.3597	70.93	97.6341	71.77	98.5375	60.83	96.6759
70.94	97.4276	69.84	97.3597	71.09	97.6341	71.92	98.5375	60.95	96.6759
71.16	97.2669	69.99	97.3597	71.25	97.6341	72.08	98.5375	61.18	96.6759
71.35	97.2669	70.13	97.3597	71.43	97.6341	72.26	98.5375	61.35	96.5374
71.46	97.2669	70.32	97.3597	71.55	97.6341	72.41	98.5375	61.46	96.5374
71.58	97.2669	70.43	97.3597	71.66	97.6341	72.47	98.5375	61.68	96.5374
71.85	97.2669	70.56	97.3597	71.82	97.6341	72.71	98.5375	61.86	96.5374
71.91	97.2669	70.69	97.3597	72.1	97.6341	72.96	98.5375	61.91	96.5374
72.18	97.2669	70.87	97.3597	72.19	97.6341	73.05	98.5375	62.09	96.5374
72.27	97.2669	71.05	97.3597	72.35	97.6341	73.24	98.5375	62.25	96.3989
72.35	97.2669	71.21	97.3597	72.53	97.6341	73.37	98.5375	62.45	96.3989
72.53	97.2669	71.36	97.3597	72.69	97.6341	73.54	98.5375	62.57	96.3989
72.68	97.2669	71.48	97.3597	72.83	97.4763	73.74	98.3547	62.76	96.3989
72.86	97.2669	71.71	97.1947	73.06	97.4763	73.89	98.3547	62.93	96.3989
73.1	97.1061	71.88	97.1947	73.2	97.4763	74.08	98.3547	63.11	96.3989
73.28	97.1061	71.98	97.1947	73.34	97.4763	74.25	98.3547	63.29	96.2604
73.41	97.1061	72.15	97.1947	73.55	97.4763	74.46	98.3547	63.38	96.2604
73.51	97.1061	72.26	97.1947	73.69	97.4763	74.52	98.3547	63.59	96.2604
73.69	97.1061	72.42	97.1947	73.83	97.4763	74.66	98.3547	63.7	96.2604
73.82	97.1061	72.6	97.1947	74.05	97.4763	74.81	98.3547	63.94	96.2604
73.99	97.1061	72.77	97.1947	74.22	97.4763	75.09	98.3547	64.12	96.1219
74.15	97.1061	72.95	97.1947	74.43	97.4763	75.19	98.3547	64.23	96.1219
74.34	97.1061	73.18	97.1947	74.6	97.4763	75.28	98.3547	64.46	96.1219
74.57	97.1061	73.42	97.1947	74.72	97.4763	75.5	98.3547	64.54	96.1219
74.76	97.1061	73.43	97.1947	74.9	97.4763	75.7	98.3547	64.78	96.1219
74.89	97.1061	73.65	97.1947	75.07	97.3186	75.79	98.3547	64.86	96.1219
75.03	96.9453	73.83	97.0297	75.22	97.3186	75.96	98.3547	65.18	95.9834
75.21	96.9453	73.98	97.0297	75.41	97.3186	76.21	98.3547	65.26	95.9834
75.32	96.9453	74.14	97.0297	75.59	97.3186	76.41	98.3547	65.45	95.9834
75.45	96.9453	74.32	97.0297	75.72	97.3186	76.51	98.3547	65.6	95.9834
75.66	96.9453	74.47	97.0297	75.92	97.3186	76.7	98.3547	65.74	95.9834
75.85	96.9453	74.67	97.0297	76.05	97.3186	76.89	98.3547	65.9	95.8449
75.97	96.9453	74.84	97.0297	76.3	97.3186	77.16	98.3547	66.07	95.8449
76.14	96.9453	74.96	97.0297	76.46	97.3186	77.26	98.3547	66.3	95.8449
76.32	96.9453	75.21	97.0297	76.61	97.3186	77.4	98.1719	66.46	95.8449
76.47	96.9453	75.28	97.0297	76.79	97.3186	77.56	98.1719	66.58	95.8449
76.68	96.9453	75.52	97.0297	76.94	97.3186	77.8	98.1719	66.75	95.8449
76.85	96.9453	75.66	97.0297	77.1	97.1609	77.92	98.1719	66.85	95.7064
77.04	96.7846	75.87	97.0297	77.27	97.1609	78.08	98.1719	67.05	95.7064
77.19	96.7846	76.01	97.0297	77.33	97.1609	78.2	98.1719	67.18	95.7064
77.4	96.7846	76.15	96.8647	77.44	97.1609	78.44	98.1719	67.42	95.7064
77.51	96.7846	76.36	96.8647	77.6	97.1609	78.59	98.1719	67.45	95.7064
77.72	96.7846	76.59	96.8647	77.82	97.1609	78.74	98.1719	67.69	95.5679
77.97	96.7846	76.62	96.8647	78.05	97.1609	78.9	98.1719	67.89	95.5679
78.05	96.7846	76.82	96.8647	78.24	97.1609	79.09	98.1719	68.09	95.5679
78.27	96.7846	76.96	96.8647	78.38	97.1609	79.24	98.1719	68.17	95.5679
78.44	96.7846	77.21	96.8647	78.57	97.1609	79.42	98.1719	68.38	95.5679
78.51	96.7846	77.34	96.8647	78.69	97.1609	79.59	98.1719	68.55	95.5679
78.74	96.7846	77.54	96.8647	78.93	97.1609	79.71	98.1719	68.74	95.4294
79	96.6238	77.67	96.8647	79.01	97.0032	79.94	98.1719	68.85	95.4294
79.12	96.6238	77.81	96.8647	79.22	97.0032	80.11	98.1719	69.01	95.4294
79.23	96.6238	78.1	96.8647	79.35	97.0032	80.27	98.1719	69.2	95.4294
79.4	96.6238	78.22	96.6997	79.56	97.0032	80.38	98.1719	69.37	95.4294
79.62	96.6238	78.34	96.6997	79.68	97.0032	80.63	97.989	69.49	95.2909
79.74	96.6238	78.52	96.6997	79.93	97.0032	80.68	97.989	69.63	95.2909
79.91	96.6238	78.62	96.6997	80.01	97.0032	80.9	97.989	69.82	95.2909
80.02	96.6238	78.8	96.6997	80.23	97.0032	80.97	97.989	69.99	95.2909
80.26	96.6238	78.97	96.6997	80.36	97.0032	81.17	97.989	70.16	95.2909
80.42	96.6238	79.09	96.6997	80.55	97.0032	81.27	97.989	70.39	95.2909
80.56	96.6238	79.29	96.6997	80.72	97.0032	81.5	97.989	70.51	95.1523
80.8	96.463	79.47	96.6997	80.85	97.0032	81.64	97.989	70.6	95.1523
80.95	96.463	79.68	96.6997	81.04	96.8454	81.8	97.989	70.78	95.1523
81.17	96.463	79.73	96.6997	81.19	96.8454	82.07	97.989	70.93	95.1523
81.4	96.463	79.97	96.6997	81.41	96.8454	82.18	97.989	71.14	95.1523
81.47	96.463	80.15	96.5346	81.51	96.8454	82.38	97.989	71.29	95.0139
81.62	96.463	80.38	96.5346	81.64	96.8454	82.45	97.989	71.42	95.0139
81.75	96.463	80.54	96.5346	81.92	96.8454	82.59	97.989	71.62	95.0139
81.92	96.463	80.64	96.5346	82.1	96.8454	82.72	97.989	71.77	95.0139
82.13	96.463	80.93	96.5346	82.14	96.8454	82.93	97.989	71.93	95.0139
82.29	96.463	80.96	96.5346	82.4	96.8454	83.11	97.989	72.14	95.0139
82.41	96.3023	81.12	96.5346	82.47	96.8454	83.22	97.989	72.32	94.8753
82.55	96.3023	81.29	96.5346	82.67	96.8454	83.44	97.989	72.42	94.8753
82.72	96.3023	81.43	96.5346	82.82	96.6877	83.55	97.8062	72.6	94.8753
82.97	96.3023	81.64	96.5346	82.97	96.6877	83.7	97.8062	72.76	94.8753
83.12	96.3023	81.77	96.5346	83.09	96.6877	83.77	97.8062	72.88	94.8753
83.27	96.3023	81.97	96.5346	83.3	96.6877	83.94	97.8062	73.06	94.7368
83.46	96.3023	82.11	96.3696	83.47	96.6877	84.14	97.8062	73.21	94.7368
83.54	96.3023	82.22	96.3696	83.72	96.6877	84.32	97.8062	73.39	94.7368
83.67	96.3023	82.36	96.3696	83.82	96.6877	84.48	97.8062	73.57	94.7368
83.83	96.3023	82.49	96.3696	84.01	96.6877	84.6	97.8062	73.69	94.7368
83.93	96.3023	82.68	96.3696	84.09	96.6877	84.79	97.8062	73.81	94.7368
84.03	96.1415	82.83	96.3696	84.33	96.6877	84.95	97.8062	74.03	94.5983
84.27	96.1415	83.09	96.3696	84.49	96.6877	85.03	97.8062	74.18	94.5983
84.44	96.1415	83.21	96.3696	84.69	96.53	85.26	97.8062	74.35	94.5983
84.57	96.1415	83.31	96.3696	84.76	96.53	85.42	97.8062	74.47	94.5983
84.71	96.1415	83.45	96.3696	84.92	96.53	85.56	97.8062	74.65	94.5983
84.89	96.1415	83.61	96.3696	85.1	96.53	85.68	97.8062	74.75	94.5983
85.06	96.1415	83.85	96.3696	85.19	96.53	85.87	97.8062	74.97	94.4598
85.15	96.1415	83.93	96.3696	85.39	96.53	86.1	97.8062	75.23	94.4598
85.41	96.1415	84.12	96.2046	85.5	96.53	86.22	97.8062	75.23	94.4598
85.53	96.1415	84.3	96.2046	85.7	96.53	86.38	97.8062	75.39	94.4598
85.64	95.9807	84.52	96.2046	85.83	96.53	86.49	97.6234	75.57	94.4598
85.79	95.9807	84.62	96.2046	86.05	96.53	86.66	97.6234	75.82	94.3213
86.03	95.9807	84.82	96.2046	86.18	96.53	86.89	97.6234	75.87	94.3213
86.18	95.9807	84.96	96.2046	86.39	96.3722	87.01	97.6234	76.06	94.3213
86.34	95.9807	85.09	96.2046	86.51	96.3722	87.15	97.6234	76.22	94.3213
86.57	95.9807	85.32	96.2046	86.71	96.3722	87.26	97.6234	76.42	94.3213
86.68	95.9807	85.5	96.2046	86.9	96.3722	87.53	97.6234	76.54	94.3213
86.85	95.9807	85.62	96.2046	87.06	96.3722	87.65	97.6234	76.74	94.1828
87.01	95.9807	85.82	96.2046	87.14	96.3722	87.86	97.6234	76.85	94.1828
87.1	95.9807	85.93	96.2046	87.35	96.3722	87.94	97.6234	77.1	94.1828
87.32	95.8199	86.13	96.0396	87.5	96.3722	88.19	97.6234	77.25	94.1828
87.43	95.8199	86.27	96.0396	87.61	96.3722	88.26	97.6234	77.42	94.1828
87.7	95.8199	86.48	96.0396	87.84	96.3722	88.5	97.6234	77.55	94.1828
87.8	95.8199	86.63	96.0396	87.98	96.3722	88.65	97.6234	77.68	94.0443
88	95.8199	86.81	96.0396	88.14	96.2145	88.83	97.6234	77.97	94.0443
88.15	95.8199	86.93	96.0396	88.27	96.2145	88.95	97.6234	78.06	94.0443
88.28	95.8199	87.08	96.0396	88.42	96.2145	89.16	97.6234	78.22	94.0443
88.47	95.8199	87.26	96.0396	88.55	96.2145	89.34	97.6234	78.39	94.0443
88.68	95.8199	87.41	96.0396	88.75	96.2145	89.46	97.6234	78.57	94.0443
88.77	95.8199	87.49	96.0396	88.89	96.2145	89.63	97.4406	78.74	93.9058
88.85	95.8199	87.71	96.0396	89.13	96.2145	89.78	97.4406	78.88	93.9058
89.07	95.6592	87.88	96.0396	89.24	96.2145	89.94	97.4406	79.06	93.9058
89.27	95.6592	88.1	95.8746	89.49	96.2145	90.16	97.4406	79.19	93.9058
89.45	95.6592	88.18	95.8746	89.6	96.2145	90.31	97.4406	79.38	93.9058
89.62	95.6592	88.46	95.8746	89.77	96.0568	90.5	97.4406	79.5	93.9058
89.78	95.6592	88.49	95.8746	89.9	96.0568	90.65	97.4406	79.65	93.7673
89.91	95.6592	88.74	95.8746	90.1	96.0568	90.8	97.4406	79.9	93.7673
90.15	95.6592	88.88	95.8746	90.29	96.0568	90.97	97.4406	80.05	93.7673
90.31	95.6592	89	95.8746	90.45	96.0568	91.19	97.4406	80.17	93.7673
90.44	95.6592	89.21	95.8746	90.57	96.0568	91.27	97.4406	80.37	93.7673
90.6	95.6592	89.35	95.8746	90.77	96.0568	91.5	97.4406	80.58	93.7673
90.76	95.4984	89.49	95.8746	90.89	96.0568	91.63	97.4406	80.73	93.6288
90.96	95.4984	89.65	95.8746	91.07	96.0568	91.8	97.4406	80.91	93.6288
91.19	95.4984	89.85	95.8746	91.22	96.0568	92.02	97.4406	81.11	93.6288
91.28	95.4984	90.02	95.7096	91.39	96.0568	92.17	97.4406	81.24	93.6288
91.54	95.4984	90.13	95.7096	91.52	95.8991	92.36	97.4406	81.38	93.6288
91.62	95.4984	90.35	95.7096	91.76	95.8991	92.55	97.2578	81.61	93.6288
91.84	95.4984	90.42	95.7096	91.91	95.8991	92.67	97.2578	81.78	93.6288
91.94	95.4984	90.61	95.7096	92.08	95.8991	92.84	97.2578	81.95	93.4903
92.12	95.4984	90.77	95.7096	92.3	95.8991	93.05	97.2578	82.06	93.4903
92.29	95.4984	90.94	95.7096	92.35	95.8991	93.18	97.2578	82.25	93.4903
92.47	95.3376	91.1	95.7096	92.52	95.8991	93.39	97.2578	82.35	93.4903
92.7	95.3376	91.31	95.7096	92.71	95.8991	93.53	97.2578	82.55	93.4903
92.82	95.3376	91.45	95.7096	92.82	95.8991	93.74	97.2578	82.68	93.4903
93.06	95.3376	91.63	95.7096	93.08	95.8991	93.79	97.2578	82.9	93.3518
93.17	95.3376	91.88	95.5446	93.22	95.7413	94.06	97.2578	83.03	93.3518
93.4	95.3376	91.91	95.5446	93.39	95.7413	94.21	97.2578	83.2	93.3518
93.47	95.3376	92.12	95.5446	93.55	95.7413	94.42	97.2578	83.41	93.3518
93.68	95.3376	92.32	95.5446	93.65	95.7413	94.55	97.2578	83.5	93.3518
93.78	95.3376	92.45	95.5446	93.82	95.7413	94.64	97.2578	83.73	93.3518
94.01	95.3376	92.58	95.5446	94.08	95.7413	94.85	97.2578	83.87	93.3518
94.09	95.1769	92.76	95.5446	94.23	95.7413	95.07	97.2578	84.08	93.2133
94.3	95.1769	92.97	95.5446	94.41	95.7413	95.19	97.075	84.21	93.2133
94.5	95.1769	93.14	95.5446	94.54	95.7413	95.36	97.075	84.45	93.2133
94.72	95.1769	93.23	95.5446	94.77	95.7413	95.48	97.075	84.54	93.2133
94.81	95.1769	93.45	95.5446	94.93	95.7413	95.64	97.075	84.65	93.2133
95.04	95.1769	93.61	95.5446	95.04	95.5836	95.81	97.075	84.82	93.2133
95.13	95.1769	93.83	95.3795	95.24	95.5836	95.9	97.075	84.91	93.0748
95.21	95.1769	93.89	95.3795	95.35	95.5836	96.08	97.075	85.07	93.0748
95.39	95.1769	94.11	95.3795	95.52	95.5836	96.28	97.075	85.28	93.0748
95.58	95.1769	94.37	95.3795	95.76	95.5836	96.36	97.075	85.54	93.0748
95.77	95.0161	94.46	95.3795	95.97	95.5836	96.52	97.075	85.63	93.0748
95.94	95.0161	94.62	95.3795	96.1	95.5836	96.65	97.075	85.74	93.0748
96.09	95.0161	94.8	95.3795	96.2	95.5836	96.87	97.075	85.93	93.0748
96.31	95.0161	94.95	95.3795	96.39	95.5836	97.01	97.075	86.14	92.9363
96.46	95.0161	95.12	95.3795	96.58	95.5836	97.23	97.075	86.36	92.9363
96.54	95.0161	95.31	95.3795	96.76	95.4259	97.33	97.075	86.56	92.9363
96.71	95.0161	95.52	95.3795	96.94	95.4259	97.52	97.075	86.67	92.9363
96.83	95.0161	95.64	95.3795	97.05	95.4259	97.63	97.075	86.85	92.9363
97.01	95.0161	95.77	95.2145	97.24	95.4259	97.79	96.8921	87.02	92.9363
97.18	94.8553	96.05	95.2145	97.42	95.4259	97.98	96.8921	87.17	92.7978
97.35	94.8553	96.17	95.2145	97.63	95.4259	98.2	96.8921	87.3	92.7978
97.56	94.8553	96.3	95.2145	97.83	95.4259	98.37	96.8921	87.48	92.7978
97.63	94.8553	96.53	95.2145	97.97	95.4259	98.55	96.8921	87.68	92.7978
97.81	94.8553	96.64	95.2145	98.1	95.4259	98.74	96.8921	87.83	92.7978
97.98	94.8553	96.78	95.2145	98.25	95.4259	98.85	96.8921	87.97	92.7978
98.13	94.8553	96.95	95.2145	98.45	95.2681	99.06	96.8921	88.18	92.7978
98.25	94.8553	97.13	95.2145	98.65	95.2681	99.2	96.8921	88.29	92.6593
98.37	94.8553	97.27	95.2145	98.75	95.2681	99.33	96.8921	88.45	92.6593
98.53	94.8553	97.44	95.2145	98.94	95.2681	99.5	96.8921	88.64	92.6593
98.78	94.6945	97.62	95.0495	99.12	95.2681	99.72	96.8921	88.73	92.6593
98.97	94.6945	97.77	95.0495	99.34	95.2681	99.88	96.8921	89.02	92.6593
99.1	94.6945	97.94	95.0495	99.47	95.2681	100.08	96.8921	89.13	92.6593
99.23	94.6945	98.14	95.0495	99.65	95.2681	100.19	96.8921	89.31	92.6593
99.4	94.6945	98.32	95.0495	99.82	95.2681	100.34	96.8921	89.46	92.5208
99.61	94.6945	98.4	95.0495	99.98	95.2681	100.54	96.7093	89.67	92.5208
99.76	94.6945	98.56	95.0495	100.13	95.1104	100.78	96.7093	89.74	92.5208
99.92	94.6945	98.69	95.0495	100.33	95.1104	100.92	96.7093	89.94	92.5208
100.11	94.6945	98.96	95.0495	100.46	95.1104	101.09	96.7093	90.06	92.5208
100.34	94.5338	99.16	95.0495	100.58	95.1104	101.24	96.7093	90.24	92.5208
100.45	94.5338	99.26	95.0495	100.69	95.1104	101.36	96.7093	90.37	92.5208
100.57	94.5338	99.41	95.0495	100.82	95.1104	101.48	96.7093	90.51	92.3823
100.78	94.5338	99.58	94.8845	101.02	95.1104	101.57	96.7093	90.77	92.3823
100.96	94.5338	99.77	94.8845	101.31	95.1104	101.85	96.7093	90.89	92.3823
101.06	94.5338	99.98	94.8845	101.44	95.1104	102.06	96.7093	91.07	92.3823
101.24	94.5338	100.12	94.8845	101.53	95.1104	102.21	96.7093	91.17	92.3823
101.45	94.5338	100.24	94.8845	101.72	94.9527	102.34	96.7093	91.35	92.3823
101.51	94.5338	100.42	94.8845	101.84	94.9527	102.48	96.7093	91.5	92.3823
101.74	94.5338	100.6	94.8845	101.99	94.9527	102.67	96.7093	91.65	92.3823
101.86	94.373	100.76	94.8845	102.15	94.9527	102.87	96.7093	91.87	92.2438
101.99	94.373	100.93	94.8845	102.3	94.9527	102.99	96.7093	91.97	92.2438
102.18	94.373	101.01	94.8845	102.47	94.9527	103.25	96.5265	92.17	92.2438
102.36	94.373	101.22	94.8845	102.71	94.9527	103.35	96.5265	92.26	92.2438
102.49	94.373	101.35	94.7195	102.75	94.9527	103.45	96.5265	92.46	92.2438
102.68	94.373	101.51	94.7195	102.99	94.9527	103.68	96.5265	92.6	92.2438
102.8	94.373	101.64	94.7195	103.11	94.795	103.83	96.5265	92.73	92.2438
102.94	94.373	101.85	94.7195	103.23	94.795	104.01	96.5265	93.04	92.1053
103.1	94.373	102.11	94.7195	103.39	94.795	104.17	96.5265	93.12	92.1053
103.22	94.373	102.23	94.7195	103.52	94.795	104.33	96.5265	93.34	92.1053
103.46	94.2122	102.35	94.7195	103.73	94.795	104.54	96.5265	93.45	92.1053
103.59	94.2122	102.51	94.7195	103.93	94.795	104.75	96.5265	93.65	92.1053
103.77	94.2122	102.71	94.7195	104.1	94.795	104.94	96.5265	93.77	92.1053
103.91	94.2122	102.84	94.7195	104.2	94.795	105.02	96.5265	93.96	92.1053
104.1	94.2122	103	94.7195	104.44	94.795	105.12	96.5265	94.05	92.1053
104.22	94.2122	103.09	94.5545	104.56	94.795	105.33	96.5265	94.25	91.9668
104.42	94.2122	103.26	94.5545	104.81	94.6372	105.42	96.5265	94.42	91.9668
104.54	94.2122	103.54	94.5545	104.9	94.6372	105.66	96.5265	94.62	91.9668
104.65	94.2122	103.77	94.5545	105.1	94.6372	105.82	96.3437	94.86	91.9668
104.8	94.0515	103.8	94.5545	105.24	94.6372	106.05	96.3437	94.94	91.9668
105.05	94.0515	103.97	94.5545	105.37	94.6372	106.17	96.3437	95.06	91.9668
105.24	94.0515	104.07	94.5545	105.51	94.6372	106.3	96.3437	95.35	91.9668
105.35	94.0515	104.3	94.5545	105.62	94.6372	106.55	96.3437	95.4	91.9668
105.55	94.0515	104.47	94.5545	105.79	94.6372	106.68	96.3437	95.64	91.8282
105.69	94.0515	104.64	94.5545	106.06	94.6372	106.81	96.3437	95.8	91.8282
105.93	94.0515	104.83	94.5545	106.14	94.4795	107.04	96.3437	95.95	91.8282
106.04	94.0515	104.95	94.5545	106.29	94.4795	107.21	96.3437	96.07	91.8282
106.22	94.0515	105.1	94.3894	106.37	94.4795	107.33	96.3437	96.22	91.8282
106.44	93.8907	105.27	94.3894	106.6	94.4795	107.56	96.3437	96.45	91.8282
106.65	93.8907	105.46	94.3894	106.78	94.4795	107.72	96.3437	96.51	91.8282
106.78	93.8907	105.57	94.3894	106.89	94.4795	107.88	96.3437	96.74	91.8282
106.89	93.8907	105.7	94.3894	107.09	94.4795	107.97	96.3437	96.91	91.6898
107.13	93.8907	105.91	94.3894	107.32	94.4795	108.15	96.1609	97.05	91.6898
107.34	93.8907	106.18	94.3894	107.46	94.4795	108.3	96.1609	97.19	91.6898
107.45	93.8907	106.29	94.3894	107.57	94.4795	108.48	96.1609	97.36	91.6898
107.64	93.8907	106.42	94.3894	107.72	94.3218	108.65	96.1609	97.59	91.6898
107.77	93.8907	106.54	94.3894	107.9	94.3218	108.75	96.1609	97.78	91.6898
107.91	93.8907	106.8	94.3894	108.03	94.3218	108.96	96.1609	97.93	91.6898
108.14	93.7299	106.97	94.3894	108.27	94.3218	109.12	96.1609	98.03	91.6898
108.35	93.7299	107.05	94.2244	108.45	94.3218	109.28	96.1609	98.26	91.5512
108.49	93.7299	107.16	94.2244	108.52	94.3218	109.35	96.1609	98.37	91.5512
108.71	93.7299	107.39	94.2244	108.68	94.3218	109.54	96.1609	98.6	91.5512
108.83	93.7299	107.5	94.2244	108.85	94.3218	109.68	96.1609	98.79	91.5512
109.07	93.7299	107.67	94.2244	109.05	94.3218	109.91	96.1609	98.89	91.5512
109.24	93.7299	107.88	94.2244	109.21	94.3218	110.01	96.1609	99.09	91.5512
109.41	93.7299	107.96	94.2244	109.45	94.164	110.3	96.1609	99.27	91.5512
109.55	93.7299	108.11	94.2244	109.6	94.164	110.38	96.1609	99.44	91.5512
109.72	93.5691	108.31	94.2244	109.74	94.164	110.54	95.9781	99.59	91.4127
109.97	93.5691	108.46	94.2244	109.87	94.164	110.74	95.9781	99.85	91.4127
110.14	93.5691	108.65	94.2244	110.12	94.164	110.83	95.9781	99.94	91.4127
110.23	93.5691	108.84	94.0594	110.24	94.164	111.05	95.9781	100.19	91.4127
110.51	93.5691	108.97	94.0594	110.49	94.164	111.2	95.9781	100.36	91.4127
110.61	93.5691	109.08	94.0594	110.53	94.164	111.34	95.9781	100.48	91.4127
110.82	93.5691	109.35	94.0594	110.69	94.164	111.49	95.9781	100.59	91.4127
110.95	93.5691	109.43	94.0594	110.98	94.0063	111.61	95.9781	100.77	91.4127
111.17	93.5691	109.66	94.0594	111.08	94.0063	111.83	95.9781	101	91.4127
111.31	93.4084	109.82	94.0594	111.22	94.0063	112.01	95.9781	101.16	91.2742
111.48	93.4084	109.94	94.0594	111.32	94.0063	112.24	95.9781	101.31	91.2742
111.61	93.4084	110.07	94.0594	111.56	94.0063	112.39	95.9781	101.42	91.2742
111.73	93.4084	110.34	94.0594	111.68	94.0063	112.52	95.9781	101.64	91.2742
112.02	93.4084	110.53	94.0594	111.86	94.0063	112.72	95.9781	101.75	91.2742
112.09	93.4084	110.57	93.8944	112.1	94.0063	112.8	95.9781	101.93	91.2742
112.17	93.4084	110.83	93.8944	112.24	94.0063	113.03	95.7952	102.1	91.2742
112.36	93.4084	111	93.8944	112.36	94.0063	113.16	95.7952	102.21	91.2742
112.48	93.4084	111.15	93.8944	112.47	93.8486	113.25	95.7952	102.42	91.2742
112.66	93.2476	111.3	93.8944	112.67	93.8486	113.48	95.7952	102.53	91.1357
112.74	93.2476	111.54	93.8944	112.88	93.8486	113.66	95.7952	102.71	91.1357
112.92	93.2476	111.72	93.8944	113.11	93.8486	113.83	95.7952	102.9	91.1357
113.18	93.2476	111.87	93.8944	113.21	93.8486	113.96	95.7952	103.04	91.1357
113.26	93.2476	112.07	93.8944	113.37	93.8486	114.15	95.7952	103.14	91.1357
113.4	93.2476	112.22	93.8944	113.54	93.8486	114.27	95.7952	103.34	91.1357
113.56	93.2476	112.36	93.8944	113.68	93.8486	114.44	95.7952	103.56	91.1357
113.71	93.2476	112.48	93.8944	113.8	93.8486	114.58	95.7952	103.67	91.1357
113.77	93.2476	112.71	93.7294	114.01	93.6908	114.76	95.7952	103.77	91.1357
113.92	93.0868	112.87	93.7294	114.25	93.6908	114.94	95.7952	103.95	90.9972
114.13	93.0868	113.09	93.7294	114.36	93.6908	115.04	95.7952	104.09	90.9972
114.24	93.0868	113.24	93.7294	114.57	93.6908	115.16	95.6124	104.29	90.9972
114.37	93.0868	113.36	93.7294	114.73	93.6908	115.37	95.6124	104.48	90.9972
114.59	93.0868	113.52	93.7294	114.94	93.6908	115.63	95.6124	104.62	90.9972
114.72	93.0868	113.66	93.7294	115.03	93.6908	115.78	95.6124	104.78	90.9972
114.87	93.0868	113.86	93.7294	115.24	93.6908	115.97	95.6124	104.91	90.9972
115	93.0868	113.96	93.7294	115.48	93.6908	116.1	95.6124	105.11	90.9972
115.22	93.0868	114.15	93.7294	115.58	93.6908	116.25	95.6124	105.31	90.9972
115.36	93.0868	114.37	93.7294	115.8	93.5331	116.47	95.6124	105.49	90.8587
115.55	92.9261	114.56	93.5644	115.92	93.5331	116.65	95.6124	105.7	90.8587
115.68	92.9261	114.71	93.5644	116.1	93.5331	116.71	95.6124	105.83	90.8587
115.95	92.9261	114.82	93.5644	116.24	93.5331	117.01	95.6124	105.95	90.8587
116.07	92.9261	115.09	93.5644	116.4	93.5331	117.15	95.6124	106.18	90.8587
116.18	92.9261	115.23	93.5644	116.6	93.5331	117.29	95.6124	106.36	90.8587
116.31	92.9261	115.36	93.5644	116.75	93.5331	117.48	95.6124	106.51	90.8587
116.57	92.9261	115.59	93.5644	116.96	93.5331	117.67	95.6124	106.65	90.8587
116.78	92.9261	115.74	93.5644	117.09	93.5331	117.83	95.4296	106.8	90.8587
116.93	92.9261	115.86	93.5644	117.24	93.3754	117.99	95.4296	107	90.7202
117.07	92.7653	116.02	93.5644	117.49	93.3754	118.17	95.4296	107.11	90.7202
117.27	92.7653	116.19	93.5644	117.62	93.3754	118.34	95.4296	107.37	90.7202
117.5	92.7653	116.37	93.5644	117.84	93.3754	118.56	95.4296	107.48	90.7202
117.6	92.7653	116.52	93.3993	117.98	93.3754	118.67	95.4296	107.63	90.7202
117.81	92.7653	116.68	93.3993	118.12	93.3754	118.89	95.4296	107.73	90.7202
118.05	92.7653	116.79	93.3993	118.31	93.3754	119.07	95.4296	107.92	90.7202
118.22	92.7653	117.03	93.3993	118.41	93.3754	119.27	95.4296	108.1	90.7202
118.38	92.7653	117.12	93.3993	118.66	93.3754	119.45	95.4296	108.27	90.7202
118.59	92.7653	117.32	93.3993	118.8	93.3754	119.55	95.4296	108.54	90.5817
118.76	92.7653	117.52	93.3993	119	93.2177	119.77	95.4296	108.69	90.5817
118.96	92.6045	117.69	93.3993	119.12	93.2177	119.92	95.4296	108.81	90.5817
119.11	92.6045	117.79	93.3993	119.27	93.2177	120.11	95.2468	108.97	90.5817
119.32	92.6045	118	93.3993	119.53	93.2177	120.28	95.2468	109.2	90.5817
119.51	92.6045	118.17	93.3993	119.7	93.2177	120.34	95.2468	109.4	90.5817
119.7	92.6045	118.25	93.3993	119.81	93.2177	120.55	95.2468	109.57	90.5817
119.89	92.6045	118.42	93.2343	119.96	93.2177	120.79	95.2468	109.73	90.5817
120.05	92.6045	118.5	93.2343	120.19	93.2177	120.94	95.2468	109.79	90.5817
120.27	92.6045	118.68	93.2343	120.29	93.2177	121.03	95.2468	109.97	90.5817
120.37	92.6045	118.83	93.2343	120.46	93.0599	121.26	95.2468	110.16	90.4432
120.49	92.4437	119.09	93.2343	120.6	93.0599	121.42	95.2468	110.27	90.4432
120.74	92.4437	119.27	93.2343	120.77	93.0599	121.57	95.2468	110.49	90.4432
120.85	92.4437	119.38	93.2343	120.93	93.0599	121.78	95.2468	110.65	90.4432
121.02	92.4437	119.55	93.2343	121.08	93.0599	121.88	95.2468	110.78	90.4432
121.11	92.4437	119.73	93.2343	121.17	93.0599	122.01	95.2468	110.99	90.4432
121.3	92.4437	119.86	93.2343	121.31	93.0599	122.22	95.2468	111.11	90.4432
121.58	92.4437	119.98	93.2343	121.54	93.0599	122.37	95.064	111.27	90.4432
121.67	92.4437	120.21	93.2343	121.7	93.0599	122.51	95.064	111.41	90.4432
121.75	92.4437	120.35	93.0693	121.83	92.9022	122.73	95.064	111.59	90.4432
121.97	92.283	120.55	93.0693	122	92.9022	122.87	95.064	111.75	90.3047
122.16	92.283	120.65	93.0693	122.18	92.9022	123.09	95.064	111.96	90.3047
122.33	92.283	120.8	93.0693	122.36	92.9022	123.2	95.064	112.05	90.3047
122.48	92.283	121.02	93.0693	122.5	92.9022	123.38	95.064	112.24	90.3047
122.64	92.283	121.21	93.0693	122.71	92.9022	123.42	95.064	112.4	90.3047
122.75	92.283	121.36	93.0693	122.88	92.9022	123.71	95.064	112.53	90.3047
122.98	92.283	121.58	93.0693	123.04	92.9022	123.79	95.064	112.72	90.3047
123.15	92.283	121.71	93.0693	123.15	92.9022	123.97	95.064	112.91	90.3047
123.31	92.283	121.88	93.0693	123.4	92.9022	124.1	95.064	113.06	90.3047
123.43	92.1222	122.06	93.0693	123.54	92.7445	124.25	95.064	113.21	90.3047
123.57	92.1222	122.27	93.0693	123.69	92.7445	124.43	94.8812	113.4	90.3047
123.69	92.1222	122.32	92.9043	123.79	92.7445	124.64	94.8812	113.56	90.1662
123.92	92.1222	122.51	92.9043	124.03	92.7445	124.79	94.8812	113.68	90.1662
124.15	92.1222	122.76	92.9043	124.14	92.7445	124.93	94.8812	113.91	90.1662
124.21	92.1222	122.96	92.9043	124.27	92.7445	125.12	94.8812	114.12	90.1662
124.36	92.1222	123.15	92.9043	124.47	92.7445	125.21	94.8812	114.24	90.1662
124.5	92.1222	123.26	92.9043	124.65	92.7445	125.4	94.8812	114.45	90.1662
124.69	92.1222	123.42	92.9043	124.8	92.7445	125.53	94.8812	114.54	90.1662
124.86	92.1222	123.6	92.9043	124.95	92.5867	125.69	94.8812	114.71	90.1662
125.02	91.9614	123.82	92.9043	125.09	92.5867	125.89	94.8812	114.88	90.1662
125.14	91.9614	123.99	92.9043	125.29	92.5867	126.07	94.8812	115.05	90.1662
125.28	91.9614	124.19	92.9043	125.4	92.5867	126.13	94.8812	115.23	90.1662
125.45	91.9614	124.3	92.9043	125.59	92.5867	126.37	94.8812	115.33	90.0277
125.7	91.9614	124.54	92.7393	125.76	92.5867	126.51	94.6984	115.58	90.0277
125.81	91.9614	124.64	92.7393	125.86	92.5867	126.67	94.6984	115.77	90.0277
125.98	91.9614	124.84	92.7393	126.07	92.5867	126.85	94.6984	115.83	90.0277
126.1	91.9614	124.98	92.7393	126.14	92.5867	127.06	94.6984	115.94	90.0277
126.28	91.9614	125.07	92.7393	126.29	92.429	127.17	94.6984	116.15	90.0277
126.4	91.8006	125.31	92.7393	126.5	92.429	127.24	94.6984	116.33	90.0277
126.62	91.8006	125.44	92.7393	126.67	92.429	127.5	94.6984	116.59	90.0277
126.8	91.8006	125.69	92.7393	126.8	92.429	127.64	94.6984	116.76	90.0277
126.94	91.8006	125.82	92.7393	126.98	92.429	127.83	94.6984	116.87	90.0277
127.08	91.8006	125.99	92.7393	127.16	92.429	127.97	94.6984	117.07	90.0277
127.33	91.8006	126.17	92.7393	127.31	92.429	128.15	94.6984	117.27	89.8892
127.36	91.8006	126.3	92.7393	127.49	92.429	128.29	94.6984	117.43	89.8892
127.6	91.8006	126.49	92.5743	127.71	92.429	128.48	94.6984	117.56	89.8892
127.79	91.8006	126.61	92.5743	127.82	92.429	128.68	94.6984	117.73	89.8892
127.86	91.8006	126.82	92.5743	127.98	92.2713	128.73	94.5155	117.88	89.8892
128.05	91.6399	126.98	92.5743	128.16	92.2713	128.95	94.5155	118.03	89.8892
128.22	91.6399	127.11	92.5743	128.34	92.2713	129.11	94.5155	118.23	89.8892
128.37	91.6399	127.29	92.5743	128.46	92.2713	129.27	94.5155	118.42	89.8892
128.55	91.6399	127.49	92.5743	128.58	92.2713	129.47	94.5155	118.54	89.8892
128.66	91.6399	127.59	92.5743	128.72	92.2713	129.57	94.5155	118.66	89.8892
128.8	91.6399	127.75	92.5743	128.96	92.2713	129.83	94.5155	118.93	89.8892
129.01	91.6399	127.98	92.5743	129.15	92.2713	129.99	94.5155	119.12	89.7507
129.26	91.6399	128.07	92.5743	129.29	92.2713	130.1	94.5155	119.24	89.7507
129.41	91.6399	128.24	92.5743	129.43	92.1136	130.34	94.5155	119.45	89.7507
129.59	91.4791	128.38	92.4092	129.61	92.1136	130.44	94.5155	119.65	89.7507
129.8	91.4791	128.59	92.4092	129.82	92.1136	130.66	94.5155	119.8	89.7507
129.96	91.4791	128.77	92.4092	129.95	92.1136	130.86	94.5155	119.97	89.7507
130.13	91.4791	128.94	92.4092	130.14	92.1136	130.93	94.5155	120.11	89.7507
130.36	91.4791	129.1	92.4092	130.27	92.1136	131.15	94.3327	120.32	89.7507
130.48	91.4791	129.25	92.4092	130.43	92.1136	131.28	94.3327	120.49	89.7507
130.57	91.4791	129.42	92.4092	130.61	92.1136	131.49	94.3327	120.66	89.7507
130.72	91.4791	129.61	92.4092	130.72	92.1136	131.66	94.3327	120.84	89.7507
130.93	91.4791	129.82	92.4092	130.94	92.1136	131.83	94.3327	121.03	89.7507
131.08	91.4791	129.98	92.4092	131.1	91.9558	132.02	94.3327	121.25	89.6122
131.29	91.3183	130.14	92.4092	131.32	91.9558	132.22	94.3327	121.4	89.6122
131.47	91.3183	130.24	92.4092	131.39	91.9558	132.37	94.3327	121.54	89.6122
131.6	91.3183	130.44	92.4092	131.6	91.9558	132.64	94.3327	121.67	89.6122
131.82	91.3183	130.6	92.2442	131.72	91.9558	132.73	94.3327	121.89	89.6122
131.93	91.3183	130.77	92.2442	131.95	91.9558	132.91	94.3327	122.04	89.6122
132.16	91.3183	130.96	92.2442	132.09	91.9558	133.03	94.3327	122.22	89.6122
132.31	91.3183	131.12	92.2442	132.21	91.9558	133.23	94.3327	122.37	89.6122
132.44	91.3183	131.33	92.2442	132.43	91.9558	133.43	94.3327	122.49	89.6122
132.54	91.3183	131.41	92.2442	132.62	91.9558	133.57	94.1499	122.64	89.6122
132.79	91.1576	131.64	92.2442	132.74	91.7981	133.78	94.1499	122.84	89.6122
132.96	91.1576	131.74	92.2442	132.98	91.7981	133.91	94.1499	123.01	89.6122
133.16	91.1576	131.86	92.2442	133.09	91.7981	134.03	94.1499	123.17	89.4737
133.37	91.1576	132.12	92.2442	133.27	91.7981	134.22	94.1499	123.31	89.4737
133.53	91.1576	132.24	92.2442	133.42	91.7981	134.39	94.1499	123.49	89.4737
133.67	91.1576	132.42	92.2442	133.58	91.7981	134.58	94.1499	123.62	89.4737
133.81	91.1576	132.62	92.0792	133.76	91.7981	134.71	94.1499	123.81	89.4737
133.99	91.1576	132.73	92.0792	133.89	91.7981	134.85	94.1499	124.03	89.4737
134.17	91.1576	132.91	92.0792	134.1	91.7981	134.97	94.1499	124.12	89.4737
134.36	91.1576	133.08	92.0792	134.3	91.6404	135.19	94.1499	124.19	89.4737
134.39	90.9968	133.22	92.0792	134.47	91.6404	135.39	94.1499	124.43	89.4737
134.63	90.9968	133.33	92.0792	134.6	91.6404	135.48	94.1499	124.59	89.4737
134.76	90.9968	133.49	92.0792	134.75	91.6404	135.73	94.1499	124.77	89.4737
134.89	90.9968	133.77	92.0792	134.98	91.6404	135.8	93.9671	124.89	89.4737
135.16	90.9968	133.89	92.0792	135.11	91.6404	136	93.9671	125.19	89.4737
135.32	90.9968	134.02	92.0792	135.39	91.6404	136.15	93.9671	125.22	89.3352
135.48	90.9968	134.18	92.0792	135.56	91.6404	136.31	93.9671	125.44	89.3352
135.66	90.9968	134.4	92.0792	135.67	91.6404	136.48	93.9671	125.58	89.3352
135.77	90.9968	134.5	92.0792	135.82	91.6404	136.67	93.9671	125.75	89.3352
135.9	90.9968	134.72	91.9142	136	91.4827	136.71	93.9671	125.93	89.3352
136.14	90.836	134.86	91.9142	136.18	91.4827	136.92	93.9671	126.04	89.3352
136.29	90.836	135.05	91.9142	136.39	91.4827	137.1	93.9671	126.21	89.3352
136.46	90.836	135.21	91.9142	136.61	91.4827	137.26	93.9671	126.41	89.3352
136.62	90.836	135.34	91.9142	136.71	91.4827	137.45	93.9671	126.56	89.3352
136.79	90.836	135.51	91.9142	136.9	91.4827	137.65	93.9671	126.79	89.3352
136.93	90.836	135.67	91.9142	137.07	91.4827	137.76	93.9671	126.92	89.3352
137.13	90.836	135.85	91.9142	137.29	91.4827	137.99	93.9671	127.11	89.3352
137.24	90.836	136.02	91.9142	137.51	91.4827	138.11	93.7843	127.2	89.3352
137.46	90.836	136.21	91.9142	137.7	91.4827	138.25	93.7843	127.34	89.1967
137.56	90.836	136.37	91.9142	137.85	91.3249	138.44	93.7843	127.55	89.1967
137.7	90.6752	136.49	91.9142	137.99	91.3249	138.53	93.7843	127.75	89.1967
137.77	90.6752	136.67	91.7492	138.13	91.3249	138.71	93.7843	127.92	89.1967
138.04	90.6752	136.81	91.7492	138.38	91.3249	138.91	93.7843	128.12	89.1967
138.21	90.6752	137	91.7492	138.54	91.3249	139.03	93.7843	128.27	89.1967
138.34	90.6752	137.19	91.7492	138.69	91.3249	139.23	93.7843	128.38	89.1967
138.52	90.6752	137.3	91.7492	138.8	91.3249	139.33	93.7843	128.58	89.1967
138.62	90.6752	137.52	91.7492	139.01	91.3249	139.56	93.7843	128.75	89.1967
138.82	90.6752	137.7	91.7492	139.14	91.3249	139.74	93.7843	128.94	89.1967
138.99	90.6752	137.85	91.7492	139.3	91.1672	139.91	93.7843	129.07	89.1967
139.12	90.6752	137.98	91.7492	139.43	91.1672	140.12	93.7843	129.19	89.1967
139.32	90.5145	138.2	91.7492	139.59	91.1672	140.33	93.7843	129.37	89.1967
139.44	90.5145	138.39	91.7492	139.82	91.1672	140.45	93.6015	129.49	89.1967
139.6	90.5145	138.49	91.7492	139.95	91.1672	140.63	93.6015	129.7	89.0582
139.78	90.5145	138.69	91.7492	140.14	91.1672	140.78	93.6015	129.93	89.0582
139.99	90.5145	138.83	91.7492	140.25	91.1672	140.86	93.6015	130.12	89.0582
140.1	90.5145	139.02	91.5842	140.28	91.1672	141.13	93.6015	130.2	89.0582
140.33	90.5145	139.18	91.5842	140.34	91.1672	141.21	93.6015	130.35	89.0582
140.46	90.5145	139.34	91.5842	140.37	91.1672	141.41	93.6015	130.49	89.0582
140.62	90.5145	139.51	91.5842	140.37	91.1672	141.56	93.6015	130.66	89.0582
140.87	90.5145	139.66	91.5842	140.69	91.0095	141.72	93.6015	130.84	89.0582
141.01	90.3537	139.81	91.5842	141.29	91.0095	141.86	93.6015	131.06	89.0582
141.29	90.3537	140	91.5842	141.42	91.0095	141.98	93.6015	131.22	89.0582
141.4	90.3537	140.19	91.5842	141.62	91.0095	142.18	93.6015	131.3	89.0582
141.49	90.3537	140.32	91.5842	141.78	91.0095	142.33	93.6015	131.5	89.0582
141.74	90.3537	140.53	91.5842	141.93	91.0095	142.52	93.6015	131.7	89.0582
141.94	90.3537	140.67	91.5842	142.15	91.0095	142.7	93.4186	131.89	89.0582
142.01	90.3537	140.85	91.5842	142.28	91.0095	142.87	93.4186	132.04	88.9197
142.23	90.3537	141.04	91.5842	142.46	91.0095	143.04	93.4186	132.14	88.9197
142.36	90.3537	141.11	91.5842	142.62	90.8517	143.23	93.4186	132.35	88.9197
142.58	90.3537	141.29	91.5842	142.78	90.8517	143.37	93.4186	132.51	88.9197
142.77	90.1929	141.48	91.4191	142.96	90.8517	143.53	93.4186	132.7	88.9197
142.94	90.1929	141.66	91.4191	143.17	90.8517	143.67	93.4186	132.92	88.9197
143.09	90.1929	141.81	91.4191	143.31	90.8517	143.83	93.4186	133.09	88.9197
143.23	90.1929	141.97	91.4191	143.47	90.8517	144.04	93.4186	133.24	88.9197
143.4	90.1929	142.15	91.4191	143.61	90.8517	144.21	93.4186	133.43	88.9197
143.65	90.1929	142.32	91.4191	143.76	90.8517	144.35	93.4186	133.52	88.9197
143.79	90.1929	142.51	91.4191	143.89	90.8517	144.53	93.4186	133.75	88.9197
143.94	90.1929	142.63	91.4191	144.06	90.8517	144.68	93.4186	133.95	88.9197
144.13	90.1929	142.77	91.4191	144.24	90.694	144.83	93.2358	134.03	88.9197
144.31	90.1929	142.95	91.4191	144.48	90.694	144.97	93.2358	134.24	88.9197
144.38	90.1929	143.13	91.4191	144.61	90.694	145.18	93.2358	134.42	88.9197
144.6	90.0322	143.32	91.4191	144.75	90.694	145.41	93.2358	134.64	88.9197
144.78	90.0322	143.53	91.4191	144.98	90.694	145.51	93.2358	134.85	88.7812
144.98	90.0322	143.67	91.4191	145.11	90.694	145.73	93.2358	134.94	88.7812
145.18	90.0322	143.86	91.2541	145.26	90.694	145.91	93.2358	135.17	88.7812
145.36	90.0322	144.05	91.2541	145.43	90.694	146.04	93.2358	135.34	88.7812
145.47	90.0322	144.15	91.2541	145.56	90.694	146.2	93.2358	135.45	88.7812
145.66	90.0322	144.35	91.2541	145.78	90.694	146.41	93.2358	135.66	88.7812
145.84	90.0322	144.54	91.2541	145.94	90.5363	146.58	93.2358	135.81	88.7812
145.93	90.0322	144.72	91.2541	146.08	90.5363	146.8	93.2358	135.99	88.7812
146.14	90.0322	144.91	91.2541	146.21	90.5363	146.9	93.2358	136.13	88.7812
146.3	89.8714	145.04	91.2541	146.38	90.5363	147.11	93.2358	136.29	88.7812
146.52	89.8714	145.23	91.2541	146.55	90.5363	147.3	93.053	136.51	88.7812
146.7	89.8714	145.35	91.2541	146.71	90.5363	147.48	93.053	136.58	88.7812
146.81	89.8714	145.47	91.2541	146.87	90.5363	147.66	93.053	136.76	88.7812
146.94	89.8714	145.65	91.2541	147.11	90.5363	147.8	93.053	136.88	88.7812
147.15	89.8714	145.82	91.2541	147.22	90.5363	147.95	93.053	137.09	88.7812
147.26	89.8714	145.98	91.2541	147.35	90.5363	148.16	93.053	137.26	88.7812
147.44	89.8714	146.15	91.2541	147.5	90.3786	148.26	93.053	137.5	88.6427
147.67	89.8714	146.36	91.0891	147.66	90.3786	148.43	93.053	137.6	88.6427
147.78	89.8714	146.52	91.0891	147.81	90.3786	148.64	93.053	137.79	88.6427
148.01	89.7106	146.64	91.0891	147.98	90.3786	148.8	93.053	138.02	88.6427
148.13	89.7106	146.76	91.0891	148.12	90.3786	148.95	93.053	138.1	88.6427
148.38	89.7106	146.91	91.0891	148.33	90.3786	149.03	93.053	138.24	88.6427
148.43	89.7106	147.18	91.0891	148.47	90.3786	149.24	93.053	138.43	88.6427
148.63	89.7106	147.34	91.0891	148.58	90.3786	149.48	93.053	138.6	88.6427
148.79	89.7106	147.54	91.0891	148.84	90.3786	149.61	92.8702	138.77	88.6427
148.99	89.7106	147.71	91.0891	148.95	90.3786	149.85	92.8702	138.91	88.6427
149.16	89.7106	147.83	91.0891	149.13	90.2208	149.97	92.8702	139.15	88.6427
149.27	89.7106	147.98	91.0891	149.31	90.2208	150.1	92.8702	139.31	88.6427
149.46	89.7106	148.16	91.0891	149.52	90.2208	150.27	92.8702	139.48	88.6427
149.61	89.7106	148.33	91.0891	149.61	90.2208	150.49	92.8702	139.64	88.6427
149.71	89.5498	148.46	91.0891	149.87	90.2208	150.64	92.8702	139.82	88.6427
149.9	89.5498	148.62	91.0891	149.97	90.2208	150.78	92.8702	139.97	88.6427
150.05	89.5498	148.81	90.9241	150.1	90.2208	150.95	92.8702	140.12	88.5042
150.24	89.5498	148.98	90.9241	150.34	90.2208	151.1	92.8702	140.29	88.5042
150.45	89.5498	149.1	90.9241	150.49	90.2208	151.22	92.8702	140.36	88.5042
150.56	89.5498	149.3	90.9241	150.62	90.2208	151.44	92.8702	140.56	88.5042
150.72	89.5498	149.48	90.9241	150.83	90.2208	151.64	92.8702	140.75	88.5042
150.88	89.5498	149.54	90.9241	150.96	90.0631	151.7	92.8702	140.95	88.5042
151.02	89.5498	149.77	90.9241	151.09	90.0631	151.86	92.8702	141.06	88.5042
151.17	89.5498	149.93	90.9241	151.31	90.0631	152.03	92.6874	141.23	88.5042
151.37	89.5498	150.1	90.9241	151.53	90.0631	152.32	92.6874	141.4	88.5042
151.44	89.3891	150.26	90.9241	151.68	90.0631	152.37	92.6874	141.63	88.5042
151.66	89.3891	150.31	90.9241	151.88	90.0631	152.52	92.6874	141.79	88.5042
151.8	89.3891	150.57	90.9241	151.98	90.0631	152.72	92.6874	141.87	88.5042
151.97	89.3891	150.79	90.9241	152.17	90.0631	152.78	92.6874	142.07	88.5042
152.13	89.3891	150.93	90.9241	152.29	90.0631	153.05	92.6874	142.23	88.5042
152.35	89.3891	151.08	90.9241	152.52	90.0631	153.17	92.6874	142.36	88.5042
152.48	89.3891	151.14	90.9241	152.75	89.9054	153.35	92.6874	142.49	88.5042
152.63	89.3891	151.4	90.7591	152.83	89.9054	153.51	92.6874	142.65	88.5042
152.8	89.3891	151.51	90.7591	153.02	89.9054	153.72	92.6874	142.89	88.5042
152.98	89.3891	151.74	90.7591	153.29	89.9054	153.83	92.6874	143.02	88.5042
153.15	89.3891	151.92	90.7591	153.41	89.9054	154.03	92.6874	143.21	88.3657
153.37	89.2283	151.99	90.7591	153.6	89.9054	154.15	92.6874	143.38	88.3657
153.51	89.2283	152.23	90.7591	153.77	89.9054	154.28	92.6874	143.57	88.3657
153.67	89.2283	152.33	90.7591	154	89.9054	154.5	92.5046	143.72	88.3657
153.83	89.2283	152.55	90.7591	154.22	89.9054	154.66	92.5046	143.86	88.3657
153.98	89.2283	152.72	90.7591	154.33	89.9054	154.87	92.5046	144.04	88.3657
154.22	89.2283	152.95	90.7591	154.43	89.9054	154.96	92.5046	144.26	88.3657
154.43	89.2283	153.06	90.7591	154.6	89.7476	155.15	92.5046	144.35	88.3657
154.58	89.2283	153.23	90.7591	154.87	89.7476	155.34	92.5046	144.52	88.3657
154.78	89.2283	153.4	90.7591	155.04	89.7476	155.52	92.5046	144.69	88.3657
154.94	89.2283	153.54	90.7591	155.26	89.7476	155.7	92.5046	144.92	88.3657
155.01	89.2283	153.78	90.7591	155.41	89.7476	155.8	92.5046	145.02	88.3657
155.2	89.0675	153.94	90.7591	155.55	89.7476	156.11	92.5046	145.18	88.3657
155.33	89.0675	154.13	90.5941	155.62	89.7476	156.2	92.5046	145.37	88.3657
155.57	89.0675	154.21	90.5941	155.77	89.7476	156.35	92.5046	145.51	88.3657
155.68	89.0675	154.38	90.5941	156.02	89.7476	156.55	92.5046	145.72	88.3657
155.95	89.0675	154.59	90.5941	156.11	89.7476	156.72	92.5046	145.85	88.3657
155.99	89.0675	154.77	90.5941	156.21	89.7476	156.88	92.3218	146.06	88.3657
156.18	89.0675	154.89	90.5941	156.34	89.5899	157.09	92.3218	146.2	88.3657
156.38	89.0675	155.14	90.5941	156.57	89.5899	157.18	92.3218	146.38	88.2271
156.54	89.0675	155.25	90.5941	156.77	89.5899	157.42	92.3218	146.55	88.2271
156.72	89.0675	155.46	90.5941	156.97	89.5899	157.57	92.3218	146.65	88.2271
156.88	89.0675	155.7	90.5941	157.06	89.5899	157.73	92.3218	146.79	88.2271
157.04	88.9068	155.82	90.5941	157.12	89.5899	157.95	92.3218	147.03	88.2271
157.22	88.9068	155.95	90.5941	157.33	89.5899	158.05	92.3218	147.2	88.2271
157.33	88.9068	156.18	90.5941	157.48	89.5899	158.22	92.3218	147.36	88.2271
157.55	88.9068	156.31	90.5941	157.61	89.5899	158.41	92.3218	147.54	88.2271
157.73	88.9068	156.47	90.5941	157.8	89.5899	158.62	92.3218	147.65	88.2271
157.85	88.9068	156.69	90.5941	157.91	89.5899	158.78	92.3218	147.83	88.2271
158.03	88.9068	156.83	90.5941	158.03	89.4322	158.96	92.3218	148.04	88.2271
158.13	88.9068	157.08	90.429	158.21	89.4322	159.16	92.3218	148.09	88.2271
158.27	88.9068	157.21	90.429	158.36	89.4322	159.31	92.3218	148.35	88.2271
158.47	88.9068	157.43	90.429	158.62	89.4322	159.44	92.1389	148.45	88.2271
158.66	88.9068	157.61	90.429	158.71	89.4322	159.6	92.1389	148.68	88.2271
158.73	88.9068	157.76	90.429	158.93	89.4322	159.8	92.1389	148.82	88.2271
158.99	88.9068	157.9	90.429	159.06	89.4322	159.92	92.1389	148.97	88.2271
159.18	88.746	158.07	90.429	159.22	89.4322	160.08	92.1389	149.07	88.2271
159.3	88.746	158.3	90.429	159.35	89.4322	160.24	92.1389	149.29	88.2271
159.47	88.746	158.43	90.429	159.49	89.4322	160.36	92.1389	149.43	88.2271
159.68	88.746	158.58	90.429	159.65	89.4322	160.54	92.1389	149.61	88.2271
159.84	88.746	158.75	90.429	159.8	89.2745	160.66	92.1389	149.81	88.0886
159.96	88.746	158.86	90.429	160.06	89.2745	160.92	92.1389	149.97	88.0886
160.12	88.746	159.04	90.429	160.11	89.2745	161.04	92.1389	150.12	88.0886
160.27	88.746	159.22	90.429	160.32	89.2745	161.22	92.1389	150.34	88.0886
160.41	88.746	159.4	90.429	160.5	89.2745	161.41	92.1389	150.49	88.0886
160.6	88.746	159.54	90.429	160.63	89.2745	161.52	92.1389	150.63	88.0886
160.74	88.746	159.68	90.429	160.81	89.2745	161.74	91.9561	150.8	88.0886
160.91	88.746	159.89	90.264	161.05	89.2745	161.86	91.9561	150.94	88.0886
161.03	88.5852	160.05	90.264	161.17	89.2745	162.04	91.9561	151.11	88.0886
161.27	88.5852	160.16	90.264	161.29	89.2745	162.14	91.9561	151.3	88.0886
161.45	88.5852	160.39	90.264	161.44	89.2745	162.33	91.9561	151.42	88.0886
161.6	88.5852	160.61	90.264	161.59	89.1167	162.48	91.9561	151.62	88.0886
161.71	88.5852	160.65	90.264	161.73	89.1167	162.61	91.9561	151.88	88.0886
161.92	88.5852	160.82	90.264	162.02	89.1167	162.82	91.9561	151.99	88.0886
161.97	88.5852	160.9	90.264	162.04	89.1167	162.97	91.9561	152.08	88.0886
162.25	88.5852	161.1	90.264	162.22	89.1167	163.09	91.9561	152.28	88.0886
162.38	88.5852	161.24	90.264	162.41	89.1167	163.29	91.9561	152.48	88.0886
162.58	88.5852	161.38	90.264	162.64	89.1167	163.37	91.9561	152.61	88.0886
162.76	88.5852	161.52	90.264	162.78	89.1167	163.62	91.9561	152.75	88.0886
162.87	88.4244	161.71	90.264	162.91	89.1167	163.8	91.9561	152.9	88.0886
163.03	88.4244	161.79	90.264	163.14	89.1167	163.96	91.9561	153.13	88.0886
163.21	88.4244	161.97	90.264	163.34	89.1167	164.04	91.7733	153.29	88.0886
163.37	88.4244	162.09	90.264	163.44	89.1167	164.24	91.7733	153.45	88.0886
163.58	88.4244	162.25	90.264	163.65	88.959	164.32	91.7733	153.63	87.9501
163.68	88.4244	162.4	90.264	163.75	88.959	164.55	91.7733	153.78	87.9501
163.91	88.4244	162.61	90.264	164	88.959	164.66	91.7733	153.99	87.9501
164.09	88.4244	162.77	90.099	164.21	88.959	164.86	91.7733	154.19	87.9501
164.2	88.4244	162.86	90.099	164.39	88.959	164.99	91.7733	154.36	87.9501
164.35	88.4244	163.02	90.099	164.53	88.959	165.14	91.7733	154.52	87.9501
164.56	88.4244	163.27	90.099	164.72	88.959	165.35	91.7733	154.59	87.9501
164.75	88.4244	163.34	90.099	164.9	88.959	165.53	91.7733	154.87	87.9501
164.92	88.2637	163.54	90.099	165.08	88.959	165.71	91.7733	155	87.9501
165.02	88.2637	163.7	90.099	165.21	88.959	165.91	91.7733	155.14	87.9501
165.23	88.2637	163.84	90.099	165.43	88.959	166.02	91.7733	155.39	87.9501
165.41	88.2637	163.96	90.099	165.58	88.8013	166.19	91.7733	155.5	87.9501
165.5	88.2637	164.24	90.099	165.69	88.8013	166.33	91.7733	155.66	87.9501
165.72	88.2637	164.31	90.099	165.98	88.8013	166.5	91.5905	155.87	87.9501
165.9	88.2637	164.49	90.099	166.22	88.8013	166.71	91.5905	156	87.9501
166.03	88.2637	164.71	90.099	166.28	88.8013	166.84	91.5905	156.19	87.9501
166.21	88.2637	164.89	90.099	166.55	88.8013	167.05	91.5905	156.31	87.9501
166.43	88.2637	165.05	90.099	166.73	88.8013	167.18	91.5905	156.51	87.9501
166.56	88.2637	165.32	90.099	166.85	88.8013	167.36	91.5905	156.69	87.9501
166.73	88.1029	165.42	90.099	167.05	88.8013	167.61	91.5905	156.91	87.9501
166.85	88.1029	165.6	90.099	167.21	88.8013	167.82	91.5905	157.07	87.9501
167.02	88.1029	165.78	89.934	167.39	88.8013	167.96	91.5905	157.19	87.9501
167.23	88.1029	165.98	89.934	167.54	88.6435	168.11	91.5905	157.39	87.9501
167.41	88.1029	166.17	89.934	167.7	88.6435	168.26	91.5905	157.54	87.9501
167.55	88.1029	166.31	89.934	167.84	88.6435	168.54	91.5905	157.75	87.9501
167.7	88.1029	166.51	89.934	167.99	88.6435	168.61	91.5905	157.84	87.9501
167.83	88.1029	166.67	89.934	168.17	88.6435	168.85	91.5905	158	87.9501
168.02	88.1029	166.88	89.934	168.34	88.6435	169.01	91.5905	158.15	87.8116
168.21	88.1029	167.1	89.934	168.47	88.6435	169.25	91.5905	158.3	87.8116
168.33	88.1029	167.24	89.934	168.55	88.6435	169.39	91.4077	158.52	87.8116
168.51	88.1029	167.36	89.934	168.81	88.6435	169.51	91.4077	158.72	87.8116
168.66	87.9421	167.62	89.934	168.97	88.6435	169.73	91.4077	158.88	87.8116
168.76	87.9421	167.75	89.934	169.11	88.6435	169.94	91.4077	159.08	87.8116
168.96	87.9421	167.89	89.934	169.33	88.4858	170.08	91.4077	159.25	87.8116
169.21	87.9421	168	89.934	169.46	88.4858	170.29	91.4077	159.42	87.8116
169.36	87.9421	168.2	89.934	169.57	88.4858	170.44	91.4077	159.6	87.8116
169.54	87.9421	168.36	89.934	169.72	88.4858	170.62	91.4077	159.77	87.8116
169.69	87.9421	168.55	89.934	169.85	88.4858	170.83	91.4077	159.94	87.8116
169.87	87.9421	168.74	89.934	170.08	88.4858	170.98	91.4077	160.15	87.8116
170.01	87.9421	168.9	89.934	170.22	88.4858	171.13	91.4077	160.24	87.8116
170.18	87.9421	169.1	89.934	170.34	88.4858	171.3	91.4077	160.43	87.8116
170.36	87.9421	169.32	89.769	170.45	88.4858	171.45	91.4077	160.58	87.8116
170.51	87.9421	169.47	89.769	170.65	88.4858	171.63	91.4077	160.69	87.8116
170.69	87.9421	169.67	89.769	170.81	88.4858	171.71	91.2249	160.83	87.8116
170.78	87.7814	169.79	89.769	170.93	88.4858	171.91	91.2249	161.01	87.8116
170.95	87.7814	169.92	89.769	171.12	88.3281	172.04	91.2249	161.29	87.8116
171.09	87.7814	170.07	89.769	171.28	88.3281	172.22	91.2249	161.33	87.8116
171.29	87.7814	170.25	89.769	171.47	88.3281	172.38	91.2249	161.51	87.8116
171.44	87.7814	170.4	89.769	171.55	88.3281	172.6	91.2249	161.71	87.8116
171.6	87.7814	170.51	89.769	171.77	88.3281	172.7	91.2249	161.84	87.8116
171.84	87.7814	170.73	89.769	171.91	88.3281	172.85	91.2249	161.99	87.8116
171.9	87.7814	170.88	89.769	172.11	88.3281	172.92	91.2249	162.14	87.8116
172.15	87.7814	171.04	89.769	172.28	88.3281	173.13	91.2249	162.31	87.8116
172.26	87.7814	171.26	89.769	172.37	88.1703	173.3	91.2249	162.49	87.8116
172.5	87.7814	171.36	89.769	172.59	88.1703	173.41	91.2249	162.68	87.8116
172.69	87.7814	171.59	89.769	172.85	88.1703	173.56	91.2249	162.81	87.8116
172.8	87.6206	171.73	89.769	172.92	88.1703	173.68	91.2249	162.94	87.6731
172.93	87.6206	171.92	89.769	173.12	88.1703	173.86	91.0421	163.14	87.6731
173.14	87.6206	172.07	89.769	173.29	88.0126	174.08	91.0421	163.28	87.6731
173.3	87.6206	172.28	89.769	173.48	88.0126	174.18	91.0421	163.48	87.6731
173.44	87.6206	172.43	89.604	173.59	88.0126	174.37	91.0421	163.64	87.6731
173.7	87.6206	172.53	89.604	173.75	88.0126	174.56	91.0421	163.81	87.6731
173.83	87.6206	172.7	89.604	173.94	88.0126	174.66	91.0421	163.94	87.6731
174.02	87.6206	172.95	89.604	174.08	88.0126	174.83	91.0421	164.09	87.6731
174.17	87.6206	173.06	89.604	174.27	88.0126	175.01	91.0421	164.31	87.6731
174.33	87.6206	173.25	89.604	174.42	88.0126	175.25	91.0421	164.51	87.6731
174.54	87.6206	173.39	89.604	174.59	87.8549	175.38	91.0421	164.63	87.6731
174.73	87.6206	173.56	89.604	174.83	87.8549	175.5	91.0421	164.84	87.6731
174.87	87.4598	173.66	89.604	174.95	87.8549	175.69	91.0421	164.96	87.6731
175.03	87.4598	173.85	89.604	175.17	87.8549	175.84	91.0421	165.14	87.6731
175.22	87.4598	174.08	89.604	175.3	87.8549	176.06	91.0421	165.36	87.6731
175.38	87.4598	174.14	89.604	175.56	87.8549	176.21	90.8592	165.45	87.6731
175.57	87.4598	174.37	89.604	175.67	87.8549	176.29	90.8592	165.6	87.6731
175.68	87.4598	174.51	89.604	175.88	87.8549	176.51	90.8592	165.84	87.6731
175.87	87.4598	174.68	89.604	176	87.6972	176.66	90.8592	166	87.6731
176.06	87.4598	174.83	89.604	176.24	87.6972	176.88	90.8592	166.19	87.6731
176.24	87.4598	175.02	89.604	176.43	87.6972	177.06	90.8592	166.28	87.6731
176.41	87.4598	175.19	89.604	176.6	87.6972	177.17	90.8592	166.46	87.6731
176.57	87.4598	175.39	89.604	176.76	87.6972	177.34	90.8592	166.64	87.6731
176.71	87.4598	175.54	89.4389	177.02	87.6972	177.51	90.8592	166.81	87.6731
176.84	87.4598	175.7	89.4389	177.16	87.6972	177.73	90.8592	167.01	87.6731
176.97	87.299	175.81	89.4389	177.31	87.6972	177.89	90.8592	167.15	87.6731
177.15	87.299	176.05	89.4389	177.52	87.6972	178.11	90.8592	167.33	87.6731
177.33	87.299	176.18	89.4389	177.72	87.5394	178.25	90.8592	167.45	87.6731
177.47	87.299	176.33	89.4389	177.84	87.5394	178.46	90.8592	167.69	87.6731
177.69	87.299	176.54	89.4389	178.01	87.5394	178.56	90.6764	167.82	87.6731
177.87	87.299	176.66	89.4389	178.25	87.5394	178.77	90.6764	167.98	87.6731
177.98	87.299	176.87	89.4389	178.32	87.5394	178.96	90.6764	168.12	87.6731
178.17	87.299	177	89.4389	178.51	87.5394	179.14	90.6764	168.34	87.6731
178.33	87.299	177.19	89.4389	178.68	87.5394	179.29	90.6764	168.45	87.6731
178.55	87.299	177.36	89.4389	178.85	87.5394	179.45	90.6764	168.64	87.6731
178.66	87.299	177.52	89.4389	179.01	87.5394	179.63	90.6764	168.79	87.5346
178.83	87.299	177.7	89.4389	179.25	87.3817	179.8	90.6764	168.99	87.5346
179.02	87.1383	177.91	89.4389	179.36	87.3817	180.02	90.6764	169.11	87.5346
179.19	87.1383	178.06	89.4389	179.52	87.3817	180.16	90.6764	169.26	87.5346
179.37	87.1383	178.26	89.4389	179.65	87.3817	180.3	90.6764	169.4	87.5346
179.59	87.1383	178.39	89.4389	179.74	87.3817	180.41	90.6764	169.66	87.5346
179.7	87.1383	178.56	89.4389	180	87.3817	180.63	90.6764	169.81	87.5346
179.87	87.1383	178.72	89.4389	180.24	87.3817	180.8	90.6764	169.99	87.5346
180.04	87.1383	178.94	89.2739	180.3	87.3817	180.96	90.6764	170.15	87.5346
180.14	87.1383	179.08	89.2739	180.5	87.3817	181.17	90.4936	170.36	87.5346
180.4	87.1383	179.28	89.2739	180.61	87.224	181.38	90.4936	170.42	87.5346
180.5	87.1383	179.46	89.2739	180.76	87.224	181.49	90.4936	170.65	87.5346
180.7	87.1383	179.62	89.2739	180.96	87.224	181.66	90.4936	170.79	87.5346
180.83	87.1383	179.78	89.2739	181.14	87.224	181.82	90.4936	170.99	87.5346
181.03	87.1383	180.02	89.2739	181.24	87.224	182.03	90.4936	171.08	87.5346
181.15	86.9775	180.16	89.2739	181.43	87.224	182.16	90.4936	171.33	87.5346
181.32	86.9775	180.38	89.2739	181.58	87.224	182.36	90.4936	171.44	87.5346
181.53	86.9775	180.5	89.2739	181.73	87.224	182.54	90.4936	171.63	87.5346
181.66	86.9775	180.71	89.2739	181.85	87.0662	182.73	90.4936	171.83	87.5346
181.8	86.9775	180.85	89.2739	182.08	87.0662	182.89	90.4936	171.99	87.5346
181.99	86.9775	180.95	89.2739	182.23	87.0662	182.98	90.4936	172.12	87.5346
182.23	86.9775	181.15	89.2739	182.35	87.0662	183.17	90.4936	172.32	87.5346
182.34	86.9775	181.35	89.2739	182.52	87.0662	183.35	90.4936	172.49	87.5346
182.52	86.9775	181.56	89.2739	182.72	87.0662	183.49	90.3108	172.65	87.5346
182.72	86.9775	181.64	89.2739	182.87	87.0662	183.66	90.3108	172.8	87.5346
182.91	86.9775	181.82	89.2739	183.01	87.0662	183.87	90.3108	173.02	87.5346
183.01	86.9775	181.99	89.1089	183.22	86.9085	183.96	90.3108	173.11	87.5346
183.16	86.9775	182.18	89.1089	183.37	86.9085	184.06	90.3108	173.27	87.5346
183.42	86.8167	182.29	89.1089	183.5	86.9085	184.26	90.3108	173.51	87.5346
183.52	86.8167	182.46	89.1089	183.64	86.9085	184.47	90.3108	173.59	87.5346
183.75	86.8167	182.62	89.1089	183.8	86.9085	184.66	90.3108	173.77	87.5346
183.77	86.8167	182.79	89.1089	184.06	86.9085	184.76	90.3108	173.98	87.5346
184.07	86.8167	182.97	89.1089	184.18	86.9085	184.95	90.3108	174.08	87.5346
184.13	86.8167	183.09	89.1089	184.31	86.9085	185.08	90.3108	174.24	87.5346
184.28	86.8167	183.28	89.1089	184.55	86.9085	185.28	90.3108	174.42	87.5346
184.5	86.8167	183.45	89.1089	184.62	86.7508	185.47	90.3108	174.53	87.5346
184.66	86.8167	183.61	89.1089	184.89	86.7508	185.55	90.3108	174.71	87.5346
184.8	86.8167	183.74	89.1089	185.01	86.7508	185.72	90.128	174.92	87.5346
184.97	86.8167	183.93	89.1089	185.17	86.7508	185.81	90.128	175.05	87.5346
185.15	86.8167	184.12	89.1089	185.34	86.7508	185.98	90.128	175.2	87.5346
185.3	86.8167	184.27	89.1089	185.51	86.7508	186.16	90.128	175.32	87.5346
185.48	86.8167	184.39	89.1089	185.69	86.7508	186.29	90.128	175.51	87.5346
185.63	86.656	184.62	89.1089	185.89	86.7508	186.46	90.128	175.68	87.5346
185.8	86.656	184.73	88.9439	185.98	86.5931	186.65	90.128	175.83	87.3961
185.96	86.656	184.96	88.9439	186.19	86.5931	186.8	90.128	176	87.3961
186.18	86.656	185.18	88.9439	186.38	86.5931	186.96	90.128	176.23	87.3961
186.34	86.656	185.26	88.9439	186.53	86.5931	187.11	90.128	176.33	87.3961
186.5	86.656	185.46	88.9439	186.72	86.5931	187.34	90.128	176.61	87.3961
186.69	86.656	185.66	88.9439	186.89	86.5931	187.42	90.128	176.66	87.3961
186.82	86.656	185.72	88.9439	187.07	86.5931	187.61	90.128	176.89	87.3961
187.07	86.656	185.96	88.9439	187.22	86.5931	187.75	90.128	177.09	87.3961
187.2	86.656	186.03	88.9439	187.43	86.5931	187.9	90.128	177.19	87.3961
187.29	86.656	186.19	88.9439	187.59	86.4353	188.09	89.9452	177.38	87.3961
187.58	86.656	186.38	88.9439	187.71	86.4353	188.26	89.9452	177.6	87.3961
187.69	86.656	186.58	88.9439	187.9	86.4353	188.45	89.9452	177.78	87.3961
187.88	86.4952	186.73	88.9439	188.14	86.4353	188.65	89.9452	177.88	87.3961
188.03	86.4952	186.89	88.9439	188.32	86.4353	188.83	89.9452	178.04	87.3961
188.23	86.4952	187.02	88.9439	188.37	86.4353	188.91	89.9452	178.23	87.3961
188.36	86.4952	187.22	88.9439	188.55	86.4353	189.14	89.9452	178.45	87.3961
188.55	86.4952	187.42	88.7789	188.75	86.4353	189.24	89.9452	178.58	87.3961
188.7	86.4952	187.6	88.7789	188.86	86.2776	189.51	89.9452	178.78	87.3961
188.88	86.4952	187.67	88.7789	189.06	86.2776	189.65	89.9452	178.87	87.3961
189.03	86.4952	187.95	88.7789	189.28	86.2776	189.87	89.9452	179.1	87.3961
189.25	86.4952	188.07	88.7789	189.41	86.2776	190.02	89.9452	179.26	87.3961
189.31	86.4952	188.12	88.7789	189.56	86.2776	190.18	89.9452	179.39	87.3961
189.5	86.4952	188.38	88.7789	189.77	86.2776	190.37	89.9452	179.57	87.3961
189.71	86.4952	188.54	88.7789	190	86.2776	190.55	89.9452	179.77	87.3961
189.89	86.4952	188.79	88.7789	190.15	86.2776	190.7	89.7623	180	87.3961
190.07	86.3344	188.87	88.7789	190.29	86.2776	190.87	89.7623	180.13	87.3961
190.18	86.3344	189.08	88.7789	190.45	86.1199	191.04	89.7623	180.33	87.3961
190.33	86.3344	189.31	88.7789	190.54	86.1199	191.17	89.7623	180.5	87.3961
190.47	86.3344	189.5	88.7789	190.73	86.1199	191.37	89.7623	180.64	87.3961
190.64	86.3344	189.58	88.7789	190.97	86.1199	191.52	89.7623	180.78	87.3961
190.8	86.3344	189.8	88.7789	191.1	86.1199	191.71	89.7623	180.92	87.3961
191.02	86.3344	189.97	88.7789	191.28	86.1199	191.89	89.7623	181.17	87.3961
191.14	86.3344	190.14	88.7789	191.44	86.1199	192.05	89.7623	181.37	87.3961
191.34	86.3344	190.27	88.6139	191.62	86.1199	192.18	89.7623	181.48	87.3961
191.42	86.3344	190.45	88.6139	191.76	86.1199	192.39	89.7623	181.66	87.3961
191.63	86.3344	190.58	88.6139	191.91	85.9621	192.53	89.7623	181.77	87.3961
191.81	86.3344	190.77	88.6139	192.14	85.9621	192.75	89.7623	182.04	87.3961
191.96	86.1736	190.95	88.6139	192.32	85.9621	192.9	89.7623	182.13	87.3961
192.15	86.1736	191.14	88.6139	192.48	85.9621	193.03	89.5795	182.29	87.3961
192.25	86.1736	191.28	88.6139	192.63	85.9621	193.21	89.5795	182.48	87.3961
192.45	86.1736	191.44	88.6139	192.89	85.9621	193.32	89.5795	182.62	87.3961
192.63	86.1736	191.64	88.6139	192.99	85.9621	193.48	89.5795	182.76	87.3961
192.78	86.1736	191.78	88.6139	193.15	85.9621	193.69	89.5795	182.91	87.3961
193.03	86.1736	191.96	88.6139	193.28	85.8044	193.76	89.5795	183.05	87.3961
193.13	86.1736	192.07	88.6139	193.52	85.8044	193.97	89.5795	183.15	87.3961
193.35	86.1736	192.27	88.6139	193.69	85.8044	194.22	89.5795	183.42	87.3961
193.49	86.1736	192.49	88.6139	193.86	85.8044	194.44	89.5795	183.49	87.3961
193.63	86.1736	192.6	88.6139	194	85.8044	194.57	89.5795	183.65	87.3961
193.8	86.1736	192.75	88.6139	194.17	85.8044	194.77	89.5795	183.81	87.3961
193.99	86.0129	192.96	88.4488	194.38	85.8044	194.87	89.5795	184.01	87.3961
194.15	86.0129	193.15	88.4488	194.46	85.8044	195.04	89.5795	184.19	87.3961
194.3	86.0129	193.26	88.4488	194.72	85.6467	195.19	89.5795	184.33	87.3961
194.48	86.0129	193.41	88.4488	194.84	85.6467	195.34	89.3967	184.51	87.2576
194.67	86.0129	193.56	88.4488	195.03	85.6467	195.55	89.3967	184.63	87.2576
194.8	86.0129	193.65	88.4488	195.14	85.6467	195.76	89.3967	184.84	87.2576
194.96	86.0129	193.88	88.4488	195.31	85.6467	195.85	89.3967	185.05	87.2576
195.15	86.0129	194.02	88.4488	195.47	85.6467	196.1	89.3967	185.17	87.2576
195.36	86.0129	194.16	88.4488	195.7	85.6467	196.27	89.3967	185.34	87.2576
195.57	86.0129	194.31	88.4488	195.86	85.6467	196.38	89.3967	185.47	87.2576
195.72	86.0129	194.52	88.4488	196.01	85.489	196.51	89.3967	185.69	87.2576
195.9	86.0129	194.69	88.4488	196.14	85.489	196.72	89.3967	185.8	87.2576
195.99	85.8521	194.88	88.4488	196.36	85.489	196.88	89.3967	186.01	87.2576
196.18	85.8521	195.01	88.4488	196.5	85.489	197.09	89.3967	186.2	87.2576
196.33	85.8521	195.15	88.4488	196.64	85.489	197.2	89.3967	186.34	87.2576
196.56	85.8521	195.3	88.2838	196.76	85.489	197.35	89.3967	186.48	87.2576
196.72	85.8521	195.48	88.2838	196.94	85.489	197.5	89.2139	186.64	87.2576
196.85	85.8521	195.65	88.2838	197.12	85.3312	197.71	89.2139	186.89	87.2576
197.02	85.8521	195.77	88.2838	197.28	85.3312	197.88	89.2139	187.09	87.2576
197.23	85.8521	195.93	88.2838	197.43	85.3312	198.02	89.2139	187.28	87.2576
197.41	85.8521	196.1	88.2838	197.66	85.3312	198.19	89.2139	187.45	87.2576
197.54	85.8521	196.32	88.2838	197.79	85.3312	198.29	89.2139	187.62	87.2576
197.6	85.8521	196.51	88.2838	197.89	85.3312	198.43	89.2139	187.76	87.2576
197.8	85.8521	196.63	88.2838	198.09	85.3312	198.57	89.2139	187.91	87.2576
198.01	85.6913	196.8	88.2838	198.38	85.1735	198.76	89.2139	188.05	87.2576
198.1	85.6913	196.91	88.2838	198.48	85.1735	198.99	89.2139	188.24	87.2576
198.31	85.6913	196.99	88.2838	198.62	85.1735	199.13	89.2139	188.39	87.2576
198.52	85.6913	197.29	88.2838	198.84	85.1735	199.32	89.0311	188.64	87.2576
198.66	85.6913	197.4	88.1188	199.02	85.1735	199.5	89.0311	188.81	87.2576
198.77	85.6913	197.6	88.1188	199.14	85.1735	199.63	89.0311	188.94	87.2576
198.96	85.6913	197.77	88.1188	199.35	85.1735	199.79	89.0311	189.13	87.2576
199.16	85.6913	197.96	88.1188	199.51	85.0158	199.98	89.0311	189.34	87.2576
199.29	85.6913	198.08	88.1188	199.67	85.0158	200.12	89.0311	189.47	87.2576
199.45	85.6913	198.25	88.1188	199.8	85.0158	200.31	89.0311	189.65	87.2576
199.58	85.5306	198.44	88.1188	199.99	85.0158	200.51	89.0311	189.8	87.2576
199.76	85.5306	198.57	88.1188	200.1	85.0158	200.71	89.0311	189.93	87.2576
199.87	85.5306	198.8	88.1188	200.3	85.0158	200.84	89.0311	190.13	87.2576
200.02	85.5306	198.96	88.1188	200.39	85.0158	201.03	89.0311	190.22	87.2576
200.23	85.5306	199.17	88.1188	200.64	84.858	201.2	88.8483	190.4	87.2576
200.4	85.5306	199.3	88.1188	200.78	84.858	201.48	88.8483	190.65	87.2576
200.57	85.5306	199.41	88.1188	200.91	84.858	201.54	88.8483	190.81	87.2576
200.67	85.5306	199.59	87.9538	201.06	84.858	201.74	88.8483	190.97	87.2576
200.87	85.5306	199.84	87.9538	201.18	84.858	201.83	88.8483	191.06	87.2576
201.05	85.5306	199.97	87.9538	201.32	84.858	202.07	88.8483	191.26	87.2576
201.19	85.3698	200.15	87.9538	201.49	84.7003	202.17	88.8483	191.36	87.2576
201.36	85.3698	200.27	87.9538	201.72	84.7003	202.33	88.8483	191.55	87.2576
201.61	85.3698	200.46	87.9538	201.87	84.7003	202.53	88.8483	191.78	87.2576
201.74	85.3698	200.62	87.9538	201.99	84.7003	202.7	88.6655	191.86	87.2576
201.91	85.3698	200.84	87.9538	202.22	84.7003	202.9	88.6655	191.96	87.2576
202.07	85.3698	201.04	87.9538	202.41	84.7003	203.05	88.6655	192.13	87.2576
202.28	85.3698	201.19	87.9538	202.48	84.5426	203.28	88.6655	192.31	87.2576
202.41	85.3698	201.4	87.9538	202.67	84.5426	203.42	88.6655	192.53	87.2576
202.57	85.3698	201.5	87.7888	202.86	84.5426	203.58	88.6655	192.64	87.2576
202.79	85.3698	201.66	87.7888	202.99	84.5426	203.76	88.6655	192.81	87.2576
203	85.209	201.92	87.7888	203.12	84.5426	203.87	88.6655	193.04	87.2576
203.15	85.209	202.11	87.7888	203.33	84.3849	204.02	88.4826	193.17	87.2576
203.31	85.209	202.26	87.7888	203.52	84.3849	204.25	88.4826	193.33	87.2576
203.48	85.209	202.41	87.7888	203.67	84.3849	204.38	88.4826	193.52	87.2576
203.6	85.209	202.54	87.7888	203.81	84.3849	204.6	88.4826	193.64	87.2576
203.76	85.209	202.71	87.7888	203.95	84.3849	204.69	88.4826	193.83	87.2576
204.01	85.209	202.9	87.7888	204.18	84.3849	204.9	88.4826	193.99	87.2576
204.18	85.209	203.06	87.7888	204.33	84.2271	205.04	88.4826	194.19	87.2576
204.32	85.0482	203.25	87.7888	204.5	84.2271	205.18	88.4826	194.33	87.2576
204.49	85.0482	203.42	87.6238	204.69	84.2271	205.35	88.2998	194.5	87.2576
204.63	85.0482	203.53	87.6238	204.85	84.2271	205.54	88.2998	194.68	87.2576
204.8	85.0482	203.69	87.6238	205.02	84.2271	205.66	88.2998	194.84	87.2576
205.02	85.0482	203.9	87.6238	205.2	84.0694	205.77	88.2998	195.05	87.2576
205.15	85.0482	204.02	87.6238	205.39	84.0694	205.98	88.2998	195.22	87.2576
205.3	85.0482	204.17	87.6238	205.53	84.0694	206.16	88.2998	195.36	87.2576
205.48	85.0482	204.34	87.6238	205.7	84.0694	206.3	88.2998	195.57	87.2576
205.66	84.8875	204.45	87.6238	205.78	84.0694	206.49	88.2998	195.71	87.2576
205.81	84.8875	204.61	87.6238	206.03	83.9117	206.68	88.117	195.85	87.2576
205.96	84.8875	204.8	87.6238	206.16	83.9117	206.82	88.117	196.06	87.2576
206.17	84.8875	204.91	87.4587	206.36	83.9117	207.01	88.117	196.17	87.2576
206.33	84.8875	205.09	87.4587	206.54	83.9117	207.18	88.117	196.41	87.2576
206.5	84.8875	205.24	87.4587	206.69	83.9117	207.38	88.117	196.59	87.1191
206.68	84.8875	205.42	87.4587	206.87	83.7539	207.53	88.117	196.71	87.1191
206.84	84.8875	205.58	87.4587	207.04	83.7539	207.67	88.117	196.92	87.1191
206.94	84.7267	205.8	87.4587	207.19	83.7539	207.79	87.9342	197.08	87.1191
207.12	84.7267	205.92	87.4587	207.38	83.7539	207.99	87.9342	197.26	87.1191
207.25	84.7267	206.1	87.4587	207.5	83.7539	208.15	87.9342	197.51	87.1191
207.43	84.7267	206.24	87.2937	207.67	83.5962	208.35	87.9342	197.59	87.1191
207.58	84.7267	206.43	87.2937	207.87	83.5962	208.48	87.9342	197.7	87.1191
207.8	84.7267	206.59	87.2937	208.1	83.5962	208.66	87.9342	197.87	87.1191
207.97	84.7267	206.81	87.2937	208.29	83.5962	208.87	87.7514	198.09	87.1191
208.09	84.5659	206.85	87.2937	208.42	83.4385	209.05	87.7514	198.24	87.1191
208.26	84.5659	207.05	87.2937	208.58	83.4385	209.21	87.7514	198.46	87.1191
208.48	84.5659	207.27	87.2937	208.76	83.4385	209.36	87.7514	198.65	87.1191
208.63	84.5659	207.43	87.2937	208.9	83.4385	209.5	87.7514	198.79	87.1191
208.77	84.5659	207.6	87.1287	209.1	83.4385	209.67	87.7514	199.01	87.1191
208.97	84.5659	207.72	87.1287	209.25	83.2808	209.9	87.5686	199.13	87.1191
209.15	84.5659	207.86	87.1287	209.4	83.2808	210.11	87.5686	199.26	87.1191
209.29	84.4051	208.08	87.1287	209.63	83.2808	210.26	87.5686	199.49	87.1191
209.43	84.4051	208.28	87.1287	209.76	83.2808	210.39	87.5686	199.59	87.1191
209.57	84.4051	208.46	87.1287	209.94	83.123	210.51	87.5686	199.78	87.1191
209.73	84.4051	208.59	87.1287	210.08	83.123	210.74	87.5686	199.92	87.1191
209.86	84.4051	208.75	86.9637	210.23	83.123	210.91	87.3857	200.1	87.1191
210.04	84.4051	208.92	86.9637	210.36	83.123	211.16	87.3857	200.35	87.1191
210.26	84.2444	209.16	86.9637	210.49	82.9653	211.29	87.3857	200.51	87.1191
210.38	84.2444	209.28	86.9637	210.68	82.9653	211.42	87.3857	200.69	87.1191
210.55	84.2444	209.46	86.9637	210.86	82.9653	211.53	87.3857	200.81	87.1191
210.7	84.2444	209.56	86.9637	211.01	82.9653	211.75	87.3857	201.02	87.1191
210.9	84.2444	209.79	86.7987	211.18	82.8076	211.9	87.2029	201.17	87.1191
211.07	84.2444	209.98	86.7987	211.41	82.8076	212.1	87.2029	201.32	87.1191
211.27	84.2444	210.14	86.7987	211.58	82.8076	212.27	87.2029	201.45	87.1191
211.46	84.0836	210.34	86.7987	211.71	82.8076	212.41	87.2029	201.64	87.1191
211.54	84.0836	210.56	86.7987	211.95	82.6498	212.56	87.2029	201.8	87.1191
211.74	84.0836	210.71	86.6337	212.06	82.6498	212.78	87.0201	201.96	87.1191
211.93	84.0836	210.9	86.6337	212.24	82.6498	212.9	87.0201	202.17	87.1191
212.12	84.0836	211.05	86.6337	212.34	82.6498	213.14	87.0201	202.33	87.1191
212.34	83.9228	211.25	86.6337	212.53	82.4921	213.28	87.0201	202.45	87.1191
212.41	83.9228	211.38	86.6337	212.71	82.4921	213.48	87.0201	202.62	87.1191
212.55	83.9228	211.52	86.4686	212.91	82.4921	213.59	86.8373	202.86	87.1191
212.79	83.9228	211.73	86.4686	213.04	82.4921	213.79	86.8373	203	87.1191
212.98	83.9228	211.86	86.4686	213.28	82.3344	213.95	86.8373	203.22	87.1191
213.13	83.9228	212.09	86.4686	213.46	82.3344	214.12	86.8373	203.35	87.1191
213.26	83.7621	212.22	86.4686	213.59	82.3344	214.25	86.8373	203.51	87.1191
213.45	83.7621	212.41	86.4686	213.76	82.3344	214.47	86.6545	203.68	87.1191
213.59	83.7621	212.61	86.3036	213.98	82.1767	214.58	86.6545	203.87	87.1191
213.76	83.7621	212.78	86.3036	214.1	82.1767	214.78	86.6545	203.96	87.1191
214	83.7621	212.94	86.3036	214.29	82.1767	214.98	86.6545	204.24	87.1191
214.1	83.7621	213.1	86.3036	214.47	82.0189	215.15	86.6545	204.36	87.1191
214.32	83.6013	213.24	86.3036	214.61	82.0189	215.34	86.4717	204.54	87.1191
214.48	83.6013	213.4	86.1386	214.86	82.0189	215.52	86.4717	204.72	87.1191
214.61	83.6013	213.63	86.1386	214.98	82.0189	215.68	86.4717	204.84	87.1191
214.74	83.6013	213.75	86.1386	215.13	81.8612	215.82	86.4717	205.04	87.1191
214.96	83.6013	213.94	86.1386	215.25	81.8612	215.98	86.2888	205.17	87.1191
215.16	83.4405	214.15	86.1386	215.47	81.8612	216.05	86.2888	205.31	87.1191
215.33	83.4405	214.32	86.1386	215.59	81.8612	216.32	86.2888	205.53	87.1191
215.5	83.4405	214.46	85.9736	215.74	81.7035	216.46	86.2888	205.69	87.1191
215.63	83.4405	214.58	85.9736	215.9	81.7035	216.64	86.2888	205.83	87.1191
215.81	83.4405	214.76	85.9736	216.08	81.7035	216.82	86.106	205.99	87.1191
216.01	83.4405	214.91	85.9736	216.3	81.5457	216.89	86.106	206.13	87.1191
216.16	83.2797	215.08	85.9736	216.44	81.5457	217.13	86.106	206.24	87.1191
216.33	83.2797	215.27	85.8086	216.55	81.5457	217.29	86.106	206.45	87.1191
216.49	83.2797	215.44	85.8086	216.71	81.5457	217.49	85.9232	206.62	87.1191
216.72	83.2797	215.58	85.8086	216.92	81.388	217.61	85.9232	206.84	87.1191
216.84	83.2797	215.74	85.8086	217.1	81.388	217.74	85.9232	207.02	87.1191
217.01	83.119	215.86	85.8086	217.3	81.388	217.92	85.9232	207.21	87.1191
217.23	83.119	216.07	85.8086	217.47	81.2303	218.08	85.9232	207.34	87.1191
217.29	83.119	216.15	85.6436	217.58	81.2303	218.3	85.7404	207.48	87.1191
217.52	83.119	216.32	85.6436	217.72	81.2303	218.44	85.7404	207.65	87.1191
217.76	83.119	216.48	85.6436	217.89	81.0726	218.59	85.7404	207.8	87.1191
217.86	82.9582	216.67	85.6436	217.98	81.0726	218.76	85.7404	208	87.1191
218.03	82.9582	216.77	85.6436	218.14	81.0726	218.91	85.7404	208.19	87.1191
218.18	82.9582	216.89	85.4785	218.32	80.9148	219.05	85.5576	208.36	87.1191
218.35	82.9582	217.1	85.4785	218.51	80.9148	219.17	85.5576	208.5	87.1191
218.53	82.9582	217.28	85.4785	218.59	80.9148	219.37	85.5576	208.68	87.1191
218.67	82.9582	217.45	85.4785	218.89	80.9148	219.53	85.5576	208.87	87.1191
218.85	82.7974	217.55	85.4785	219.03	80.7571	219.68	85.3748	209.05	87.1191
218.98	82.7974	217.78	85.4785	219.14	80.7571	219.84	85.3748	209.16	87.1191
219.19	82.7974	217.98	85.3135	219.31	80.7571	220.03	85.3748	209.35	87.1191
219.37	82.7974	218.07	85.3135	219.49	80.5994	220.24	85.3748	209.57	87.1191
219.5	82.7974	218.24	85.3135	219.66	80.5994	220.49	85.3748	209.72	87.1191
219.66	82.6367	218.41	85.3135	219.79	80.5994	220.62	85.192	209.82	86.9806
219.87	82.6367	218.62	85.1485	220.01	80.4416	220.78	85.192	210.03	86.9806
220.02	82.6367	218.81	85.1485	220.18	80.4416	220.97	85.192	210.21	86.9806
220.27	82.6367	218.95	85.1485	220.33	80.4416	221.12	85.192	210.34	86.9806
220.35	82.6367	219.15	85.1485	220.53	80.2839	221.27	85.192	210.5	86.9806
220.53	82.4759	219.29	85.1485	220.65	80.2839	221.45	85.0091	210.68	86.9806
220.67	82.4759	219.45	84.9835	220.78	80.2839	221.62	85.0091	210.82	86.9806
220.77	82.4759	219.61	84.9835	220.98	80.2839	221.81	85.0091	211.02	86.9806
220.95	82.4759	219.77	84.9835	221.13	80.1262	221.97	85.0091	211.2	86.9806
221.21	82.3151	219.94	84.9835	221.26	80.1262	222.1	84.8263	211.42	86.9806
221.39	82.3151	220.16	84.9835	221.42	80.1262	222.33	84.8263	211.53	86.9806
221.5	82.3151	220.4	84.8185	221.6	79.9685	222.47	84.8263	211.68	86.9806
221.58	82.3151	220.55	84.8185	221.76	79.9685	222.59	84.8263	211.85	86.9806
221.87	82.3151	220.64	84.8185	221.87	79.9685	222.83	84.8263	212.02	86.9806
222.02	82.1543	220.81	84.8185	222.16	79.8107	222.98	84.6435	212.21	86.9806
222.21	82.1543	221.04	84.8185	222.24	79.8107	223.12	84.6435	212.35	86.9806
222.31	82.1543	221.13	84.6535	222.5	79.8107	223.24	84.6435	212.5	86.9806
222.46	82.1543	221.33	84.6535	222.59	79.653	223.49	84.6435	212.69	86.9806
222.66	82.1543	221.52	84.6535	222.75	79.653	223.59	84.6435	212.84	86.9806
222.79	81.9936	221.71	84.6535	222.94	79.653	223.75	84.4607	213	86.9806
222.9	81.9936	221.88	84.4885	223.14	79.4953	223.95	84.4607	213.17	86.9806
223.09	81.9936	222.03	84.4885	223.31	79.4953	224.07	84.4607	213.27	86.9806
223.27	81.9936	222.17	84.4885	223.44	79.4953	224.29	84.4607	213.47	86.9806
223.4	81.8328	222.34	84.4885	223.65	79.3375	224.46	84.2779	213.6	86.9806
223.59	81.8328	222.52	84.4885	223.77	79.3375	224.57	84.2779	213.8	86.9806
223.81	81.8328	222.7	84.3234	223.95	79.3375	224.7	84.2779	214.01	86.9806
223.95	81.8328	222.89	84.3234	224.09	79.1798	224.88	84.2779	214.11	86.9806
224.16	81.8328	222.99	84.3234	224.28	79.1798	225.08	84.2779	214.28	86.9806
224.31	81.672	223.19	84.3234	224.44	79.1798	225.24	84.0951	214.45	86.9806
224.51	81.672	223.37	84.1584	224.62	79.0221	225.35	84.0951	214.6	86.9806
224.7	81.672	223.55	84.1584	224.77	79.0221	225.6	84.0951	214.78	86.9806
224.79	81.672	223.78	84.1584	224.95	79.0221	225.72	84.0951	215.01	86.9806
224.96	81.672	223.92	84.1584	225.07	78.8644	225.88	84.0951	215.05	86.9806
225.13	81.5113	224.09	84.1584	225.21	78.8644	226.09	83.9123	215.23	86.9806
225.24	81.5113	224.22	83.9934	225.43	78.8644	226.25	83.9123	215.42	86.9806
225.49	81.5113	224.43	83.9934	225.62	78.7066	226.48	83.9123	215.63	86.9806
225.66	81.5113	224.64	83.9934	225.78	78.7066	226.58	83.9123	215.76	86.9806
225.82	81.3505	224.75	83.9934	225.93	78.5489	226.8	83.7294	216	86.9806
225.9	81.3505	224.97	83.9934	226.13	78.5489	226.89	83.7294	216.08	86.9806
226.11	81.3505	225.11	83.8284	226.19	78.5489	227.1	83.7294	216.27	86.9806
226.26	81.3505	225.3	83.8284	226.38	78.3912	227.25	83.7294	216.41	86.9806
226.47	81.3505	225.52	83.8284	226.56	78.3912	227.46	83.7294	216.61	86.9806
226.65	81.1897	225.65	83.8284	226.73	78.3912	227.57	83.5466	216.78	86.9806
226.78	81.1897	225.8	83.8284	226.94	78.2334	227.75	83.5466	216.81	86.9806
226.99	81.1897	225.99	83.6634	227.08	78.2334	227.88	83.5466	217.01	86.9806
227.17	81.1897	226.11	83.6634	227.33	78.2334	228.06	83.5466	217.15	86.9806
227.36	81.0289	226.27	83.6634	227.52	78.0757	228.21	83.5466	217.3	86.9806
227.55	81.0289	226.44	83.6634	227.57	78.0757	228.46	83.3638	217.5	86.9806
227.65	81.0289	226.55	83.4984	227.74	78.0757	228.63	83.3638	217.66	86.9806
227.84	81.0289	226.71	83.4984	227.96	77.918	228.77	83.3638	217.83	86.9806
227.98	81.0289	226.92	83.4984	228.1	77.918	228.91	83.3638	218	86.9806
228.16	80.8682	227.05	83.4984	228.25	77.918	229.07	83.3638	218.19	86.9806
228.31	80.8682	227.22	83.4984	228.48	77.7602	229.27	83.181	218.4	86.9806
228.47	80.8682	227.32	83.3333	228.61	77.7602	229.47	83.181	218.51	86.9806
228.68	80.8682	227.52	83.3333	228.83	77.7602	229.58	83.181	218.64	86.9806
228.83	80.8682	227.64	83.3333	228.95	77.6025	229.79	83.181	218.84	86.9806
228.97	80.7074	227.83	83.3333	229.16	77.6025	229.94	83.181	219.04	86.9806
229.15	80.7074	228.01	83.1683	229.31	77.6025	230.1	82.9982	219.2	86.8421
229.29	80.7074	228.12	83.1683	229.44	77.4448	230.28	82.9982	219.39	86.8421
229.47	80.7074	228.33	83.1683	229.6	77.4448	230.4	82.9982	219.5	86.8421
229.66	80.5466	228.46	83.1683	229.81	77.4448	230.58	82.9982	219.64	86.8421
229.75	80.5466	228.63	83.1683	229.94	77.2871	230.83	82.8154	219.82	86.8421
229.96	80.5466	228.74	83.0033	230.07	77.2871	230.95	82.8154	219.99	86.8421
230.15	80.5466	228.91	83.0033	230.22	77.2871	231.12	82.8154	220.17	86.8421
230.24	80.5466	229.03	83.0033	230.4	77.1293	231.33	82.8154	220.28	86.8421
230.4	80.3859	229.19	83.0033	230.5	77.1293	231.42	82.8154	220.49	86.8421
230.57	80.3859	229.35	83.0033	230.75	77.1293	231.6	82.6325	220.65	86.8421
230.75	80.3859	229.55	82.8383	230.86	76.9716	231.72	82.6325	220.79	86.8421
230.95	80.3859	229.69	82.8383	231.06	76.9716	231.95	82.6325	220.98	86.8421
231.09	80.3859	229.84	82.8383	231.23	76.9716	232.13	82.6325	221.12	86.8421
231.32	80.2251	230.03	82.8383	231.39	76.8139	232.3	82.6325	221.32	86.8421
231.45	80.2251	230.19	82.6733	231.53	76.8139	232.48	82.4497	221.46	86.8421
231.62	80.2251	230.35	82.6733	231.71	76.8139	232.64	82.4497	221.61	86.8421
231.77	80.2251	230.58	82.6733	231.84	76.6561	232.81	82.4497	221.72	86.8421
231.91	80.0643	230.73	82.6733	232.02	76.6561	232.93	82.4497	221.94	86.8421
232.09	80.0643	230.97	82.6733	232.21	76.6561	233.09	82.4497	222.11	86.8421
232.21	80.0643	231.09	82.5083	232.35	76.4984	233.29	82.2669	222.33	86.8421
232.43	80.0643	231.24	82.5083	232.53	76.4984	233.42	82.2669	222.49	86.8421
232.58	80.0643	231.48	82.5083	232.73	76.4984	233.59	82.2669	222.67	86.8421
232.74	79.9035	231.64	82.5083	232.81	76.3407	233.77	82.2669	222.79	86.8421
232.98	79.9035	231.81	82.5083	233.01	76.3407	233.92	82.2669	222.97	86.8421
233.09	79.9035	231.99	82.3432	233.16	76.3407	234.09	82.0841	223.23	86.8421
233.25	79.9035	232.13	82.3432	233.31	76.183	234.23	82.0841	223.39	86.8421
233.47	79.7428	232.32	82.3432	233.51	76.183	234.43	82.0841	223.56	86.8421
233.63	79.7428	232.48	82.3432	233.7	76.183	234.61	82.0841	223.73	86.8421
233.79	79.7428	232.67	82.1782	233.87	76.0252	234.74	82.0841	223.95	86.8421
234	79.7428	232.86	82.1782	234.04	76.0252	234.95	81.9013	224.07	86.8421
234.12	79.7428	232.99	82.1782	234.17	76.0252	235.08	81.9013	224.31	86.8421
234.41	79.582	233.23	82.1782	234.4	75.8675	235.28	81.9013	224.39	86.8421
234.49	79.582	233.43	82.1782	234.52	75.8675	235.38	81.9013	224.57	86.8421
234.66	79.582	233.62	82.0132	234.67	75.8675	235.55	81.9013	224.72	86.8421
234.85	79.582	233.78	82.0132	234.88	75.7098	235.74	81.7185	224.96	86.8421
235.01	79.582	233.96	82.0132	234.99	75.7098	235.89	81.7185	225.11	86.8421
235.2	79.4212	234.12	82.0132	235.18	75.7098	236.15	81.7185	225.35	86.8421
235.32	79.4212	234.32	82.0132	235.42	75.552	236.27	81.7185	225.46	86.8421
235.52	79.4212	234.5	81.8482	235.58	75.552	236.42	81.7185	225.69	86.8421
235.64	79.4212	234.64	81.8482	235.72	75.552	236.52	81.5357	225.88	86.8421
235.81	79.2605	234.84	81.8482	235.89	75.3943	236.71	81.5357	225.97	86.8421
235.95	79.2605	234.99	81.8482	236.08	75.3943	236.95	81.5357	226.23	86.7036
236.12	79.2605	235.15	81.8482	236.25	75.3943	237.09	81.5357	226.31	86.7036
236.33	79.2605	235.31	81.6832	236.53	75.2366	237.25	81.5357	226.47	86.7036
236.46	79.2605	235.46	81.6832	236.6	75.2366	237.39	81.3528	226.69	86.7036
236.71	79.0997	235.62	81.6832	236.82	75.2366	237.56	81.3528	226.86	86.7036
236.83	79.0997	235.8	81.6832	236.99	75.0789	237.68	81.3528	227.03	86.7036
236.93	79.0997	235.92	81.6832	237.22	75.0789	237.85	81.3528	227.18	86.7036
237.16	79.0997	236.13	81.5182	237.38	75.0789	238.05	81.3528	227.29	86.7036
237.29	78.9389	236.3	81.5182	237.53	74.9211	238.22	81.17	227.4	86.7036
237.47	78.9389	236.47	81.5182	237.75	74.9211	238.43	81.17	227.63	86.7036
237.65	78.9389	236.61	81.5182	237.89	74.9211	238.56	81.17	227.82	86.7036
237.82	78.9389	236.77	81.5182	238.07	74.9211	238.65	81.17	227.96	86.7036
238.02	78.9389	236.92	81.3531	238.16	74.7634	238.8	81.17	228.09	86.7036
238.13	78.7781	237	81.3531	238.36	74.7634	238.97	81.17	228.33	86.7036
238.24	78.7781	237.2	81.3531	238.54	74.7634	239.17	80.9872	228.48	86.7036
238.45	78.7781	237.36	81.3531	238.73	74.6057	239.29	80.9872	228.64	86.7036
238.71	78.7781	237.51	81.3531	238.91	74.6057	239.39	80.9872	228.78	86.7036
238.84	78.6174	237.71	81.1881	239	74.6057	239.58	80.9872	228.98	86.7036
238.97	78.6174	237.81	81.1881	239.16	74.6057	239.76	80.9872	229.16	86.7036
239.16	78.6174	238.01	81.1881	239.35	74.448	239.91	80.8044	229.3	86.7036
239.3	78.6174	238.18	81.1881	239.52	74.448	240.09	80.8044	229.45	86.7036
239.47	78.6174	238.33	81.1881	239.68	74.448	240.32	80.8044	229.62	86.7036
239.65	78.4566	238.53	81.0231	239.88	74.2902	240.46	80.8044	229.76	86.7036
239.82	78.4566	238.64	81.0231	239.99	74.2902	240.69	80.8044	229.98	86.7036
240.04	78.4566	238.84	81.0231	240.02	74.2902	240.85	80.8044	230.09	86.7036
240.23	78.4566	239.01	81.0231	240.26	74.2902	240.96	80.6216	230.25	86.7036
240.4	78.2958	239.14	81.0231	240.39	74.1325	241.16	80.6216	230.45	86.7036
240.65	78.2958	239.25	80.8581	240.61	74.1325	241.27	80.6216	230.61	86.7036
240.81	78.2958	239.42	80.8581	240.79	74.1325	241.47	80.6216	230.76	86.7036
240.97	78.2958	239.66	80.8581	240.94	73.9748	241.61	80.6216	230.9	86.7036
241.13	78.2958	239.8	80.8581	241.12	73.9748	241.84	80.4388	231.1	86.7036
241.32	78.1351	239.96	80.8581	241.31	73.9748	241.92	80.4388	231.23	86.7036
241.51	78.1351	240.15	80.8581	241.45	73.9748	242.1	80.4388	231.37	86.7036
241.68	78.1351	240.28	80.6931	241.66	73.817	242.3	80.4388	231.53	86.5651
241.83	78.1351	240.51	80.6931	241.8	73.817	242.49	80.4388	231.7	86.5651
241.96	77.9743	240.65	80.6931	241.96	73.817	242.64	80.4388	231.78	86.5651
242.15	77.9743	240.77	80.6931	242.14	73.817	242.79	80.2559	231.97	86.5651
242.31	77.9743	240.95	80.6931	242.29	73.6593	243.03	80.2559	232.16	86.5651
242.44	77.9743	241.11	80.528	242.43	73.6593	243.1	80.2559	232.31	86.5651
242.69	77.9743	241.26	80.528	242.63	73.6593	243.35	80.2559	232.43	86.5651
242.85	77.8135	241.51	80.528	242.81	73.5016	243.52	80.2559	232.58	86.5651
242.98	77.8135	241.7	80.528	242.96	73.5016	243.63	80.0731	232.76	86.5651
243.1	77.8135	241.84	80.528	243.11	73.5016	243.86	80.0731	233	86.5651
243.3	77.8135	241.99	80.363	243.27	73.5016	244.04	80.0731	233.13	86.5651
243.46	77.6527	242.14	80.363	243.42	73.3439	244.18	80.0731	233.29	86.5651
243.6	77.6527	242.36	80.363	243.66	73.3439	244.35	80.0731	233.41	86.5651
243.82	77.6527	242.52	80.363	243.85	73.3439	244.53	80.0731	233.53	86.5651
243.91	77.6527	242.71	80.363	243.98	73.3439	244.66	79.8903	233.73	86.5651
244.15	77.6527	242.88	80.363	244.19	73.1861	244.81	79.8903	233.91	86.5651
244.26	77.492	243.02	80.198	244.29	73.1861	244.99	79.8903	234.09	86.5651
244.41	77.492	243.19	80.198	244.5	73.1861	245.16	79.8903	234.27	86.5651
244.59	77.492	243.41	80.198	244.65	73.1861	245.34	79.8903	234.36	86.5651
244.64	77.492	243.56	80.198	244.85	73.0284	245.52	79.8903	234.57	86.5651
244.93	77.3312	243.73	80.198	244.98	73.0284	245.7	79.7075	234.72	86.5651
245.07	77.3312	243.9	80.033	245.16	73.0284	245.87	79.7075	234.93	86.5651
245.22	77.3312	244.09	80.033	245.33	73.0284	246.03	79.7075	235.1	86.5651
245.43	77.3312	244.27	80.033	245.48	72.8707	246.19	79.7075	235.3	86.5651
245.53	77.3312	244.4	80.033	245.63	72.8707	246.37	79.7075	235.36	86.5651
245.68	77.1704	244.6	80.033	245.79	72.8707	246.55	79.5247	235.63	86.5651
245.86	77.1704	244.76	79.868	245.98	72.8707	246.76	79.5247	235.8	86.5651
245.99	77.1704	244.93	79.868	246.09	72.7129	246.85	79.5247	235.99	86.5651
246.23	77.1704	245.03	79.868	246.33	72.7129	247.05	79.5247	236.16	86.5651
246.36	77.0096	245.24	79.868	246.47	72.7129	247.23	79.5247	236.31	86.5651
246.5	77.0096	245.4	79.868	246.68	72.7129	247.39	79.5247	236.58	86.4266
246.65	77.0096	245.59	79.868	246.81	72.7129	247.49	79.3419	236.71	86.4266
246.81	77.0096	245.71	79.703	246.95	72.5552	247.7	79.3419	236.9	86.4266
246.99	77.0096	245.91	79.703	247.14	72.5552	247.91	79.3419	237.06	86.4266
247.16	76.8489	246.1	79.703	247.33	72.5552	248.03	79.3419	237.24	86.4266
247.39	76.8489	246.21	79.703	247.48	72.5552	248.18	79.3419	237.46	86.4266
247.55	76.8489	246.38	79.703	247.59	72.3975	248.37	79.159	237.62	86.4266
247.71	76.8489	246.55	79.5379	247.82	72.3975	248.57	79.159	237.76	86.4266
247.88	76.8489	246.66	79.5379	247.98	72.3975	248.7	79.159	237.93	86.4266
248.04	76.6881	246.88	79.5379	248.19	72.3975	248.87	79.159	238.1	86.4266
248.26	76.6881	247.03	79.5379	248.33	72.2398	249.01	79.159	238.28	86.4266
248.34	76.6881	247.18	79.5379	248.45	72.2398	249.23	79.159	238.41	86.4266
248.59	76.6881	247.39	79.3729	248.64	72.2398	249.35	78.9762	238.47	86.4266
248.74	76.5273	247.53	79.3729	248.8	72.2398	249.55	78.9762	238.71	86.4266
248.92	76.5273	247.64	79.3729	248.98	72.2398	249.7	78.9762	238.86	86.4266
249.1	76.5273	247.85	79.3729	249.12	72.082	249.9	78.9762	239.02	86.4266
249.25	76.5273	248.05	79.3729	249.34	72.082	250.02	78.9762	239.23	86.4266
249.43	76.5273	248.14	79.2079	249.51	72.082	250.2	78.9762	239.37	86.4266
249.61	76.3666	248.31	79.2079	249.65	72.082	250.34	78.7934	239.57	86.4266
249.76	76.3666	248.48	79.2079	249.77	71.9243	250.53	78.7934	239.74	86.4266
249.93	76.3666	248.65	79.2079	249.97	71.9243	250.67	78.7934	239.88	86.4266
250.07	76.3666	248.81	79.2079	250.18	71.9243	250.86	78.7934	240.02	86.4266
250.27	76.2058	248.96	79.0429	250.3	71.9243	251.12	78.7934	240.23	86.4266
250.38	76.2058	249.07	79.0429	250.49	71.9243	251.21	78.7934	240.44	86.4266
250.6	76.2058	249.27	79.0429	250.64	71.7666	251.44	78.6106	240.57	86.4266
250.74	76.2058	249.45	79.0429	250.81	71.7666	251.57	78.6106	240.7	86.2881
250.91	76.2058	249.61	79.0429	250.97	71.7666	251.77	78.6106	240.91	86.2881
251	76.045	249.81	78.8779	251.14	71.7666	251.96	78.6106	241.04	86.2881
251.21	76.045	250	78.8779	251.33	71.6088	252.13	78.6106	241.18	86.2881
251.33	76.045	250.12	78.8779	251.5	71.6088	252.31	78.4278	241.38	86.2881
251.48	76.045	250.3	78.8779	251.62	71.6088	252.41	78.4278	241.51	86.2881
251.74	75.8842	250.46	78.8779	251.83	71.6088	252.59	78.4278	241.66	86.2881
251.9	75.8842	250.65	78.8779	251.97	71.6088	252.67	78.4278	241.85	86.2881
252.06	75.8842	250.79	78.7129	252.16	71.4511	252.89	78.4278	241.97	86.2881
252.17	75.8842	250.99	78.7129	252.35	71.4511	253.06	78.4278	242.16	86.2881
252.3	75.8842	251.17	78.7129	252.5	71.4511	253.18	78.245	242.33	86.2881
252.49	75.7235	251.3	78.7129	252.69	71.4511	253.33	78.245	242.47	86.2881
252.63	75.7235	251.56	78.7129	252.78	71.2934	253.53	78.245	242.63	86.2881
252.85	75.7235	251.7	78.5478	253.04	71.2934	253.71	78.245	242.83	86.2881
253.03	75.7235	251.95	78.5478	253.2	71.2934	253.88	78.245	243.02	86.2881
253.16	75.5627	252.06	78.5478	253.35	71.2934	254.01	78.245	243.2	86.2881
253.28	75.5627	252.25	78.5478	253.51	71.2934	254.13	78.0622	243.28	86.2881
253.47	75.5627	252.47	78.5478	253.68	71.1356	254.35	78.0622	243.53	86.2881
253.74	75.5627	252.6	78.3828	253.83	71.1356	254.6	78.0622	243.71	86.2881
253.83	75.5627	252.75	78.3828	253.98	71.1356	254.73	78.0622	243.91	86.2881
254.03	75.4019	252.95	78.3828	254.19	71.1356	254.88	78.0622	244.05	86.2881
254.19	75.4019	253.08	78.3828	254.32	70.9779	255.07	78.0622	244.19	86.2881
254.32	75.4019	253.28	78.3828	254.44	70.9779	255.22	77.8793	244.35	86.2881
254.57	75.4019	253.45	78.2178	254.63	70.9779	255.39	77.8793	244.49	86.1496
254.72	75.2412	253.68	78.2178	254.83	70.9779	255.64	77.8793	244.64	86.1496
254.88	75.2412	253.78	78.2178	254.98	70.9779	255.77	77.8793	244.87	86.1496
255	75.2412	253.95	78.2178	255.15	70.8202	255.85	77.8793	245.06	86.1496
255.23	75.2412	254.14	78.2178	255.25	70.8202	255.99	77.8793	245.2	86.1496
255.35	75.2412	254.23	78.0528	255.4	70.8202	256.29	77.8793	245.37	86.1496
255.55	75.0804	254.49	78.0528	255.56	70.8202	256.41	77.6965	245.56	86.1496
255.75	75.0804	254.67	78.0528	255.82	70.8202	256.53	77.6965	245.72	86.1496
255.88	75.0804	254.75	78.0528	255.88	70.6625	256.66	77.6965	245.93	86.1496
256.11	75.0804	254.92	78.0528	256.08	70.6625	256.84	77.6965	246.05	86.1496
256.27	74.9196	255.15	78.0528	256.25	70.6625	257.08	77.6965	246.24	86.1496
256.44	74.9196	255.25	77.8878	256.4	70.6625	257.2	77.5137	246.42	86.1496
256.6	74.9196	255.46	77.8878	256.6	70.5047	257.38	77.5137	246.55	86.1496
256.77	74.9196	255.64	77.8878	256.77	70.5047	257.54	77.5137	246.77	86.1496
257	74.9196	255.81	77.8878	256.91	70.5047	257.78	77.5137	246.89	86.1496
257.09	74.7588	255.98	77.8878	257.12	70.5047	257.88	77.5137	247.16	86.1496
257.26	74.7588	256.11	77.7228	257.28	70.5047	258.13	77.5137	247.32	86.1496
257.47	74.7588	256.25	77.7228	257.44	70.347	258.31	77.3309	247.5	86.1496
257.62	74.7588	256.45	77.7228	257.5	70.347	258.47	77.3309	247.64	86.1496
257.77	74.5981	256.6	77.7228	257.74	70.347	258.59	77.3309	247.76	86.1496
257.96	74.5981	256.73	77.7228	257.87	70.347	258.74	77.3309	247.97	86.1496
258.15	74.5981	256.87	77.5578	257.99	70.1893	258.95	77.3309	248.11	86.1496
258.32	74.5981	257.08	77.5578	258.19	70.1893	259.11	77.3309	248.31	86.0111
258.48	74.5981	257.2	77.5578	258.26	70.1893	259.34	77.1481	248.4	86.0111
258.66	74.4373	257.36	77.5578	258.55	70.1893	259.44	77.1481	248.58	86.0111
258.81	74.4373	257.63	77.3927	258.63	70.1893	259.56	77.1481	248.72	86.0111
258.95	74.4373	257.75	77.3927	258.82	70.0315	259.79	77.1481	248.89	86.0111
259.07	74.4373	257.87	77.3927	259.05	70.0315	259.93	77.1481	249.08	86.0111
259.28	74.2765	258.13	77.3927	259.22	70.0315	260.17	77.1481	249.18	86.0111
259.39	74.2765	258.24	77.3927	259.34	70.0315	260.3	76.9653	249.4	86.0111
259.66	74.2765	258.43	77.2277	259.57	69.8738	260.49	76.9653	249.6	86.0111
259.82	74.2765	258.49	77.2277	259.73	69.8738	260.66	76.9653	249.72	86.0111
259.96	74.1158	258.75	77.2277	259.91	69.8738	260.82	76.9653	249.87	86.0111
260.1	74.1158	258.85	77.2277	260.13	69.8738	261.01	76.9653	250.01	86.0111
260.2	74.1158	259.12	77.2277	260.3	69.8738	261.12	76.9653	250.15	86.0111
260.45	74.1158	259.2	77.0627	260.52	69.7161	261.31	76.7824	250.37	86.0111
260.62	74.1158	259.43	77.0627	260.62	69.7161	261.44	76.7824	250.49	86.0111
260.78	73.955	259.54	77.0627	260.85	69.7161	261.62	76.7824	250.59	86.0111
260.92	73.955	259.69	77.0627	261.02	69.7161	261.75	76.7824	250.78	86.0111
261.12	73.955	259.85	77.0627	261.24	69.5584	261.85	76.7824	250.99	86.0111
261.21	73.955	259.98	76.8977	261.42	69.5584	262.02	76.7824	251.15	86.0111
261.42	73.7942	260.15	76.8977	261.56	69.5584	262.16	76.5996	251.31	85.8726
261.62	73.7942	260.44	76.8977	261.76	69.5584	262.32	76.5996	251.52	85.8726
261.81	73.7942	260.54	76.8977	261.95	69.4006	262.5	76.5996	251.65	85.8726
261.93	73.7942	260.7	76.8977	262.11	69.4006	262.65	76.5996	251.84	85.8726
262.07	73.6334	260.9	76.7327	262.29	69.4006	262.85	76.5996	251.97	85.8726
262.24	73.6334	261.05	76.7327	262.47	69.4006	263.04	76.5996	252.09	85.8726
262.44	73.6334	261.24	76.7327	262.62	69.4006	263.19	76.4168	252.3	85.8726
262.53	73.6334	261.34	76.7327	262.82	69.2429	263.34	76.4168	252.4	85.8726
262.79	73.4727	261.59	76.7327	263.04	69.2429	263.55	76.4168	252.61	85.8726
262.94	73.4727	261.76	76.5677	263.14	69.2429	263.74	76.4168	252.78	85.8726
263.12	73.4727	261.9	76.5677	263.38	69.2429	263.87	76.4168	252.94	85.8726
263.28	73.4727	262.06	76.5677	263.49	69.0852	264.08	76.4168	253.14	85.8726
263.48	73.3119	262.35	76.5677	263.66	69.0852	264.25	76.234	253.33	85.8726
263.64	73.3119	262.41	76.4026	263.84	69.0852	264.43	76.234	253.45	85.8726
263.85	73.3119	262.57	76.4026	263.98	69.0852	264.6	76.234	253.67	85.8726
264.01	73.3119	262.76	76.4026	264.15	69.0852	264.78	76.234	253.74	85.8726
264.18	73.3119	262.87	76.4026	264.31	68.9274	264.98	76.234	253.99	85.8726
264.33	73.1511	263.04	76.4026	264.45	68.9274	265.16	76.234	254.15	85.7341
264.5	73.1511	263.17	76.2376	264.59	68.9274	265.32	76.0512	254.32	85.7341
264.63	73.1511	263.38	76.2376	264.83	68.9274	265.48	76.0512	254.49	85.7341
264.82	73.1511	263.59	76.2376	264.98	68.7697	265.7	76.0512	254.63	85.7341
265	72.9904	263.77	76.2376	265.09	68.7697	265.83	76.0512	254.77	85.7341
265.17	72.9904	263.89	76.0726	265.27	68.7697	265.99	76.0512	254.97	85.7341
265.33	72.9904	264.04	76.0726	265.47	68.7697	266.19	75.8684	255.11	85.7341
265.48	72.9904	264.24	76.0726	265.65	68.612	266.28	75.8684	255.3	85.7341
265.6	72.8296	264.39	76.0726	265.8	68.612	266.48	75.8684	255.47	85.7341
265.76	72.8296	264.53	75.9076	265.98	68.612	266.65	75.8684	255.64	85.7341
265.93	72.8296	264.75	75.9076	266.11	68.612	266.8	75.8684	255.84	85.7341
266.15	72.8296	264.91	75.9076	266.29	68.612	267	75.8684	256.03	85.7341
266.28	72.6688	265.08	75.9076	266.44	68.4543	267.19	75.6856	256.15	85.7341
266.39	72.6688	265.23	75.9076	266.61	68.4543	267.3	75.6856	256.31	85.7341
266.61	72.6688	265.38	75.7426	266.73	68.4543	267.46	75.6856	256.49	85.7341
266.83	72.6688	265.47	75.7426	266.91	68.4543	267.67	75.6856	256.63	85.7341
266.96	72.508	265.7	75.7426	267.08	68.2965	267.86	75.6856	256.78	85.5956
267.12	72.508	265.78	75.7426	267.28	68.2965	268.02	75.6856	257.03	85.5956
267.25	72.508	265.95	75.5776	267.39	68.2965	268.16	75.5027	257.12	85.5956
267.42	72.508	266.13	75.5776	267.58	68.2965	268.34	75.5027	257.31	85.5956
267.6	72.3473	266.31	75.5776	267.7	68.2965	268.51	75.5027	257.46	85.5956
267.75	72.3473	266.5	75.5776	267.84	68.1388	268.64	75.5027	257.7	85.5956
267.93	72.3473	266.63	75.4125	268.1	68.1388	268.84	75.5027	257.8	85.5956
268.06	72.1865	266.76	75.4125	268.24	68.1388	268.96	75.3199	257.98	85.5956
268.19	72.1865	266.93	75.4125	268.36	68.1388	269.11	75.3199	258.15	85.5956
268.39	72.1865	267.05	75.4125	268.55	67.9811	269.23	75.3199	258.28	85.5956
268.55	72.1865	267.25	75.2475	268.7	67.9811	269.44	75.3199	258.44	85.5956
268.72	72.0257	267.45	75.2475	268.92	67.9811	269.59	75.3199	258.62	85.5956
268.92	72.0257	267.62	75.2475	269.06	67.9811	269.76	75.3199	258.79	85.5956
269.04	72.0257	267.74	75.2475	269.18	67.9811	269.9	75.1371	259	85.5956
269.18	72.0257	267.95	75.0825	269.31	67.8233	270.08	75.1371	259.12	85.4571
269.41	71.8649	268.13	75.0825	269.44	67.8233	270.23	75.1371	259.32	85.4571
269.55	71.8649	268.31	75.0825	269.59	67.8233	270.41	75.1371	259.52	85.4571
269.69	71.8649	268.45	75.0825	269.82	67.8233	270.6	75.1371	259.7	85.4571
269.84	71.8649	268.63	74.9175	269.98	67.6656	270.71	74.9543	259.81	85.4571
270.08	71.7042	268.78	74.9175	270.11	67.6656	270.9	74.9543	259.92	85.4571
270.28	71.7042	268.96	74.9175	270.25	67.6656	271.06	74.9543	260.17	85.4571
270.36	71.7042	269.13	74.9175	270.4	67.6656	271.25	74.9543	260.27	85.4571
270.53	71.7042	269.29	74.7525	270.48	67.5079	271.33	74.9543	260.4	85.4571
270.75	71.5434	269.49	74.7525	270.68	67.5079	271.5	74.9543	260.62	85.4571
270.94	71.5434	269.63	74.7525	270.92	67.5079	271.71	74.7715	260.73	85.4571
271.11	71.5434	269.82	74.7525	271.06	67.5079	271.82	74.7715	260.91	85.4571
271.23	71.3826	270.01	74.5875	271.23	67.5079	272.08	74.7715	261.12	85.4571
271.4	71.3826	270.11	74.5875	271.4	67.3502	272.21	74.7715	261.23	85.3186
271.56	71.3826	270.27	74.5875	271.54	67.3502	272.4	74.7715	261.41	85.3186
271.74	71.3826	270.49	74.5875	271.77	67.3502	272.59	74.5887	261.59	85.3186
271.9	71.2219	270.64	74.4224	271.86	67.3502	272.72	74.5887	261.78	85.3186
272.02	71.2219	270.85	74.4224	272.04	67.1924	272.92	74.5887	261.93	85.3186
272.26	71.2219	271.02	74.4224	272.21	67.1924	273.01	74.5887	262.08	85.3186
272.37	71.2219	271.12	74.4224	272.43	67.1924	273.22	74.5887	262.3	85.3186
272.54	71.0611	271.35	74.2574	272.66	67.1924	273.36	74.5887	262.41	85.3186
272.7	71.0611	271.48	74.2574	272.94	67.1924	273.54	74.4059	262.59	85.3186
272.96	71.0611	271.68	74.2574	273.11	67.0347	273.68	74.4059	262.77	85.3186
273.08	70.9003	271.85	74.0924	273.26	67.0347	273.87	74.4059	262.93	85.3186
273.25	70.9003	272.03	74.0924	273.48	67.0347	274.06	74.4059	263.14	85.1801
273.41	70.9003	272.13	74.0924	273.65	67.0347	274.2	74.4059	263.3	85.1801
273.53	70.9003	272.36	74.0924	273.82	66.877	274.39	74.223	263.5	85.1801
273.76	70.7395	272.56	73.9274	274.06	66.877	274.62	74.223	263.63	85.1801
273.87	70.7395	272.72	73.9274	274.22	66.877	274.78	74.223	263.87	85.1801
274.04	70.7395	272.87	73.9274	274.42	66.877	274.94	74.223	263.98	85.1801
274.19	70.5788	273.07	73.7624	274.66	66.7192	275.14	74.223	264.21	85.1801
274.37	70.5788	273.26	73.7624	274.82	66.7192	275.25	74.0402	264.33	85.1801
274.57	70.5788	273.38	73.7624	274.99	66.7192	275.5	74.0402	264.52	85.1801
274.74	70.5788	273.51	73.7624	275.21	66.7192	275.6	74.0402	264.73	85.1801
274.88	70.418	273.68	73.5974	275.41	66.7192	275.79	74.0402	264.85	85.1801
275.08	70.418	273.9	73.5974	275.53	66.5615	275.99	74.0402	265.04	85.0416
275.26	70.418	274.05	73.5974	275.69	66.5615	276.1	73.8574	265.2	85.0416
275.43	70.2572	274.17	73.4323	275.9	66.5615	276.28	73.8574	265.39	85.0416
275.56	70.2572	274.38	73.4323	276.04	66.5615	276.52	73.8574	265.53	85.0416
275.69	70.2572	274.52	73.4323	276.2	66.4038	276.64	73.8574	265.77	85.0416
275.85	70.2572	274.71	73.2673	276.37	66.4038	276.79	73.8574	265.95	85.0416
275.99	70.0965	274.83	73.2673	276.63	66.4038	276.96	73.6746	266.1	85.0416
276.18	70.0965	275.05	73.2673	276.77	66.4038	277.12	73.6746	266.28	85.0416
276.36	70.0965	275.22	73.1023	276.85	66.2461	277.28	73.6746	266.44	85.0416
276.46	69.9357	275.4	73.1023	276.97	66.2461	277.47	73.6746	266.59	85.0416
276.65	69.9357	275.51	73.1023	277.14	66.2461	277.64	73.6746	266.76	84.903
276.77	69.9357	275.65	73.1023	277.35	66.2461	277.77	73.6746	266.94	84.903
276.93	69.7749	275.87	72.9373	277.55	66.0883	277.94	73.4918	267.07	84.903
277.11	69.7749	276.02	72.9373	277.64	66.0883	278.11	73.4918	267.2	84.903
277.27	69.7749	276.18	72.9373	277.76	66.0883	278.3	73.4918	267.37	84.903
277.48	69.7749	276.35	72.7723	278	66.0883	278.46	73.4918	267.56	84.903
277.61	69.6141	276.57	72.7723	278.16	65.9306	278.56	73.4918	267.74	84.903
277.85	69.6141	276.69	72.7723	278.22	65.9306	278.73	73.309	267.87	84.903
277.93	69.6141	276.87	72.6073	278.32	65.9306	278.85	73.309	268	84.903
278.06	69.4534	277.03	72.6073	278.49	65.9306	279.07	73.309	268.17	84.7645
278.22	69.4534	277.22	72.6073	278.67	65.7729	279.24	73.309	268.35	84.7645
278.37	69.4534	277.4	72.4422	278.82	65.7729	279.38	73.309	268.5	84.7645
278.59	69.2926	277.59	72.4422	278.95	65.7729	279.55	73.1261	268.63	84.7645
278.72	69.2926	277.72	72.4422	279.19	65.7729	279.68	73.1261	268.84	84.7645
278.88	69.2926	277.89	72.2772	279.35	65.6151	279.87	73.1261	269.01	84.7645
279.07	69.2926	278.11	72.2772	279.43	65.6151	280	73.1261	269.13	84.7645
279.26	69.1318	278.32	72.1122	279.59	65.6151	280.17	73.1261	269.33	84.7645
279.44	69.1318	278.46	72.1122	279.77	65.6151	280.37	72.9433	269.53	84.626
279.59	69.1318	278.61	72.1122	279.99	65.4574	280.52	72.9433	269.68	84.626
279.74	68.9711	278.76	71.9472	280.09	65.4574	280.68	72.9433	269.78	84.626
279.91	68.9711	278.93	71.9472	280.21	65.4574	280.84	72.9433	269.95	84.626
280.07	68.9711	279.11	71.9472	280.36	65.4574	281.07	72.9433	270.16	84.626
280.21	68.8103	279.3	71.7822	280.51	65.2997	281.22	72.7605	270.3	84.626
280.39	68.8103	279.44	71.7822	280.62	65.2997	281.4	72.7605	270.51	84.626
280.59	68.8103	279.73	71.7822	280.86	65.2997	281.54	72.7605	270.65	84.626
280.71	68.6495	279.79	71.6172	281.02	65.2997	281.74	72.7605	270.8	84.626
280.93	68.6495	279.97	71.6172	281.14	65.142	281.95	72.7605	270.93	84.4875
281.11	68.6495	280.15	71.6172	281.28	65.142	282.15	72.5777	271.16	84.4875
281.25	68.4887	280.3	71.4522	281.46	65.142	282.25	72.5777	271.3	84.4875
281.47	68.4887	280.46	71.4522	281.68	65.142	282.42	72.5777	271.46	84.4875
281.62	68.4887	280.6	71.4522	281.79	64.9842	282.58	72.5777	271.59	84.4875
281.79	68.4887	280.76	71.2871	282	64.9842	282.72	72.5777	271.77	84.4875
281.99	68.328	280.93	71.2871	282.15	64.9842	282.92	72.5777	271.96	84.4875
282.19	68.328	281.08	71.1221	282.32	64.9842	283.08	72.3949	272.05	84.349
282.4	68.328	281.27	71.1221	282.47	64.9842	283.27	72.3949	272.24	84.349
282.53	68.1672	281.4	71.1221	282.66	64.8265	283.41	72.3949	272.43	84.349
282.73	68.1672	281.54	70.9571	282.77	64.8265	283.58	72.3949	272.62	84.349
282.91	68.1672	281.74	70.9571	282.9	64.8265	283.78	72.3949	272.78	84.349
283.07	68.0064	281.9	70.9571	283.13	64.8265	283.95	72.2121	272.91	84.349
283.26	68.0064	282.12	70.7921	283.35	64.6688	284.1	72.2121	273.08	84.349
283.45	68.0064	282.23	70.7921	283.56	64.6688	284.28	72.2121	273.22	84.2105
283.64	67.8457	282.38	70.6271	283.76	64.6688	284.47	72.2121	273.38	84.2105
283.73	67.8457	282.55	70.6271	283.88	64.6688	284.6	72.2121	273.62	84.2105
283.9	67.8457	282.77	70.6271	284.07	64.511	284.79	72.0293	273.77	84.2105
284.06	67.6849	282.97	70.4621	284.21	64.511	284.99	72.0293	273.9	84.2105
284.22	67.6849	283.14	70.4621	284.45	64.511	285.13	72.0293	274.04	84.2105
284.41	67.6849	283.32	70.4621	284.59	64.3533	285.3	72.0293	274.32	84.2105
284.58	67.5241	283.42	70.297	284.72	64.3533	285.43	72.0293	274.46	84.072
284.76	67.5241	283.64	70.297	284.9	64.3533	285.57	71.8464	274.63	84.072
284.94	67.5241	283.74	70.297	285.15	64.3533	285.71	71.8464	274.85	84.072
285.09	67.3633	283.92	70.132	285.24	64.1956	285.91	71.8464	274.96	84.072
285.25	67.3633	284.09	70.132	285.45	64.1956	286.05	71.8464	275.11	84.072
285.39	67.3633	284.26	69.967	285.56	64.1956	286.27	71.8464	275.3	84.072
285.53	67.2026	284.45	69.967	285.74	64.1956	286.41	71.6636	275.47	83.9335
285.73	67.2026	284.63	69.967	285.98	64.0379	286.59	71.6636	275.61	83.9335
285.86	67.2026	284.84	69.802	286.12	64.0379	286.69	71.6636	275.77	83.9335
286.01	67.0418	284.97	69.802	286.26	64.0379	286.95	71.6636	275.88	83.9335
286.22	67.0418	285.06	69.802	286.49	64.0379	287.12	71.6636	276.11	83.9335
286.36	67.0418	285.25	69.637	286.64	63.8801	287.28	71.4808	276.25	83.9335
286.52	67.0418	285.41	69.637	286.79	63.8801	287.39	71.4808	276.38	83.795
286.67	66.881	285.57	69.472	287	63.8801	287.58	71.4808	276.6	83.795
286.89	66.881	285.72	69.472	287.15	63.8801	287.73	71.4808	276.77	83.795
287.07	66.881	285.85	69.472	287.32	63.7224	287.95	71.4808	276.91	83.795
287.17	66.7203	286.07	69.3069	287.48	63.7224	288.07	71.298	277.14	83.795
287.41	66.7203	286.25	69.3069	287.66	63.7224	288.23	71.298	277.26	83.795
287.54	66.7203	286.4	69.3069	287.87	63.7224	288.4	71.298	277.36	83.6565
287.66	66.5595	286.56	69.1419	288.04	63.5647	288.58	71.298	277.53	83.6565
287.86	66.5595	286.71	69.1419	288.17	63.5647	288.76	71.298	277.67	83.6565
287.97	66.5595	286.89	68.9769	288.3	63.5647	288.95	71.1152	277.9	83.6565
288.1	66.3987	287.04	68.9769	288.47	63.5647	289.06	71.1152	278.04	83.6565
288.28	66.3987	287.2	68.9769	288.7	63.4069	289.28	71.1152	278.18	83.6565
288.45	66.3987	287.33	68.8119	288.86	63.4069	289.5	71.1152	278.34	83.518
288.51	66.2379	287.48	68.8119	289.06	63.4069	289.6	71.1152	278.42	83.518
288.77	66.2379	287.72	68.8119	289.21	63.4069	289.82	70.9324	278.6	83.518
288.91	66.2379	287.9	68.6469	289.37	63.2492	289.95	70.9324	278.81	83.518
289.13	66.0772	288.03	68.6469	289.48	63.2492	290.14	70.9324	278.97	83.518
289.25	66.0772	288.18	68.4818	289.65	63.2492	290.3	70.9324	279.1	83.3795
289.52	66.0772	288.35	68.4818	289.76	63.0915	290.43	70.9324	279.27	83.3795
289.6	65.9164	288.54	68.4818	289.92	63.0915	290.68	70.7495	279.49	83.3795
289.81	65.9164	288.7	68.3168	290.11	63.0915	290.79	70.7495	279.67	83.3795
290.01	65.9164	288.93	68.3168	290.29	63.0915	290.97	70.7495	279.79	83.3795
290.19	65.7556	289.04	68.3168	290.5	62.9338	291.1	70.7495	279.98	83.241
290.32	65.7556	289.23	68.1518	290.64	62.9338	291.28	70.7495	280.13	83.241
290.55	65.7556	289.47	68.1518	290.81	62.9338	291.46	70.5667	280.27	83.241
290.71	65.7556	289.57	67.9868	290.99	62.9338	291.61	70.5667	280.5	83.241
290.89	65.5949	289.74	67.9868	291.13	62.776	291.78	70.5667	280.64	83.241
291.04	65.5949	289.93	67.9868	291.34	62.776	291.96	70.5667	280.85	83.1025
291.23	65.5949	290.14	67.8218	291.48	62.776	292.1	70.5667	280.97	83.1025
291.38	65.4341	290.24	67.8218	291.66	62.776	292.25	70.3839	281.12	83.1025
291.53	65.4341	290.39	67.8218	291.86	62.6183	292.48	70.3839	281.35	83.1025
291.74	65.4341	290.6	67.6568	292.02	62.6183	292.6	70.3839	281.45	83.1025
291.93	65.2733	290.75	67.6568	292.19	62.6183	292.72	70.3839	281.68	82.964
292.07	65.2733	290.93	67.6568	292.42	62.6183	292.94	70.3839	281.83	82.964
292.27	65.2733	291.11	67.4917	292.58	62.4606	293.07	70.2011	282.01	82.964
292.37	65.1125	291.25	67.4917	292.72	62.4606	293.26	70.2011	282.21	82.964
292.57	65.1125	291.51	67.3267	292.89	62.4606	293.41	70.2011	282.38	82.964
292.73	65.1125	291.62	67.3267	293.05	62.4606	293.57	70.2011	282.56	82.8255
292.93	64.9518	291.78	67.3267	293.18	62.3028	293.72	70.2011	282.69	82.8255
293.13	64.9518	291.95	67.1617	293.37	62.3028	293.81	70.0183	282.96	82.8255
293.24	64.9518	292.07	67.1617	293.55	62.3028	294.02	70.0183	283.04	82.8255
293.38	64.9518	292.17	67.1617	293.72	62.1451	294.16	70.0183	283.17	82.687
293.59	64.791	292.35	66.9967	293.89	62.1451	294.32	70.0183	283.28	82.687
293.78	64.791	292.51	66.9967	294.11	62.1451	294.48	70.0183	283.57	82.687
293.93	64.791	292.72	66.9967	294.25	62.1451	294.68	69.8355	283.75	82.687
294.13	64.6302	292.86	66.8317	294.4	61.9874	294.85	69.8355	283.91	82.687
294.3	64.6302	292.97	66.8317	294.62	61.9874	294.97	69.8355	284.06	82.5485
294.42	64.6302	293.19	66.6667	294.72	61.9874	295.18	69.8355	284.18	82.5485
294.58	64.4694	293.34	66.6667	294.88	61.9874	295.34	69.8355	284.41	82.5485
294.81	64.4694	293.53	66.6667	295.06	61.8297	295.54	69.6526	284.52	82.5485
294.92	64.4694	293.63	66.5016	295.17	61.8297	295.7	69.6526	284.72	82.41
295.12	64.4694	293.8	66.5016	295.4	61.8297	295.88	69.6526	284.9	82.41
295.22	64.3087	293.94	66.5016	295.56	61.8297	295.99	69.6526	285.04	82.41
295.45	64.3087	294.13	66.3366	295.65	61.6719	296.19	69.4698	285.2	82.41
295.58	64.3087	294.31	66.3366	295.83	61.6719	296.35	69.4698	285.38	82.2715
295.8	64.1479	294.52	66.3366	295.99	61.6719	296.57	69.4698	285.54	82.2715
295.95	64.1479	294.7	66.1716	296.2	61.5142	296.78	69.4698	285.66	82.2715
296.15	64.1479	294.85	66.1716	296.36	61.5142	296.89	69.4698	285.87	82.2715
296.25	63.9871	295.03	66.1716	296.51	61.5142	297.11	69.287	286.06	82.133
296.45	63.9871	295.16	66.0066	296.72	61.5142	297.3	69.287	286.24	82.133
296.62	63.9871	295.37	66.0066	296.82	61.3565	297.44	69.287	286.42	82.133
296.82	63.9871	295.55	66.0066	297.02	61.3565	297.61	69.287	286.53	82.133
296.97	63.8264	295.69	65.8416	297.09	61.3565	297.75	69.287	286.75	81.9945
297.14	63.8264	295.91	65.8416	297.25	61.3565	297.93	69.1042	286.91	81.9945
297.35	63.8264	296.09	65.8416	297.45	61.1987	298.18	69.1042	287.1	81.9945
297.49	63.6656	296.15	65.6766	297.59	61.1987	298.33	69.1042	287.3	81.856
297.67	63.6656	296.4	65.6766	297.73	61.1987	298.49	69.1042	287.44	81.856
297.8	63.6656	296.53	65.6766	297.9	61.041	298.66	69.1042	287.61	81.856
297.94	63.5048	296.77	65.5115	298.09	61.041	298.86	68.9214	287.8	81.856
298.09	63.5048	296.92	65.5115	298.24	61.041	299.04	68.9214	288.01	81.7174
298.34	63.5048	297.13	65.5115	298.37	61.041	299.16	68.9214	288.11	81.7174
298.46	63.5048	297.33	65.3465	298.57	60.8833	299.31	68.9214	288.27	81.7174
298.61	63.3441	297.48	65.3465	298.72	60.8833	299.51	68.9214	288.43	81.7174
298.81	63.3441	297.62	65.3465	298.86	60.8833	299.63	68.7386	288.59	81.579
298.98	63.3441	297.84	65.1815	299	60.8833	299.86	68.7386	288.81	81.579
299.14	63.1833	297.97	65.1815	299.17	60.7255	299.94	68.7386	288.96	81.579
299.27	63.1833	298.13	65.1815	299.33	60.7255	300.17	68.7386	289.13	81.4404
299.44	63.1833	298.29	65.0165	299.5	60.7255	300.31	68.5558	289.36	81.4404
299.53	63.1833	298.51	65.0165	299.69	60.7255	300.43	68.5558	289.51	81.4404
299.76	63.0225	298.67	65.0165	299.81	60.5678	300.6	68.5558	289.66	81.3019
299.87	63.0225	298.82	64.8515	299.99	60.5678	300.83	68.5558	289.85	81.3019
300.03	63.0225	298.95	64.8515	300.15	60.5678	300.9	68.5558	290.03	81.3019
300.2	62.8617	299.14	64.8515	300.34	60.4101	301.09	68.3729	290.17	81.3019
300.33	62.8617	299.27	64.6865	300.52	60.4101	301.22	68.3729	290.36	81.1634
300.5	62.8617	299.46	64.6865	300.64	60.4101	301.36	68.3729	290.57	81.1634
300.71	62.8617	299.61	64.6865	300.84	60.4101	301.57	68.3729	290.76	81.1634
300.94	62.701	299.75	64.5215	301.02	60.2524	301.73	68.1901	290.86	81.0249
301.04	62.701	299.89	64.5215	301.13	60.2524	301.91	68.1901	291.05	81.0249
301.19	62.701	300.09	64.5215	301.32	60.2524	302.03	68.1901	291.23	81.0249
301.34	62.5402	300.29	64.3564	301.48	60.2524	302.22	68.1901	291.37	80.8864
301.57	62.5402	300.39	64.3564	301.65	60.0946	302.37	68.1901	291.56	80.8864
301.75	62.5402	300.5	64.3564	301.89	60.0946	302.6	68.0073	291.71	80.8864
301.86	62.5402	300.71	64.3564	302.02	60.0946	302.72	68.0073	291.9	80.7479
302.05	62.3794	300.89	64.1914	302.21	59.9369	302.9	68.0073	292.02	80.7479
302.27	62.3794	301.11	64.1914	302.37	59.9369	303.02	68.0073	292.2	80.7479
302.41	62.3794	301.27	64.1914	302.54	59.9369	303.19	67.8245	292.38	80.6094
302.63	62.3794	301.44	64.0264	302.72	59.9369	303.3	67.8245	292.54	80.6094
302.77	62.2186	301.51	64.0264	302.85	59.7792	303.51	67.8245	292.74	80.6094
302.99	62.2186	301.71	64.0264	303.08	59.7792	303.66	67.8245	292.8	80.4709
303.11	62.2186	301.87	64.0264	303.2	59.7792	303.77	67.8245	292.95	80.4709
303.32	62.0579	302	63.8614	303.38	59.7792	303.98	67.6417	293.18	80.4709
303.53	62.0579	302.24	63.8614	303.52	59.6215	304.12	67.6417	293.28	80.3324
303.7	62.0579	302.4	63.8614	303.67	59.6215	304.3	67.6417	293.53	80.3324
303.87	62.0579	302.58	63.6964	303.91	59.6215	304.39	67.6417	293.68	80.3324
303.98	61.8971	302.74	63.6964	304.1	59.6215	304.62	67.4589	293.85	80.1939
304.21	61.8971	302.85	63.6964	304.22	59.4637	304.8	67.4589	294.04	80.1939
304.38	61.8971	303.08	63.5314	304.45	59.4637	304.92	67.4589	294.25	80.0554
304.52	61.7363	303.28	63.5314	304.65	59.4637	305.12	67.4589	294.38	80.0554
304.72	61.7363	303.47	63.5314	304.79	59.306	305.32	67.4589	294.49	80.0554
304.93	61.7363	303.58	63.5314	304.97	59.306	305.45	67.276	294.65	79.9169
305.05	61.7363	303.8	63.3663	305.14	59.306	305.63	67.276	294.87	79.9169
305.25	61.5756	303.95	63.3663	305.32	59.306	305.82	67.276	295.03	79.9169
305.3	61.5756	304.12	63.3663	305.47	59.1483	306.01	67.276	295.16	79.7784
305.51	61.5756	304.26	63.3663	305.57	59.1483	306.21	67.0932	295.34	79.7784
305.74	61.5756	304.44	63.2013	305.83	59.1483	306.37	67.0932	295.52	79.6399
305.87	61.4148	304.63	63.2013	305.97	58.9905	306.48	67.0932	295.73	79.6399
305.98	61.4148	304.81	63.2013	306.13	58.9905	306.7	67.0932	295.85	79.6399
306.16	61.4148	304.97	63.0363	306.3	58.9905	306.85	66.9104	296.06	79.5014
306.31	61.4148	305.13	63.0363	306.49	58.9905	307.03	66.9104	296.19	79.5014
306.46	61.254	305.33	63.0363	306.65	58.8328	307.26	66.9104	296.39	79.5014
306.6	61.254	305.44	63.0363	306.84	58.8328	307.38	66.9104	296.54	79.3629
306.78	61.254	305.61	62.8713	306.98	58.8328	307.56	66.9104	296.69	79.3629
306.89	61.0932	305.8	62.8713	307.11	58.8328	307.77	66.7276	296.95	79.2244
307.1	61.0932	305.92	62.8713	307.29	58.6751	307.9	66.7276	297.08	79.2244
307.25	61.0932	306.11	62.8713	307.49	58.6751	308.11	66.7276	297.23	79.2244
307.41	61.0932	306.26	62.7063	307.65	58.6751	308.21	66.7276	297.37	79.0859
307.54	60.9325	306.39	62.7063	307.89	58.5174	308.44	66.5448	297.6	79.0859
307.74	60.9325	306.61	62.7063	307.94	58.5174	308.63	66.5448	297.75	78.9474
307.83	60.9325	306.8	62.7063	308.13	58.5174	308.79	66.5448	297.93	78.9474
308	60.9325	306.93	62.5412	308.31	58.5174	308.94	66.5448	298.1	78.8089
308.19	60.7717	307.08	62.5412	308.5	58.3596	309.11	66.362	298.3	78.8089
308.34	60.7717	307.22	62.5412	308.67	58.3596	309.29	66.362	298.41	78.8089
308.53	60.7717	307.37	62.5412	308.81	58.3596	309.47	66.362	298.6	78.6704
308.66	60.7717	307.58	62.3762	308.98	58.2019	309.62	66.362	298.75	78.6704
308.86	60.6109	307.68	62.3762	309.19	58.2019	309.76	66.1792	298.92	78.5319
308.98	60.6109	307.83	62.3762	309.3	58.2019	309.9	66.1792	299.05	78.5319
309.14	60.6109	307.96	62.3762	309.5	58.2019	310.09	66.1792	299.23	78.5319
309.39	60.6109	308.22	62.2112	309.6	58.0442	310.27	66.1792	299.41	78.3933
309.55	60.4502	308.31	62.2112	309.84	58.0442	310.43	65.9963	299.58	78.3933
309.7	60.4502	308.45	62.2112	309.94	58.0442	310.6	65.9963	299.81	78.2549
309.89	60.4502	308.63	62.2112	310.11	57.8864	310.74	65.9963	299.95	78.2549
310.02	60.2894	308.81	62.0462	310.3	57.8864	310.91	65.9963	300.11	78.1163
310.29	60.2894	308.97	62.0462	310.46	57.8864	311.09	65.9963	300.33	78.1163
310.42	60.2894	309.15	62.0462	310.6	57.8864	311.24	65.8135	300.42	77.9778
310.58	60.2894	309.28	62.0462	310.75	57.7287	311.44	65.8135	300.59	77.9778
310.81	60.1286	309.46	61.8812	310.97	57.7287	311.55	65.8135	300.76	77.8393
311	60.1286	309.61	61.8812	311.1	57.7287	311.77	65.8135	300.97	77.8393
311.16	60.1286	309.84	61.8812	311.28	57.571	311.88	65.6307	301.13	77.8393
311.35	60.1286	309.99	61.8812	311.45	57.571	312.14	65.6307	301.28	77.7008
311.49	59.9678	310.08	61.7162	311.58	57.571	312.27	65.6307	301.49	77.7008
311.68	59.9678	310.3	61.7162	311.74	57.571	312.4	65.6307	301.64	77.5623
311.89	59.9678	310.44	61.7162	311.91	57.4132	312.6	65.4479	301.81	77.5623
312.06	59.9678	310.62	61.7162	312.05	57.4132	312.73	65.4479	301.99	77.4238
312.22	59.8071	310.78	61.5512	312.21	57.4132	312.9	65.4479	302.17	77.4238
312.35	59.8071	311.02	61.5512	312.34	57.4132	313.04	65.4479	302.32	77.2853
312.59	59.8071	311.16	61.5512	312.57	57.2555	313.24	65.2651	302.41	77.2853
312.68	59.8071	311.3	61.5512	312.74	57.2555	313.41	65.2651	302.63	77.1468
312.91	59.6463	311.52	61.3861	312.86	57.2555	313.61	65.2651	302.84	77.1468
313.07	59.6463	311.7	61.3861	313.03	57.0978	313.75	65.2651	302.93	77.0083
313.19	59.6463	311.89	61.3861	313.16	57.0978	313.96	65.0823	303.11	77.0083
313.37	59.6463	312.07	61.3861	313.35	57.0978	314.11	65.0823	303.28	76.8698
313.51	59.4855	312.19	61.2211	313.58	57.0978	314.26	65.0823	303.43	76.8698
313.66	59.4855	312.31	61.2211	313.72	56.9401	314.39	65.0823	303.57	76.7313
313.86	59.4855	312.55	61.2211	313.87	56.9401	314.55	64.8995	303.79	76.7313
314.02	59.4855	312.7	61.2211	314.02	56.9401	314.68	64.8995	304.03	76.5928
314.13	59.3248	312.89	61.2211	314.17	56.7823	314.91	64.8995	304.14	76.5928
314.26	59.3248	313.04	61.0561	314.36	56.7823	315.05	64.8995	304.32	76.4543
314.46	59.3248	313.19	61.0561	314.49	56.7823	315.18	64.7166	304.49	76.4543
314.6	59.3248	313.39	61.0561	314.62	56.7823	315.37	64.7166	304.64	76.3158
314.72	59.164	313.57	61.0561	314.76	56.6246	315.53	64.7166	304.81	76.3158
314.87	59.164	313.71	60.8911	314.93	56.6246	315.75	64.7166	305.01	76.1773
314.99	59.164	313.88	60.8911	315.17	56.6246	315.91	64.5338	305.17	76.1773
315.21	59.164	314.1	60.8911	315.31	56.4669	316.06	64.5338	305.35	76.0388
315.4	59.0032	314.25	60.8911	315.54	56.4669	316.24	64.5338	305.52	76.0388
315.6	59.0032	314.4	60.7261	315.65	56.4669	316.37	64.5338	305.66	75.9003
315.69	59.0032	314.56	60.7261	315.9	56.4669	316.5	64.351	305.89	75.9003
315.89	59.0032	314.72	60.7261	316.08	56.3092	316.65	64.351	305.99	75.7618
316.01	58.8424	314.88	60.7261	316.22	56.3092	316.78	64.351	306.15	75.7618
316.18	58.8424	315.05	60.7261	316.31	56.3092	317.06	64.351	306.33	75.6233
316.36	58.8424	315.19	60.5611	316.54	56.1514	317.14	64.1682	306.5	75.6233
316.55	58.6817	315.35	60.5611	316.67	56.1514	317.3	64.1682	306.64	75.4848
316.73	58.6817	315.55	60.5611	316.9	56.1514	317.5	64.1682	306.79	75.4848
316.92	58.6817	315.72	60.5611	317.02	56.1514	317.61	64.1682	307	75.3463
317	58.6817	315.84	60.396	317.19	55.9937	317.76	63.9854	307.17	75.3463
317.21	58.5209	316.03	60.396	317.4	55.9937	317.91	63.9854	307.24	75.2078
317.32	58.5209	316.19	60.396	317.54	55.9937	318.06	63.9854	307.35	75.2078
317.51	58.5209	316.35	60.396	317.74	55.9937	318.26	63.9854	307.57	75.0692
317.68	58.5209	316.5	60.396	317.94	55.836	318.39	63.8026	307.77	75.0692
317.85	58.3601	316.66	60.231	318.13	55.836	318.57	63.8026	307.93	74.9308
318.01	58.3601	316.82	60.231	318.25	55.836	318.7	63.8026	308.11	74.9308
318.15	58.3601	316.95	60.231	318.38	55.6782	318.96	63.8026	308.26	74.7922
318.32	58.3601	317.19	60.231	318.59	55.6782	319.12	63.6197	308.42	74.7922
318.48	58.1994	317.38	60.066	318.74	55.6782	319.29	63.6197	308.6	74.6537
318.64	58.1994	317.49	60.066	318.86	55.6782	319.44	63.6197	308.79	74.5152
318.81	58.1994	317.72	60.066	319.03	55.5205	319.64	63.6197	308.96	74.5152
319.02	58.1994	317.92	60.066	319.25	55.5205	319.81	63.4369	309.17	74.3767
319.18	58.0386	318.07	60.066	319.36	55.5205	319.98	63.4369	309.29	74.3767
319.28	58.0386	318.2	59.901	319.57	55.3628	320.16	63.4369	309.47	74.2382
319.48	58.0386	318.38	59.901	319.71	55.3628	320.34	63.4369	309.63	74.2382
319.67	58.0386	318.55	59.901	319.9	55.3628	320.51	63.2541	309.76	74.0997
319.83	57.8778	318.66	59.901	320.05	55.3628	320.72	63.2541	310.01	74.0997
319.98	57.8778	318.84	59.736	320.17	55.205	320.85	63.2541	310.15	73.9612
320.08	57.8778	318.97	59.736	320.36	55.205	321.04	63.2541	310.31	73.8227
320.26	57.8778	319.15	59.736	320.5	55.205	321.16	63.0713	310.53	73.8227
320.46	57.717	319.35	59.736	320.72	55.0473	321.35	63.0713	310.7	73.6842
320.69	57.717	319.5	59.736	320.91	55.0473	321.53	63.0713	310.88	73.6842
320.82	57.717	319.67	59.571	321.04	55.0473	321.72	63.0713	311.05	73.5457
320.97	57.717	319.82	59.571	321.16	55.0473	321.93	62.8885	311.17	73.5457
321.16	57.5563	320	59.571	321.36	54.8896	322.14	62.8885	311.34	73.4072
321.34	57.5563	320.09	59.571	321.58	54.8896	322.25	62.8885	311.49	73.4072
321.51	57.5563	320.34	59.4059	321.7	54.8896	322.4	62.8885	311.67	73.2687
321.72	57.5563	320.47	59.4059	321.9	54.7319	322.59	62.7057	311.86	73.1302
321.81	57.3955	320.69	59.4059	322.05	54.7319	322.77	62.7057	312.01	73.1302
321.97	57.3955	320.88	59.4059	322.21	54.7319	322.97	62.7057	312.18	72.9917
322.19	57.3955	321.01	59.4059	322.37	54.7319	323.12	62.7057	312.35	72.9917
322.35	57.3955	321.22	59.2409	322.54	54.5741	323.21	62.5228	312.51	72.8532
322.48	57.2347	321.39	59.2409	322.74	54.5741	323.43	62.5228	312.62	72.8532
322.66	57.2347	321.48	59.2409	322.91	54.5741	323.59	62.5228	312.85	72.7147
322.87	57.2347	321.71	59.2409	323.05	54.4164	323.69	62.5228	313.05	72.5762
323.01	57.2347	321.84	59.0759	323.17	54.4164	323.89	62.34	313.18	72.5762
323.21	57.074	322.07	59.0759	323.32	54.4164	324.03	62.34	313.38	72.4377
323.27	57.074	322.27	59.0759	323.56	54.4164	324.18	62.34	313.49	72.4377
323.51	57.074	322.39	59.0759	323.7	54.2587	324.34	62.1572	313.6	72.2992
323.73	57.074	322.61	59.0759	323.86	54.2587	324.52	62.1572	313.85	72.1607
323.84	56.9132	322.75	58.9109	324.06	54.2587	324.67	62.1572	314.03	72.1607
323.99	56.9132	322.83	58.9109	324.19	54.1009	324.86	62.1572	314.17	72.0222
324.2	56.9132	323.06	58.9109	324.29	54.1009	324.99	61.9744	314.32	72.0222
324.34	56.9132	323.18	58.9109	324.51	54.1009	325.23	61.9744	314.52	71.8837
324.58	56.9132	323.39	58.9109	324.69	54.1009	325.39	61.9744	314.69	71.7451
324.69	56.7524	323.64	58.7459	324.86	53.9432	325.52	61.9744	314.88	71.7451
324.81	56.7524	323.75	58.7459	324.99	53.9432	325.7	61.7916	314.97	71.6067
325.06	56.7524	323.95	58.7459	325.13	53.9432	325.86	61.7916	315.2	71.6067
325.19	56.7524	324.12	58.7459	325.33	53.9432	326.09	61.7916	315.28	71.4681
325.35	56.5916	324.31	58.5809	325.52	53.7855	326.23	61.7916	315.45	71.4681
325.43	56.5916	324.44	58.5809	325.7	53.7855	326.39	61.6088	315.61	71.3296
325.6	56.5916	324.63	58.5809	325.84	53.7855	326.56	61.6088	315.75	71.1911
325.82	56.5916	324.78	58.5809	326.06	53.6278	326.69	61.6088	315.94	71.1911
325.92	56.4309	324.92	58.5809	326.2	53.6278	326.92	61.6088	316.13	71.0526
326.11	56.4309	325.12	58.4158	326.4	53.6278	327.11	61.426	316.31	70.9141
326.3	56.4309	325.26	58.4158	326.52	53.6278	327.22	61.426	316.44	70.9141
326.49	56.4309	325.44	58.4158	326.69	53.47	327.39	61.426	316.57	70.7756
326.65	56.2701	325.61	58.4158	326.9	53.47	327.49	61.2431	316.77	70.7756
326.89	56.2701	325.77	58.4158	327.06	53.47	327.72	61.2431	317	70.6371
327.04	56.2701	325.93	58.2508	327.26	53.3123	327.84	61.2431	317.19	70.4986
327.2	56.2701	326.12	58.2508	327.43	53.3123	328.07	61.2431	317.31	70.4986
327.37	56.1093	326.27	58.2508	327.55	53.3123	328.24	61.0603	317.48	70.3601
327.51	56.1093	326.42	58.2508	327.82	53.3123	328.44	61.0603	317.69	70.3601
327.66	56.1093	326.56	58.0858	327.93	53.1546	328.56	61.0603	317.87	70.2216
327.81	56.1093	326.71	58.0858	328.1	53.1546	328.72	61.0603	318.04	70.0831
327.97	55.9485	326.86	58.0858	328.22	53.1546	328.86	60.8775	318.15	70.0831
328.21	55.9485	327.05	58.0858	328.45	52.9969	329.04	60.8775	318.32	69.9446
328.39	55.9485	327.26	58.0858	328.6	52.9969	329.21	60.8775	318.55	69.8061
328.52	55.9485	327.37	57.9208	328.74	52.9969	329.37	60.8775	318.73	69.8061
328.69	55.7878	327.51	57.9208	328.93	52.9969	329.56	60.6947	318.84	69.6676
328.93	55.7878	327.71	57.9208	329.07	52.8391	329.69	60.6947	319.01	69.6676
329.01	55.7878	327.82	57.9208	329.27	52.8391	329.81	60.6947	319.21	69.5291
329.18	55.7878	328.05	57.9208	329.41	52.8391	330.07	60.6947	319.32	69.3906
329.44	55.627	328.17	57.7558	329.57	52.8391	330.25	60.5119	319.51	69.3906
329.61	55.627	328.39	57.7558	329.76	52.6814	330.38	60.5119	319.76	69.2521
329.76	55.627	328.56	57.7558	329.97	52.6814	330.54	60.5119	319.84	69.1136
329.94	55.627	328.72	57.7558	330.12	52.6814	330.69	60.5119	320.05	69.1136
330.13	55.4662	328.88	57.5908	330.29	52.5237	330.91	60.3291	320.21	68.9751
330.29	55.4662	329.07	57.5908	330.47	52.5237	331.06	60.3291	320.42	68.9751
330.44	55.4662	329.22	57.5908	330.56	52.5237	331.24	60.3291	320.58	68.8366
330.55	55.4662	329.46	57.5908	330.73	52.5237	331.41	60.3291	320.73	68.6981
330.8	55.3055	329.57	57.5908	330.99	52.3659	331.56	60.1463	320.96	68.6981
330.94	55.3055	329.76	57.4257	331.12	52.3659	331.71	60.1463	321.11	68.5596
331.11	55.3055	329.87	57.4257	331.28	52.3659	331.88	60.1463	321.3	68.421
331.23	55.3055	330.08	57.4257	331.43	52.3659	332.11	60.1463	321.45	68.421
331.38	55.3055	330.23	57.4257	331.57	52.2082	332.31	59.9634	321.6	68.2826
331.53	55.1447	330.44	57.4257	331.75	52.2082	332.46	59.9634	321.75	68.2826
331.69	55.1447	330.54	57.2607	331.87	52.2082	332.61	59.9634	321.9	68.144
331.92	55.1447	330.71	57.2607	332.08	52.0505	332.77	59.9634	322.13	68.0055
332.12	55.1447	330.9	57.2607	332.19	52.0505	332.96	59.7806	322.25	68.0055
332.2	54.9839	331.07	57.2607	332.38	52.0505	333.07	59.7806	322.43	67.867
332.36	54.9839	331.22	57.2607	332.59	52.0505	333.27	59.7806	322.6	67.7285
332.54	54.9839	331.39	57.0957	332.74	51.8927	333.43	59.7806	322.77	67.7285
332.65	54.9839	331.51	57.0957	332.89	51.8927	333.63	59.5978	322.92	67.59
332.83	54.8231	331.7	57.0957	333.11	51.8927	333.74	59.5978	323.04	67.4515
332.97	54.8231	331.86	57.0957	333.29	51.8927	333.92	59.5978	323.18	67.4515
333.09	54.8231	332.1	56.9307	333.43	51.735	334.12	59.5978	323.35	67.313
333.31	54.8231	332.27	56.9307	333.65	51.735	334.26	59.415	323.48	67.1745
333.45	54.6624	332.37	56.9307	333.76	51.735	334.44	59.415	323.68	67.1745
333.55	54.6624	332.6	56.9307	333.97	51.5773	334.6	59.415	323.84	67.036
333.71	54.6624	332.78	56.9307	334.14	51.5773	334.75	59.415	323.99	67.036
333.86	54.6624	332.92	56.7657	334.32	51.5773	334.91	59.2322	324.15	66.8975
334.09	54.5016	333.11	56.7657	334.47	51.5773	335.05	59.2322	324.29	66.759
334.17	54.5016	333.28	56.7657	334.64	51.4196	335.24	59.2322	324.46	66.759
334.35	54.5016	333.49	56.7657	334.8	51.4196	335.39	59.2322	324.65	66.6205
334.56	54.5016	333.62	56.7657	334.96	51.4196	335.55	59.0494	324.85	66.482
334.69	54.5016	333.78	56.6007	335.09	51.4196	335.76	59.0494	324.95	66.482
334.88	54.3408	333.93	56.6007	335.26	51.2618	335.88	59.0494	325.18	66.3435
335.04	54.3408	334.07	56.6007	335.44	51.2618	336.06	59.0494	325.32	66.205
335.19	54.3408	334.32	56.6007	335.57	51.2618	336.2	58.8665	325.45	66.205
335.35	54.3408	334.38	56.4356	335.71	51.2618	336.37	58.8665	325.61	66.0665
335.52	54.1801	334.59	56.4356	335.92	51.1041	336.5	58.8665	325.77	66.0665
335.71	54.1801	334.81	56.4356	336.11	51.1041	336.71	58.8665	325.96	65.928
335.88	54.1801	334.95	56.4356	336.24	51.1041	336.91	58.6837	326.12	65.7895
336.06	54.1801	335.08	56.4356	336.43	50.9464	337.03	58.6837	326.28	65.7895
336.26	54.0193	335.34	56.2706	336.58	50.9464	337.2	58.6837	326.44	65.651
336.41	54.0193	335.45	56.2706	336.78	50.9464	337.36	58.6837	326.61	65.5125
336.65	54.0193	335.61	56.2706	336.96	50.9464	337.5	58.5009	326.75	65.5125
336.78	54.0193	335.78	56.2706	337.11	50.7886	337.65	58.5009	326.96	65.374
336.97	54.0193	335.95	56.2706	337.23	50.7886	337.81	58.5009	327.15	65.2355
337.2	53.8585	336.11	56.1056	337.41	50.7886	337.96	58.5009	327.31	65.2355
337.34	53.8585	336.31	56.1056	337.64	50.7886	338.15	58.3181	327.51	65.097
337.49	53.8585	336.49	56.1056	337.8	50.6309	338.3	58.3181	327.6	64.9584
337.7	53.8585	336.64	56.1056	337.95	50.6309	338.47	58.3181	327.79	64.9584
337.87	53.6977	336.79	56.1056	338.07	50.6309	338.72	58.3181	327.96	64.8199
338.02	53.6977	337.02	55.9406	338.22	50.6309	338.76	58.1353	328.16	64.8199
338.2	53.6977	337.1	55.9406	338.37	50.4732	339.03	58.1353	328.37	64.6814
338.35	53.6977	337.27	55.9406	338.6	50.4732	339.18	58.1353	328.52	64.5429
338.52	53.6977	337.45	55.9406	338.79	50.4732	339.34	58.1353	328.66	64.5429
338.7	53.537	337.62	55.9406	338.94	50.4732	339.59	58.1353	328.78	64.4044
338.84	53.537	337.78	55.7756	339.07	50.3155	339.74	57.9525	329.06	64.2659
339.03	53.537	337.95	55.7756	339.24	50.3155	339.94	57.9525	329.24	64.2659
339.24	53.537	338.1	55.7756	339.47	50.3155	340.05	57.9525	329.41	64.1274
339.36	53.3762	338.26	55.7756	339.61	50.3155	340.24	57.9525	329.59	63.9889
339.62	53.3762	338.45	55.7756	339.75	50.1577	340.4	57.7696	329.75	63.9889
339.78	53.3762	338.7	55.6106	339.93	50.1577	340.56	57.7696	329.93	63.8504
339.96	53.3762	338.82	55.6106	340.15	50.1577	340.79	57.7696	330.19	63.7119
340.11	53.3762	338.95	55.6106	340.32	50.1577	340.96	57.7696	330.25	63.7119
340.3	53.2154	339.14	55.6106	340.47	50	341.16	57.5868	330.47	63.5734
340.43	53.2154	339.35	55.4455	340.6	50	341.27	57.5868	330.63	63.5734
340.62	53.2154	339.5	55.4455	340.83	50	341.54	57.5868	330.85	63.4349
340.81	53.2154	339.64	55.4455	340.91	50	341.7	57.5868	331	63.2964
340.99	53.0547	339.82	55.4455	341.12	49.8423	341.9	57.404	331.18	63.2964
341.12	53.0547	339.99	55.4455	341.29	49.8423	342.03	57.404	331.38	63.1579
341.31	53.0547	340.13	55.2805	341.5	49.8423	342.24	57.404	331.52	63.0194
341.48	53.0547	340.31	55.2805	341.66	49.8423	342.36	57.404	331.7	63.0194
341.65	53.0547	340.48	55.2805	341.77	49.6845	342.52	57.404	331.83	62.8809
341.77	52.8939	340.62	55.2805	342.02	49.6845	342.66	57.2212	331.98	62.7424
341.93	52.8939	340.78	55.2805	342.15	49.6845	342.86	57.2212	332.16	62.7424
342.1	52.8939	340.85	55.1155	342.32	49.6845	343.04	57.2212	332.4	62.6039
342.19	52.8939	341.04	55.1155	342.52	49.5268	343.23	57.2212	332.49	62.4654
342.35	52.7331	341.24	55.1155	342.61	49.5268	343.36	57.0384	332.67	62.4654
342.49	52.7331	341.35	55.1155	342.82	49.5268	343.52	57.0384	332.84	62.3269
342.64	52.7331	341.51	55.1155	343.02	49.5268	343.7	57.0384	333	62.3269
342.89	52.7331	341.61	54.9505	343.21	49.3691	343.88	57.0384	333.12	62.1884
343.03	52.7331	341.85	54.9505	343.33	49.3691	344.04	56.8556	333.31	62.0499
343.14	52.5724	341.99	54.9505	343.44	49.3691	344.15	56.8556	333.44	62.0499
343.3	52.5724	342.18	54.9505	343.61	49.3691	344.32	56.8556	333.58	61.9114
343.48	52.5724	342.4	54.9505	343.85	49.2114	344.47	56.8556	333.76	61.7728
343.58	52.5724	342.51	54.7855	343.98	49.2114	344.67	56.8556	333.88	61.7728
343.79	52.4116	342.64	54.7855	344.09	49.2114	344.83	56.6728	334.12	61.6343
343.89	52.4116	342.83	54.7855	344.28	49.2114	344.99	56.6728	334.29	61.4958
344.05	52.4116	343.01	54.7855	344.45	49.0536	345.12	56.6728	334.37	61.4958
344.28	52.4116	343.18	54.7855	344.54	49.0536	345.34	56.6728	334.54	61.3573
344.47	52.4116	343.35	54.6205	344.66	49.0536	345.43	56.49	334.72	61.3573
344.55	52.2508	343.52	54.6205	344.89	49.0536	345.57	56.49	334.83	61.2188
344.74	52.2508	343.68	54.6205	345.05	48.8959	345.75	56.49	335.01	61.0803
344.9	52.2508	343.9	54.6205	345.22	48.8959	345.89	56.49	335.21	61.0803
345.09	52.2508	344.02	54.6205	345.31	48.8959	346.12	56.3071	335.32	60.9418
345.32	52.2508	344.21	54.4554	345.54	48.8959	346.22	56.3071	335.55	60.9418
345.41	52.09	344.36	54.4554	345.7	48.7382	346.44	56.3071	335.75	60.8033
345.57	52.09	344.51	54.4554	345.83	48.7382	346.57	56.3071	335.91	60.6648
345.75	52.09	344.7	54.4554	346.07	48.7382	346.8	56.3071	335.96	60.6648
345.91	52.09	344.89	54.4554	346.16	48.7382	347.03	56.1243	336.17	60.5263
346.14	52.09	345	54.2904	346.41	48.5804	347.08	56.1243	336.32	60.3878
346.29	51.9293	345.24	54.2904	346.54	48.5804	347.35	56.1243	336.43	60.3878
346.51	51.9293	345.38	54.2904	346.69	48.5804	347.46	56.1243	336.66	60.2493
346.67	51.9293	345.57	54.2904	346.94	48.5804	347.62	55.9415	336.83	60.2493
346.8	51.9293	345.76	54.2904	347.06	48.5804	347.83	55.9415	336.98	60.1108
346.95	51.7685	345.91	54.1254	347.22	48.4227	347.93	55.9415	337.2	59.9723
347.17	51.7685	346.14	54.1254	347.4	48.4227	348.07	55.9415	337.32	59.9723
347.37	51.7685	346.23	54.1254	347.57	48.4227	348.24	55.9415	337.54	59.8338
347.5	51.7685	346.37	54.1254	347.74	48.4227	348.4	55.7587	337.7	59.8338
347.67	51.7685	346.59	54.1254	347.86	48.265	348.57	55.7587	337.82	59.6953
347.8	51.6077	346.7	54.1254	347.99	48.265	348.7	55.7587	338	59.5568
348.02	51.6077	346.87	53.9604	348.22	48.265	348.89	55.7587	338.21	59.5568
348.2	51.6077	347.09	53.9604	348.38	48.265	349.05	55.7587	338.44	59.4183
348.44	51.6077	347.24	53.9604	348.58	48.1073	349.26	55.5759	338.57	59.2798
348.56	51.6077	347.4	53.9604	348.78	48.1073	349.42	55.5759	338.73	59.2798
348.74	51.447	347.52	53.9604	348.91	48.1073	349.58	55.5759	338.88	59.1413
348.89	51.447	347.69	53.7954	349.06	48.1073	349.72	55.5759	339.06	59.1413
349.1	51.447	347.85	53.7954	349.25	47.9495	349.92	55.3931	339.23	59.0028
349.28	51.447	348.07	53.7954	349.45	47.9495	350.09	55.3931	339.39	58.8643
349.43	51.447	348.2	53.7954	349.59	47.9495	350.27	55.3931	339.57	58.8643
349.66	51.2862	348.38	53.7954	349.78	47.9495	350.51	55.3931	339.77	58.7258
349.78	51.2862	348.56	53.6304	349.97	47.9495	350.6	55.3931	339.94	58.7258
349.94	51.2862	348.72	53.6304	350.09	47.7918	350.78	55.2102	340.08	58.5873
350.12	51.2862	348.85	53.6304	350.32	47.7918	350.91	55.2102	340.28	58.5873
350.26	51.2862	349.06	53.6304	350.47	47.7918	351.07	55.2102	340.45	58.4487
350.45	51.1254	349.18	53.6304	350.68	47.7918	351.32	55.2102	340.57	58.3103
350.56	51.1254	349.35	53.4654	350.83	47.6341	351.44	55.2102	340.8	58.3103
350.75	51.1254	349.5	53.4654	351	47.6341	351.58	55.0274	340.95	58.1718
350.93	51.1254	349.65	53.4654	351.13	47.6341	351.75	55.0274	341.07	58.1718
351.02	51.1254	349.82	53.4654	351.34	47.6341	351.89	55.0274	341.24	58.0332
351.17	50.9646	350.03	53.4654	351.48	47.4763	352.14	55.0274	341.4	57.8947
351.33	50.9646	350.13	53.4654	351.61	47.4763	352.22	54.8446	341.62	57.8947
351.54	50.9646	350.27	53.3003	351.76	47.4763	352.43	54.8446	341.73	57.7562
351.65	50.9646	350.47	53.3003	351.93	47.4763	352.61	54.8446	341.88	57.7562
351.81	50.9646	350.7	53.3003	352.1	47.4763	352.79	54.8446	342.03	57.6177
351.99	50.8039	350.83	53.3003	352.29	47.3186	352.92	54.8446	342.18	57.6177
352.15	50.8039	351	53.3003	352.42	47.3186	353.09	54.6618	342.35	57.4792
352.33	50.8039	351.11	53.1353	352.64	47.3186	353.23	54.6618	342.53	57.3407
352.49	50.8039	351.26	53.1353	352.76	47.3186	353.43	54.6618	342.66	57.3407
352.68	50.8039	351.43	53.1353	352.96	47.1609	353.58	54.6618	342.75	57.2022
352.79	50.6431	351.57	53.1353	353.11	47.1609	353.79	54.6618	342.87	57.2022
352.99	50.6431	351.75	53.1353	353.29	47.1609	353.94	54.479	343.08	57.0637
353.13	50.6431	351.9	52.9703	353.5	47.1609	354.11	54.479	343.21	57.0637
353.33	50.6431	352.04	52.9703	353.64	47.0031	354.23	54.479	343.34	56.9252
353.4	50.6431	352.22	52.9703	353.83	47.0031	354.42	54.479	343.51	56.9252
353.59	50.4823	352.4	52.9703	353.93	47.0031	354.62	54.479	343.68	56.7867
353.81	50.4823	352.6	52.9703	354.06	47.0031	354.79	54.2962	343.85	56.6482
353.92	50.4823	352.78	52.9703	354.29	47.0031	354.93	54.2962	344.07	56.6482
354.09	50.4823	352.95	52.8053	354.45	46.8454	355.12	54.2962	344.18	56.5097
354.22	50.4823	353.13	52.8053	354.6	46.8454	355.3	54.2962	344.37	56.5097
354.42	50.3215	353.39	52.8053	354.73	46.8454	355.48	54.2962	344.54	56.3712
354.54	50.3215	353.53	52.8053	354.91	46.8454	355.65	54.1133	344.7	56.3712
354.73	50.3215	353.75	52.8053	355.12	46.6877	355.82	54.1133	344.85	56.2327
354.96	50.3215	353.88	52.6403	355.32	46.6877	356.03	54.1133	344.99	56.2327
355.06	50.3215	354.06	52.6403	355.39	46.6877	356.15	54.1133	345.15	56.0942
355.27	50.1608	354.25	52.6403	355.59	46.6877	356.29	54.1133	345.31	56.0942
355.49	50.1608	354.4	52.6403	355.81	46.6877	356.47	53.9305	345.48	55.9557
355.61	50.1608	354.59	52.6403	355.86	46.53	356.62	53.9305	345.66	55.9557
355.79	50.1608	354.78	52.6403	356.05	46.53	356.78	53.9305	345.89	55.8172
356	50.1608	354.97	52.4753	356.2	46.53	356.95	53.9305	346.03	55.8172
356.14	50.1608	355.14	52.4753	356.37	46.53	357.1	53.9305	346.14	55.6787
356.35	50	355.31	52.4753	356.51	46.53	357.25	53.7477	346.38	55.6787
356.47	50	355.46	52.4753	356.65	46.3722	357.42	53.7477	346.61	55.5402
356.7	50	355.61	52.4753	356.84	46.3722	357.6	53.7477	346.8	55.4017
356.83	50	355.83	52.3102	357.03	46.3722	357.7	53.7477	346.95	55.4017
357.03	50	355.99	52.3102	357.15	46.3722	357.92	53.7477	347.11	55.2632
357.2	49.8392	356.2	52.3102	357.35	46.2145	358.12	53.5649	347.32	55.2632
357.34	49.8392	356.37	52.3102	357.51	46.2145	358.24	53.5649	347.52	55.1247
357.48	49.8392	356.54	52.3102	357.68	46.2145	358.42	53.5649	347.71	55.1247
357.64	49.8392	356.66	52.3102	357.85	46.2145	358.59	53.5649	347.87	54.9862
357.8	49.8392	356.79	52.1452	358.01	46.2145	358.68	53.5649	348.07	54.9862
357.94	49.6785	357.04	52.1452	358.18	46.0568	358.9	53.3821	348.28	54.8477
358.12	49.6785	357.24	52.1452	358.32	46.0568	359.1	53.3821	348.45	54.8477
358.3	49.6785	357.33	52.1452	358.48	46.0568	359.23	53.3821	348.63	54.7091
358.43	49.6785	357.5	52.1452	358.64	46.0568	359.37	53.3821	348.8	54.7091
358.58	49.6785	357.59	51.9802	358.81	46.0568	359.53	53.3821	349.02	54.5706
358.74	49.6785	357.79	51.9802	359	45.8991	359.7	53.1993	349.23	54.5706
358.94	49.5177	358.02	51.9802	359.16	45.8991	359.85	53.1993	349.38	54.4321
359.06	49.5177	358.09	51.9802	359.33	45.8991	360.09	53.1993	349.52	54.4321
359.25	49.5177	358.24	51.9802	359.53	45.8991	360.19	53.1993	349.71	54.2936
359.42	49.5177	358.45	51.9802	359.7	45.8991	360.36	53.1993	349.86	54.2936
359.6	49.5177	358.63	51.8152	359.88	45.7413	360.5	53.0164	350.03	54.1551
359.81	49.3569	358.73	51.8152	360.06	45.7413	360.71	53.0164	350.16	54.1551
360.01	49.3569	358.84	51.8152	360.28	45.7413	360.9	53.0164	350.35	54.0166
360.07	49.3569	359.04	51.8152	360.48	45.7413	361.04	53.0164	350.56	54.0166
360.3	49.3569	359.15	51.8152	360.64	45.5836	361.23	53.0164	350.64	53.8781
360.48	49.3569	359.35	51.6502	360.72	45.5836	361.42	53.0164	350.84	53.8781
360.62	49.3569	359.49	51.6502	361.04	45.5836	361.56	52.8336	350.96	53.7396
360.87	49.1961	359.66	51.6502	361.13	45.5836	361.71	52.8336	351.18	53.7396
360.96	49.1961	359.72	51.6502	361.32	45.5836	361.88	52.8336	351.33	53.7396
361.12	49.1961	359.96	51.6502	361.5	45.4259	362.03	52.8336	351.45	53.6011
361.29	49.1961	360.16	51.6502	361.7	45.4259	362.23	52.8336	351.67	53.6011
361.48	49.1961	360.28	51.4851	361.95	45.4259	362.43	52.6508	351.78	53.4626
361.61	49.0354	360.44	51.4851	362.13	45.4259	362.61	52.6508	351.92	53.4626
361.87	49.0354	360.58	51.4851	362.23	45.4259	362.73	52.6508	352.05	53.3241
362.04	49.0354	360.71	51.4851	362.41	45.2681	362.95	52.6508	352.25	53.3241
362.15	49.0354	360.93	51.4851	362.62	45.2681	363.17	52.6508	352.4	53.1856
362.35	49.0354	361.06	51.4851	362.75	45.2681	363.28	52.468	352.6	53.1856
362.47	49.0354	361.26	51.3201	362.88	45.2681	363.45	52.468	352.71	53.0471
362.64	48.8746	361.4	51.3201	363.02	45.2681	363.62	52.468	352.86	53.0471
362.8	48.8746	361.55	51.3201	363.18	45.1104	363.79	52.468	353.02	52.9086
363.03	48.8746	361.73	51.3201	363.36	45.1104	363.95	52.468	353.22	52.9086
363.13	48.8746	361.89	51.3201	363.51	45.1104	364.12	52.468	353.32	52.7701
[truncated: 1,180 more rows]

## Sheet: TGA Time
Temp	6 h	Temp	12 h	Temp	24 h	Temp	48 h	Temp	Gelatin
C		C		C		C		C
31.24	100	31.8	100	31.05	100	25.47	100	23.94	100
31.35	100	31.9	100	31.18	100	25.42	100	23.88	100
31.35	100	31.9	100	31.24	100	25.48	100	23.93	100
31.33	100	32.01	100	31.27	100	25.45	100	23.96	100
31.44	100	32.09	100	31.4	100	25.55	100	23.86	100
31.53	99.8499	32.03	100	31.39	100	25.49	100	23.98	100
31.68	99.8499	32.17	100	31.54	100	25.62	100	24.06	100
31.69	99.8499	32.17	100	31.7	100	25.59	100	24.02	100
31.73	99.8499	32.27	100	31.89	100	25.69	100	24.18	100
31.87	99.8499	32.36	100	31.89	100	25.7	100	24.14	100
31.99	99.8499	32.5	100	32.03	100	25.76	100	24.22	100
32.06	99.8499	32.63	100	32.1	100	25.84	100	24.32	100
32.21	99.8499	32.85	100	32.25	100	25.92	100	24.41	100
32.34	99.8499	32.89	100	32.45	100	25.98	100	24.49	100
32.52	99.8499	33.05	100	32.57	100	26.12	100	24.54	100
32.65	99.8499	33.26	100	32.76	100	26.16	100	24.69	100
32.76	99.8499	33.32	100	32.87	100	26.34	100	24.79	100
32.92	99.8499	33.53	99.8288	33.05	100	26.55	100	24.9	100
33.12	99.8499	33.73	99.8288	33.26	100	26.63	100	25.01	100
33.29	99.8499	33.84	99.8288	33.38	100	26.76	100	25.15	100
33.4	99.8499	34.04	99.8288	33.57	100	26.92	100	25.27	100
33.55	99.6997	34.2	99.8288	33.71	100	27.02	100	25.31	100
33.74	99.6997	34.46	99.8288	33.84	100	27.23	100	25.57	100
33.91	99.6997	34.64	99.8288	34.14	100	27.36	100	25.76	100
34.09	99.6997	34.86	99.8288	34.25	100	27.55	100	25.85	100
34.28	99.6997	34.99	99.8288	34.43	99.835	27.62	100	26.09	100
34.47	99.6997	35.2	99.8288	34.54	99.835	27.91	100	26.19	100
34.62	99.6997	35.32	99.8288	34.85	99.835	27.96	100	26.47	100
34.76	99.6997	35.53	99.8288	34.9	99.835	28.23	100	26.6	100
35.04	99.6997	35.78	99.8288	35.14	99.835	28.34	100	26.81	100
35.26	99.6997	36.09	99.8288	35.41	99.835	28.59	100	26.96	100
35.49	99.5495	36.23	99.8288	35.49	99.835	28.67	100	27.08	100
35.69	99.5495	36.4	99.8288	35.72	99.835	28.94	100	27.33	100
35.86	99.5495	36.54	99.8288	35.93	99.835	29.08	100	27.43	100
36.1	99.5495	36.95	99.8288	36.12	99.835	29.31	100	27.64	99.8615
36.27	99.5495	37.09	99.8288	36.4	99.835	29.53	100	27.78	99.8615
36.49	99.5495	37.32	99.6575	36.57	99.835	29.66	100	28.01	99.8615
36.68	99.5495	37.55	99.6575	36.83	99.835	29.91	100	28.13	99.8615
36.93	99.5495	37.9	99.6575	37	99.835	30.09	100	28.32	99.8615
37.02	99.5495	38.01	99.6575	37.22	99.835	30.22	100	28.53	99.8615
37.25	99.5495	38.29	99.6575	37.46	99.835	30.48	100	28.74	99.8615
37.47	99.3994	38.57	99.6575	37.69	99.835	30.7	100	28.98	99.8615
37.73	99.3994	38.79	99.6575	37.81	99.67	30.88	100	29.14	99.8615
37.92	99.3994	38.92	99.6575	38.08	99.67	31.06	100	29.34	99.8615
38.16	99.3994	39.2	99.6575	38.28	99.67	31.19	100	29.49	99.8615
38.3	99.3994	39.41	99.6575	38.44	99.67	31.41	100	29.77	99.8615
38.57	99.3994	39.66	99.6575	38.75	99.67	31.66	100	29.93	99.8615
38.76	99.3994	39.91	99.6575	38.96	99.67	31.81	100	30.16	99.8615
38.95	99.3994	40.09	99.6575	39.12	99.67	32	100	30.33	99.8615
39.17	99.2493	40.37	99.6575	39.33	99.67	32.22	100	30.56	99.8615
39.35	99.2493	40.61	99.6575	39.54	99.67	32.45	100	30.74	99.8615
39.57	99.2493	40.87	99.6575	39.8	99.67	32.62	100	30.81	99.8615
39.85	99.2493	41.06	99.4863	40.02	99.67	32.81	100	31.12	99.8615
40.01	99.2493	41.35	99.4863	40.18	99.67	33.01	100	31.29	99.8615
40.18	99.2493	41.5	99.4863	40.4	99.67	33.22	99.8667	31.49	99.8615
40.46	99.2493	41.78	99.4863	40.59	99.67	33.52	99.8667	31.71	99.8615
40.65	99.2493	42.07	99.4863	40.81	99.67	33.68	99.8667	31.87	99.8615
40.94	99.0991	42.23	99.4863	41.07	99.5049	33.83	99.8667	32.03	99.723
41.09	99.0991	42.41	99.4863	41.22	99.5049	33.93	99.8667	32.23	99.723
41.32	99.0991	42.7	99.4863	41.45	99.5049	34.09	99.8667	32.49	99.723
41.57	99.0991	42.87	99.4863	41.6	99.5049	34.4	99.8667	32.65	99.723
41.72	99.0991	43.13	99.4863	41.77	99.5049	34.58	99.8667	32.96	99.723
41.96	99.0991	43.42	99.4863	41.93	99.5049	34.78	99.8667	33.06	99.723
42.12	99.0991	43.59	99.4863	42.16	99.5049	35.06	99.8667	33.27	99.723
42.24	98.9489	43.69	99.4863	42.38	99.5049	35.19	99.8667	33.41	99.723
42.45	98.9489	43.86	99.3151	42.63	99.5049	35.33	99.8667	33.59	99.723
42.6	98.9489	44.18	99.3151	42.77	99.5049	35.58	99.8667	33.84	99.723
42.9	98.9489	44.31	99.3151	42.95	99.5049	35.72	99.8667	34.04	99.723
43.08	98.9489	44.5	99.3151	43.17	99.5049	35.94	99.8667	34.27	99.723
43.29	98.9489	44.76	99.3151	43.43	99.5049	36.13	99.8667	34.43	99.723
43.36	98.9489	44.92	99.3151	43.56	99.3399	36.26	99.7333	34.6	99.723
43.59	98.7988	45.09	99.3151	43.72	99.3399	36.46	99.7333	34.81	99.5845
43.83	98.7988	45.3	99.3151	43.82	99.3399	36.62	99.7333	35	99.5845
43.94	98.7988	45.55	99.3151	44.11	99.3399	36.81	99.7333	35.22	99.5845
44.24	98.7988	45.68	99.3151	44.24	99.3399	36.95	99.7333	35.38	99.5845
44.34	98.7988	45.89	99.3151	44.44	99.3399	37.28	99.7333	35.6	99.5845
44.56	98.7988	45.99	99.3151	44.53	99.3399	37.37	99.7333	35.62	99.5845
44.64	98.6487	46.16	99.1438	44.74	99.3399	37.56	99.7333	35.99	99.5845
44.86	98.6487	46.32	99.1438	44.95	99.3399	37.78	99.7333	36.12	99.5845
44.97	98.6487	46.44	99.1438	45.1	99.3399	37.8	99.7333	36.14	99.5845
45.12	98.6487	46.68	99.1438	45.2	99.3399	38.01	99.7333	36.45	99.5845
45.39	98.6487	46.86	99.1438	45.42	99.3399	38.21	99.7333	36.51	99.5845
45.54	98.6487	46.91	99.1438	45.54	99.3399	38.34	99.6	36.77	99.5845
45.7	98.4985	47.08	99.1438	45.76	99.1749	38.42	99.6	36.86	99.446
45.84	98.4985	47.29	99.1438	45.88	99.1749	38.58	99.6	37.06	99.446
45.97	98.4985	47.36	99.1438	46.08	99.1749	38.79	99.6	37.16	99.446
46.18	98.4985	47.5	99.1438	46.22	99.1749	38.97	99.6	37.43	99.446
46.26	98.4985	47.63	99.1438	46.32	99.1749	39.1	99.6	37.53	99.446
46.42	98.4985	47.8	98.9726	46.49	99.1749	39.18	99.6	37.65	99.446
46.66	98.4985	47.95	98.9726	46.75	99.1749	39.34	99.6	37.9	99.446
46.66	98.3483	48.01	98.9726	46.8	99.1749	39.52	99.6	37.98	99.446
46.88	98.3483	48.28	98.9726	46.95	99.1749	39.62	99.6	38.14	99.446
47.02	98.3483	48.28	98.9726	47.06	99.1749	39.71	99.6	38.31	99.446
47.18	98.3483	48.39	98.9726	47.16	99.1749	40	99.6	38.5	99.3075
47.32	98.3483	48.56	98.9726	47.34	99.1749	40.15	99.4667	38.56	99.3075
47.51	98.3483	48.62	98.9726	47.42	99.1749	40.26	99.4667	38.72	99.3075
47.62	98.1982	48.79	98.9726	47.6	99.0099	40.37	99.4667	38.92	99.3075
47.77	98.1982	49.01	98.9726	47.68	99.0099	40.47	99.4667	38.96	99.3075
47.91	98.1982	49.09	98.9726	47.84	99.0099	40.65	99.4667	39.24	99.3075
48.04	98.1982	49.27	98.9726	48.07	99.0099	40.78	99.4667	39.34	99.3075
48.21	98.1982	49.3	98.8014	48.07	99.0099	40.86	99.4667	39.48	99.3075
48.24	98.1982	49.47	98.8014	48.26	99.0099	41.03	99.4667	39.58	99.3075
48.42	98.0481	49.56	98.8014	48.33	99.0099	41.13	99.4667	39.8	99.3075
48.6	98.0481	49.73	98.8014	48.47	99.0099	41.35	99.4667	39.9	99.169
48.72	98.0481	49.8	98.8014	48.69	99.0099	41.44	99.4667	40.07	99.169
48.82	98.0481	49.93	98.8014	48.76	99.0099	41.57	99.4667	40.15	99.169
48.97	98.0481	50.09	98.8014	48.91	99.0099	41.63	99.3333	40.25	99.169
49.19	98.0481	50.21	98.8014	49.09	99.0099	41.81	99.3333	40.38	99.169
49.27	98.0481	50.41	98.8014	49.17	99.0099	41.94	99.3333	40.54	99.169
49.4	97.8979	50.5	98.8014	49.4	98.8449	42.08	99.3333	40.66	99.169
49.54	97.8979	50.57	98.8014	49.46	98.8449	42.26	99.3333	40.82	99.169
49.77	97.8979	50.73	98.8014	49.68	98.8449	42.37	99.3333	40.98	99.169
49.8	97.8979	50.89	98.8014	49.77	98.8449	42.6	99.3333	41.1	99.169
49.9	97.8979	50.99	98.6301	49.88	98.8449	42.73	99.3333	41.21	99.0305
49.94	97.8979	51.19	98.6301	50.03	98.8449	42.77	99.3333	41.38	99.0305
50.23	97.8979	51.25	98.6301	50.14	98.8449	42.97	99.3333	41.46	99.0305
50.4	97.7477	51.37	98.6301	50.23	98.8449	43.11	99.3333	41.58	99.0305
50.43	97.7477	51.58	98.6301	50.46	98.8449	43.33	99.3333	41.69	99.0305
50.43	97.7477	51.74	98.6301	50.62	98.8449	43.43	99.3333	41.91	99.0305
50.79	97.7477	51.81	98.6301	50.68	98.8449	43.64	99.2	42.02	99.0305
50.92	97.7477	52.01	98.6301	50.86	98.8449	43.84	99.2	42.13	99.0305
51.09	97.7477	52.19	98.6301	50.99	98.8449	44.04	99.2	42.27	99.0305
51.21	97.5976	52.26	98.6301	51.13	98.8449	44.09	99.2	42.49	98.892
51.38	97.5976	52.39	98.6301	51.38	98.8449	44.34	99.2	42.54	98.892
51.53	97.5976	52.53	98.6301	51.41	98.6799	44.47	99.2	42.73	98.892
51.79	97.5976	52.62	98.6301	51.62	98.6799	44.63	99.2	42.91	98.892
51.95	97.5976	52.79	98.6301	51.79	98.6799	44.73	99.2	43	98.892
52.02	97.5976	52.98	98.6301	51.96	98.6799	44.97	99.2	43.12	98.892
52.1	97.5976	53.11	98.4589	52.09	98.6799	45.09	99.2	43.39	98.892
52.27	97.4475	53.34	98.4589	52.28	98.6799	45.28	99.2	43.48	98.892
52.49	97.4475	53.53	98.4589	52.43	98.6799	45.45	99.2	43.63	98.892
52.64	97.4475	53.63	98.4589	52.62	98.6799	45.65	99.0667	43.8	98.892
52.79	97.4475	53.76	98.4589	52.69	98.6799	45.79	99.0667	43.99	98.7535
52.94	97.4475	53.97	98.4589	52.99	98.6799	45.94	99.0667	44.13	98.7535
53.14	97.4475	54.21	98.4589	53.07	98.6799	46.06	99.0667	44.25	98.7535
53.26	97.2973	54.4	98.4589	53.21	98.6799	46.27	99.0667	44.51	98.7535
53.41	97.2973	54.54	98.4589	53.39	98.6799	46.53	99.0667	44.61	98.7535
53.54	97.2973	54.75	98.4589	53.53	98.6799	46.64	99.0667	44.72	98.7535
53.73	97.2973	54.79	98.4589	53.67	98.6799	46.86	99.0667	44.93	98.7535
53.86	97.2973	55.06	98.4589	53.89	98.5148	46.98	99.0667	45.09	98.7535
54.07	97.2973	55.27	98.4589	54.04	98.5148	47.09	99.0667	45.34	98.615
54.1	97.2973	55.41	98.2877	54.27	98.5148	47.23	99.0667	45.45	98.615
54.37	97.1471	55.51	98.2877	54.44	98.5148	47.43	99.0667	45.57	98.615
54.51	97.1471	55.68	98.2877	54.59	98.5148	47.63	98.9333	45.68	98.615
54.61	97.1471	55.92	98.2877	54.78	98.5148	47.87	98.9333	45.93	98.615
54.71	97.1471	56.09	98.2877	54.87	98.5148	47.97	98.9333	46.09	98.615
54.91	97.1471	56.32	98.2877	55.09	98.5148	48.08	98.9333	46.17	98.615
55.13	97.1471	56.43	98.2877	55.28	98.5148	48.26	98.9333	46.44	98.615
55.23	97.1471	56.64	98.2877	55.3	98.5148	48.44	98.9333	46.58	98.615
55.43	96.997	56.75	98.2877	55.52	98.5148	48.66	98.9333	46.8	98.4764
55.52	96.997	56.87	98.2877	55.81	98.5148	48.78	98.9333	46.95	98.4764
55.76	96.997	57.13	98.2877	55.93	98.5148	48.87	98.9333	47.11	98.4764
55.82	96.997	57.31	98.2877	56.08	98.5148	49.06	98.9333	47.24	98.4764
56.1	96.997	57.39	98.2877	56.28	98.5148	49.28	98.9333	47.45	98.4764
56.26	96.997	57.57	98.1164	56.42	98.3498	49.39	98.8	47.61	98.4764
56.37	96.997	57.83	98.1164	56.63	98.3498	49.51	98.8	47.71	98.4764
56.47	96.8469	57.96	98.1164	56.76	98.3498	49.69	98.8	47.98	98.338
56.81	96.8469	58.26	98.1164	56.86	98.3498	49.9	98.8	48.18	98.338
56.92	96.8469	58.33	98.1164	57.12	98.3498	50.09	98.8	48.21	98.338
57.09	96.8469	58.49	98.1164	57.23	98.3498	50.27	98.8	48.41	98.338
57.32	96.8469	58.65	98.1164	57.47	98.3498	50.36	98.8	48.63	98.338
57.37	96.8469	58.81	98.1164	57.65	98.3498	50.53	98.8	48.71	98.338
57.53	96.6967	58.97	98.1164	57.82	98.3498	50.68	98.8	48.89	98.338
57.76	96.6967	59.21	98.1164	58.01	98.3498	50.77	98.8	49.13	98.338
57.97	96.6967	59.4	98.1164	58.12	98.3498	50.99	98.8	49.21	98.1994
58.09	96.6967	59.62	98.1164	58.34	98.3498	51.19	98.8	49.39	98.1994
58.3	96.6967	59.74	97.9452	58.47	98.3498	51.28	98.6667	49.61	98.1994
58.48	96.6967	60.02	97.9452	58.61	98.3498	51.51	98.6667	49.82	98.1994
58.6	96.6967	60.15	97.9452	58.85	98.1848	51.59	98.6667	49.95	98.1994
58.79	96.5465	60.3	97.9452	58.97	98.1848	51.85	98.6667	50.11	98.1994
58.91	96.5465	60.45	97.9452	59.14	98.1848	51.96	98.6667	50.23	98.1994
58.99	96.5465	60.61	97.9452	59.37	98.1848	52.1	98.6667	50.46	98.0609
59.23	96.5465	60.77	97.9452	59.43	98.1848	52.17	98.6667	50.58	98.0609
59.45	96.5465	60.92	97.9452	59.61	98.1848	52.32	98.6667	50.75	98.0609
59.52	96.5465	61.06	97.9452	59.81	98.1848	52.56	98.6667	50.93	98.0609
59.69	96.5465	61.31	97.9452	59.92	98.1848	52.71	98.6667	51.1	98.0609
59.91	96.3964	61.41	97.9452	60.12	98.1848	52.89	98.6667	51.23	98.0609
60.09	96.3964	61.64	97.9452	60.24	98.1848	53.05	98.5333	51.37	98.0609
60.27	96.3964	61.79	97.774	60.41	98.1848	53.17	98.5333	51.56	97.9224
60.39	96.3964	61.89	97.774	60.62	98.1848	53.36	98.5333	51.72	97.9224
60.52	96.3964	62.14	97.774	60.74	98.1848	53.52	98.5333	51.89	97.9224
60.73	96.3964	62.23	97.774	60.88	98.1848	53.65	98.5333	52.08	97.9224
60.97	96.2463	62.42	97.774	61.08	98.0198	53.83	98.5333	52.19	97.9224
61.12	96.2463	62.56	97.774	61.25	98.0198	53.95	98.5333	52.35	97.9224
61.22	96.2463	62.65	97.774	61.42	98.0198	54.18	98.5333	52.54	97.9224
61.48	96.2463	62.82	97.774	61.54	98.0198	54.38	98.5333	52.77	97.7839
61.63	96.2463	62.97	97.774	61.74	98.0198	54.49	98.5333	52.92	97.7839
61.76	96.2463	63.17	97.774	61.97	98.0198	54.72	98.5333	52.96	97.7839
61.88	96.2463	63.33	97.774	62	98.0198	54.81	98.4	53.17	97.7839
62.02	96.0961	63.45	97.774	62.2	98.0198	55.07	98.4	53.3	97.7839
62.11	96.0961	63.64	97.6027	62.29	98.0198	55.16	98.4	53.49	97.7839
62.3	96.0961	63.81	97.6027	62.41	98.0198	55.35	98.4	53.55	97.6454
62.53	96.0961	63.9	97.6027	62.55	98.0198	55.5	98.4	53.78	97.6454
62.67	96.0961	64	97.6027	62.68	98.0198	55.65	98.4	53.95	97.6454
62.83	96.0961	64.24	97.6027	62.84	98.0198	55.74	98.4	54.12	97.6454
63	96.0961	64.37	97.6027	63.03	97.8548	55.97	98.4	54.27	97.6454
63.2	95.9459	64.58	97.6027	63.19	97.8548	56.1	98.4	54.48	97.6454
63.33	95.9459	64.72	97.6027	63.33	97.8548	56.25	98.4	54.58	97.6454
63.48	95.9459	64.75	97.6027	63.53	97.8548	56.42	98.2667	54.74	97.5069
63.67	95.9459	64.91	97.6027	63.67	97.8548	56.6	98.2667	54.92	97.5069
63.84	95.9459	65.07	97.6027	63.87	97.8548	56.74	98.2667	55.05	97.5069
63.97	95.9459	65.27	97.6027	63.97	97.8548	56.91	98.2667	55.22	97.5069
64.09	95.7958	65.38	97.4315	64.18	97.8548	57.02	98.2667	55.39	97.5069
64.3	95.7958	65.56	97.4315	64.3	97.8548	57.14	98.2667	55.53	97.5069
64.41	95.7958	65.61	97.4315	64.49	97.8548	57.4	98.2667	55.66	97.3684
64.56	95.7958	65.76	97.4315	64.72	97.8548	57.53	98.2667	55.79	97.3684
64.74	95.7958	65.97	97.4315	64.84	97.8548	57.73	98.2667	55.95	97.3684
64.93	95.7958	66.08	97.4315	64.98	97.8548	57.92	98.2667	56.16	97.3684
65.03	95.7958	66.34	97.4315	65.15	97.8548	58.02	98.1333	56.28	97.3684
65.14	95.6457	66.44	97.4315	65.31	97.6898	58.23	98.1333	56.51	97.3684
65.34	95.6457	66.63	97.4315	65.46	97.6898	58.39	98.1333	56.72	97.2299
65.53	95.6457	66.68	97.4315	65.58	97.6898	58.61	98.1333	56.81	97.2299
65.73	95.6457	66.89	97.4315	65.79	97.6898	58.73	98.1333	56.97	97.2299
65.83	95.6457	67.05	97.4315	65.97	97.6898	58.92	98.1333	57.12	97.2299
66	95.6457	67.1	97.2603	66.03	97.6898	59.04	98.1333	57.33	97.2299
66.13	95.6457	67.29	97.2603	66.22	97.6898	59.22	98.1333	57.4	97.2299
66.32	95.4955	67.53	97.2603	66.41	97.6898	59.32	98.1333	57.65	97.0914
66.5	95.4955	67.61	97.2603	66.54	97.6898	59.54	98.1333	57.85	97.0914
66.69	95.4955	67.71	97.2603	66.78	97.6898	59.64	98.1333	57.82	97.0914
66.89	95.4955	67.88	97.2603	66.93	97.6898	59.94	98	58.04	97.0914
67	95.4955	68.03	97.2603	67.03	97.6898	60.06	98	58.21	97.0914
67.19	95.4955	68.29	97.2603	67.25	97.6898	60.27	98	58.37	97.0914
67.34	95.3453	68.45	97.2603	67.38	97.6898	60.32	98	58.52	96.9529
67.48	95.3453	68.55	97.2603	67.57	97.5247	60.48	98	58.73	96.9529
67.69	95.3453	68.73	97.2603	67.87	97.5247	60.67	98	58.9	96.9529
67.92	95.3453	68.95	97.089	67.87	97.5247	60.86	98	59.08	96.9529
68.08	95.3453	69.1	97.089	67.99	97.5247	60.97	98	59.26	96.9529
68.23	95.3453	69.29	97.089	68.12	97.5247	61.2	98	59.42	96.9529
68.34	95.3453	69.45	97.089	68.35	97.5247	61.28	97.8667	59.56	96.8144
68.45	95.1952	69.66	97.089	68.51	97.5247	61.42	97.8667	59.77	96.8144
68.61	95.1952	69.81	97.089	68.67	97.5247	61.62	97.8667	59.8	96.8144
68.93	95.1952	69.96	97.089	68.81	97.5247	61.82	97.8667	60.07	96.8144
69	95.1952	70.14	97.089	69.01	97.5247	62	97.8667	60.17	96.8144
69.13	95.1952	70.28	97.089	69.25	97.5247	62.17	97.8667	60.35	96.8144
69.27	95.1952	70.46	97.089	69.37	97.5247	62.23	97.8667	60.52	96.6759
69.5	95.0451	70.55	97.089	69.46	97.5247	62.43	97.8667	60.67	96.6759
69.66	95.0451	70.67	97.089	69.64	97.3597	62.56	97.8667	60.83	96.6759
69.72	95.0451	70.9	96.9178	69.84	97.3597	62.8	97.8667	60.95	96.6759
69.99	95.0451	71.03	96.9178	69.99	97.3597	62.89	97.7333	61.18	96.6759
70.07	95.0451	71.27	96.9178	70.13	97.3597	63.13	97.7333	61.35	96.5374
70.23	95.0451	71.37	96.9178	70.32	97.3597	63.16	97.7333	61.46	96.5374
70.41	95.0451	71.53	96.9178	70.43	97.3597	63.35	97.7333	61.68	96.5374
70.51	94.8949	71.66	96.9178	70.56	97.3597	63.48	97.7333	61.86	96.5374
70.7	94.8949	71.92	96.9178	70.69	97.3597	63.61	97.7333	61.91	96.5374
70.88	94.8949	72.02	96.9178	70.87	97.3597	63.86	97.7333	62.09	96.5374
71.09	94.8949	72.17	96.9178	71.05	97.3597	63.96	97.7333	62.25	96.3989
71.18	94.8949	72.37	96.9178	71.21	97.3597	64.11	97.7333	62.45	96.3989
71.41	94.8949	72.49	96.9178	71.36	97.3597	64.27	97.6	62.57	96.3989
71.52	94.8949	72.66	96.7466	71.48	97.3597	64.47	97.6	62.76	96.3989
71.73	94.7447	72.78	96.7466	71.71	97.1947	64.59	97.6	62.93	96.3989
71.78	94.7447	73.07	96.7466	71.88	97.1947	64.78	97.6	63.11	96.3989
71.94	94.7447	73.2	96.7466	71.98	97.1947	64.93	97.6	63.29	96.2604
72.15	94.7447	73.39	96.7466	72.15	97.1947	65.02	97.6	63.38	96.2604
72.26	94.7447	73.54	96.7466	72.26	97.1947	65.29	97.6	63.59	96.2604
72.34	94.7447	73.67	96.7466	72.42	97.1947	65.46	97.6	63.7	96.2604
72.53	94.5946	73.73	96.7466	72.6	97.1947	65.59	97.6	63.94	96.2604
72.76	94.5946	74	96.7466	72.77	97.1947	65.85	97.6	64.12	96.1219
72.94	94.5946	74.11	96.7466	72.95	97.1947	65.98	97.4667	64.23	96.1219
73.08	94.5946	74.33	96.7466	73.18	97.1947	66.15	97.4667	64.46	96.1219
73.14	94.5946	74.5	96.5753	73.42	97.1947	66.25	97.4667	64.54	96.1219
73.39	94.5946	74.7	96.5753	73.43	97.1947	66.43	97.4667	64.78	96.1219
73.45	94.5946	74.81	96.5753	73.65	97.1947	66.65	97.4667	64.86	96.1219
73.69	94.4444	74.96	96.5753	73.83	97.0297	66.8	97.4667	65.18	95.9834
73.75	94.4444	75.17	96.5753	73.98	97.0297	66.9	97.4667	65.26	95.9834
73.85	94.4444	75.24	96.5753	74.14	97.0297	67.11	97.4667	65.45	95.9834
74	94.4444	75.44	96.5753	74.32	97.0297	67.26	97.4667	65.6	95.9834
74.17	94.4444	75.63	96.5753	74.47	97.0297	67.46	97.3333	65.74	95.9834
74.35	94.4444	75.88	96.5753	74.67	97.0297	67.58	97.3333	65.9	95.8449
74.53	94.2943	76.02	96.5753	74.84	97.0297	67.77	97.3333	66.07	95.8449
74.61	94.2943	76.16	96.5753	74.96	97.0297	67.99	97.3333	66.3	95.8449
74.87	94.2943	76.26	96.4041	75.21	97.0297	68.15	97.3333	66.46	95.8449
74.99	94.2943	76.47	96.4041	75.28	97.0297	68.35	97.3333	66.58	95.8449
75.15	94.2943	76.65	96.4041	75.52	97.0297	68.52	97.3333	66.75	95.8449
75.34	94.2943	76.78	96.4041	75.66	97.0297	68.64	97.3333	66.85	95.7064
75.51	94.2943	76.93	96.4041	75.87	97.0297	68.81	97.3333	67.05	95.7064
75.69	94.1441	77.16	96.4041	76.01	97.0297	68.96	97.2	67.18	95.7064
75.83	94.1441	77.36	96.4041	76.15	96.8647	69.13	97.2	67.42	95.7064
76.06	94.1441	77.53	96.4041	76.36	96.8647	69.31	97.2	67.45	95.7064
76.22	94.1441	77.56	96.4041	76.59	96.8647	69.43	97.2	67.69	95.5679
76.41	94.1441	77.78	96.4041	76.62	96.8647	69.61	97.2	67.89	95.5679
76.48	94.1441	78.03	96.4041	76.82	96.8647	69.8	97.2	68.09	95.5679
76.81	94.1441	78.15	96.2329	76.96	96.8647	69.97	97.2	68.17	95.5679
76.9	93.994	78.27	96.2329	77.21	96.8647	70.17	97.2	68.38	95.5679
77.07	93.994	78.36	96.2329	77.34	96.8647	70.32	97.0667	68.55	95.5679
77.2	93.994	78.58	96.2329	77.54	96.8647	70.48	97.0667	68.74	95.4294
77.38	93.994	78.77	96.2329	77.67	96.8647	70.54	97.0667	68.85	95.4294
77.55	93.994	78.95	96.2329	77.81	96.8647	70.74	97.0667	69.01	95.4294
77.66	93.994	79.19	96.2329	78.1	96.8647	70.89	97.0667	69.2	95.4294
77.91	93.8438	79.26	96.2329	78.22	96.6997	71.06	97.0667	69.37	95.4294
78.07	93.8438	79.46	96.2329	78.34	96.6997	71.27	97.0667	69.49	95.2909
78.16	93.8438	79.55	96.2329	78.52	96.6997	71.4	97.0667	69.63	95.2909
78.4	93.8438	79.75	96.0616	78.62	96.6997	71.49	97.0667	69.82	95.2909
78.48	93.8438	79.9	96.0616	78.8	96.6997	71.71	96.9333	69.99	95.2909
78.76	93.8438	80.1	96.0616	78.97	96.6997	71.87	96.9333	70.16	95.2909
78.92	93.8438	80.26	96.0616	79.09	96.6997	72.06	96.9333	70.39	95.2909
79.11	93.6937	80.39	96.0616	79.29	96.6997	72.13	96.9333	70.51	95.1523
79.23	93.6937	80.57	96.0616	79.47	96.6997	72.32	96.9333	70.6	95.1523
79.4	93.6937	80.71	96.0616	79.68	96.6997	72.44	96.9333	70.78	95.1523
79.54	93.6937	80.87	96.0616	79.73	96.6997	72.64	96.9333	70.93	95.1523
79.77	93.6937	81	96.0616	79.97	96.6997	72.76	96.9333	71.14	95.1523
79.89	93.6937	81.18	96.0616	80.15	96.5346	72.93	96.8	71.29	95.0139
80.09	93.5435	81.31	96.0616	80.38	96.5346	73.09	96.8	71.42	95.0139
80.24	93.5435	81.45	95.8904	80.54	96.5346	73.25	96.8	71.62	95.0139
80.42	93.5435	81.6	95.8904	80.64	96.5346	73.45	96.8	71.77	95.0139
80.59	93.5435	81.8	95.8904	80.93	96.5346	73.61	96.8	71.93	95.0139
80.69	93.5435	81.93	95.8904	80.96	96.5346	73.72	96.8	72.14	95.0139
80.92	93.5435	82.06	95.8904	81.12	96.5346	73.87	96.8	72.32	94.8753
81.01	93.5435	82.29	95.8904	81.29	96.5346	74.06	96.8	72.42	94.8753
81.18	93.3934	82.39	95.8904	81.43	96.5346	74.23	96.8	72.6	94.8753
81.31	93.3934	82.69	95.8904	81.64	96.5346	74.36	96.6667	72.76	94.8753
81.49	93.3934	82.82	95.8904	81.77	96.5346	74.59	96.6667	72.88	94.8753
81.71	93.3934	82.96	95.8904	81.97	96.5346	74.74	96.6667	73.06	94.7368
81.75	93.3934	83.16	95.7192	82.11	96.3696	74.86	96.6667	73.21	94.7368
81.88	93.3934	83.29	95.7192	82.22	96.3696	75.03	96.6667	73.39	94.7368
82.13	93.3934	83.46	95.7192	82.36	96.3696	75.17	96.6667	73.57	94.7368
82.21	93.2432	83.6	95.7192	82.49	96.3696	75.34	96.6667	73.69	94.7368
82.45	93.2432	83.75	95.7192	82.68	96.3696	75.55	96.6667	73.81	94.7368
82.63	93.2432	83.93	95.7192	82.83	96.3696	75.74	96.5333	74.03	94.5983
82.81	93.2432	84.15	95.7192	83.09	96.3696	75.83	96.5333	74.18	94.5983
82.96	93.2432	84.33	95.7192	83.21	96.3696	76	96.5333	74.35	94.5983
83.13	93.2432	84.6	95.7192	83.31	96.3696	76.19	96.5333	74.47	94.5983
83.36	93.0931	84.65	95.7192	83.45	96.3696	76.35	96.5333	74.65	94.5983
83.5	93.0931	84.73	95.548	83.61	96.3696	76.48	96.5333	74.75	94.5983
83.59	93.0931	84.93	95.548	83.85	96.3696	76.64	96.5333	74.97	94.4598
83.82	93.0931	85.12	95.548	83.93	96.3696	76.83	96.5333	75.23	94.4598
83.93	93.0931	85.33	95.548	84.12	96.2046	77	96.4	75.23	94.4598
84.1	93.0931	85.53	95.548	84.3	96.2046	77.18	96.4	75.39	94.4598
84.26	93.0931	85.63	95.548	84.52	96.2046	77.31	96.4	75.57	94.4598
84.44	92.9429	85.81	95.548	84.62	96.2046	77.47	96.4	75.82	94.3213
84.63	92.9429	85.96	95.548	84.82	96.2046	77.66	96.4	75.87	94.3213
84.79	92.9429	86.18	95.548	84.96	96.2046	77.81	96.4	76.06	94.3213
84.97	92.9429	86.32	95.548	85.09	96.2046	77.93	96.4	76.22	94.3213
85.08	92.9429	86.53	95.3767	85.32	96.2046	78.07	96.4	76.42	94.3213
85.28	92.9429	86.62	95.3767	85.5	96.2046	78.32	96.2667	76.54	94.3213
85.37	92.7928	86.75	95.3767	85.62	96.2046	78.51	96.2667	76.74	94.1828
85.58	92.7928	86.95	95.3767	85.82	96.2046	78.68	96.2667	76.85	94.1828
85.74	92.7928	87.07	95.3767	85.93	96.2046	78.8	96.2667	77.1	94.1828
85.88	92.7928	87.28	95.3767	86.13	96.0396	79.06	96.2667	77.25	94.1828
86.11	92.7928	87.53	95.3767	86.27	96.0396	79.16	96.2667	77.42	94.1828
86.27	92.7928	87.63	95.3767	86.48	96.0396	79.31	96.2667	77.55	94.1828
86.4	92.7928	87.74	95.3767	86.63	96.0396	79.5	96.2667	77.68	94.0443
86.57	92.6426	87.96	95.3767	86.81	96.0396	79.71	96.1333	77.97	94.0443
86.75	92.6426	88.1	95.2055	86.93	96.0396	79.84	96.1333	78.06	94.0443
86.97	92.6426	88.24	95.2055	87.08	96.0396	79.96	96.1333	78.22	94.0443
87.1	92.6426	88.38	95.2055	87.26	96.0396	80.18	96.1333	78.39	94.0443
87.26	92.6426	88.57	95.2055	87.41	96.0396	80.3	96.1333	78.57	94.0443
87.47	92.6426	88.72	95.2055	87.49	96.0396	80.48	96.1333	78.74	93.9058
87.56	92.4925	88.88	95.2055	87.71	96.0396	80.71	96.1333	78.88	93.9058
87.73	92.4925	89.07	95.2055	87.88	96.0396	80.76	96.1333	79.06	93.9058
88	92.4925	89.19	95.2055	88.1	95.8746	80.88	96	79.19	93.9058
88.11	92.4925	89.38	95.2055	88.18	95.8746	81.1	96	79.38	93.9058
88.26	92.4925	89.47	95.2055	88.46	95.8746	81.33	96	79.5	93.9058
88.41	92.4925	89.69	95.0343	88.49	95.8746	81.45	96	79.65	93.7673
88.59	92.4925	89.84	95.0343	88.74	95.8746	81.58	96	79.9	93.7673
88.75	92.3423	89.95	95.0343	88.88	95.8746	81.72	96	80.05	93.7673
88.95	92.3423	90.14	95.0343	89	95.8746	81.88	96	80.17	93.7673
89.05	92.3423	90.35	95.0343	89.21	95.8746	82.08	95.8667	80.37	93.7673
89.23	92.3423	90.52	95.0343	89.35	95.8746	82.26	95.8667	80.58	93.7673
89.34	92.3423	90.61	95.0343	89.49	95.8746	82.42	95.8667	80.73	93.6288
89.46	92.3423	90.88	95.0343	89.65	95.8746	82.65	95.8667	80.91	93.6288
89.7	92.1922	90.99	95.0343	89.85	95.8746	82.74	95.8667	81.11	93.6288
89.87	92.1922	91.11	95.0343	90.02	95.7096	82.92	95.8667	81.24	93.6288
90.03	92.1922	91.26	94.863	90.13	95.7096	83.02	95.8667	81.38	93.6288
90.15	92.1922	91.49	94.863	90.35	95.7096	83.14	95.8667	81.61	93.6288
90.3	92.1922	91.66	94.863	90.42	95.7096	83.39	95.7333	81.78	93.6288
90.46	92.1922	91.77	94.863	90.61	95.7096	83.54	95.7333	81.95	93.4903
90.73	92.1922	92.01	94.863	90.77	95.7096	83.67	95.7333	82.06	93.4903
90.89	92.042	92.12	94.863	90.94	95.7096	83.94	95.7333	82.25	93.4903
91.01	92.042	92.31	94.863	91.1	95.7096	84.1	95.7333	82.35	93.4903
91.11	92.042	92.49	94.863	91.31	95.7096	84.24	95.7333	82.55	93.4903
91.28	92.042	92.62	94.863	91.45	95.7096	84.35	95.7333	82.68	93.4903
91.49	92.042	92.8	94.863	91.63	95.7096	84.55	95.6	82.9	93.3518
91.66	92.042	92.92	94.6918	91.88	95.5446	84.63	95.6	83.03	93.3518
91.82	91.8919	93.13	94.6918	91.91	95.5446	84.93	95.6	83.2	93.3518
91.99	91.8919	93.31	94.6918	92.12	95.5446	85.07	95.6	83.41	93.3518
92.08	91.8919	93.46	94.6918	92.32	95.5446	85.24	95.6	83.5	93.3518
92.27	91.8919	93.56	94.6918	92.45	95.5446	85.35	95.6	83.73	93.3518
92.48	91.8919	93.62	94.6918	92.58	95.5446	85.53	95.6	83.87	93.3518
92.62	91.8919	93.89	94.6918	92.76	95.5446	85.74	95.6	84.08	93.2133
92.71	91.8919	94.03	94.6918	92.97	95.5446	85.88	95.4667	84.21	93.2133
92.92	91.7417	94.19	94.6918	93.14	95.5446	86.02	95.4667	84.45	93.2133
93.14	91.7417	94.37	94.5206	93.23	95.5446	86.32	95.4667	84.54	93.2133
93.27	91.7417	94.62	94.5206	93.45	95.5446	86.44	95.4667	84.65	93.2133
93.39	91.7417	94.66	94.5206	93.61	95.5446	86.63	95.4667	84.82	93.2133
93.52	91.7417	94.9	94.5206	93.83	95.3795	86.75	95.4667	84.91	93.0748
93.68	91.7417	94.94	94.5206	93.89	95.3795	86.96	95.4667	85.07	93.0748
93.92	91.7417	95.08	94.5206	94.11	95.3795	87.07	95.3333	85.28	93.0748
94.07	91.5916	95.3	94.5206	94.37	95.3795	87.23	95.3333	85.54	93.0748
94.26	91.5916	95.47	94.5206	94.46	95.3795	87.45	95.3333	85.63	93.0748
94.41	91.5916	95.64	94.5206	94.62	95.3795	87.58	95.3333	85.74	93.0748
94.6	91.5916	95.81	94.5206	94.8	95.3795	87.8	95.3333	85.93	93.0748
94.73	91.5916	95.94	94.3493	94.95	95.3795	87.96	95.3333	86.14	92.9363
94.82	91.5916	96.14	94.3493	95.12	95.3795	88.08	95.3333	86.36	92.9363
95.05	91.5916	96.29	94.3493	95.31	95.3795	88.19	95.2	86.56	92.9363
95.21	91.4414	96.43	94.3493	95.52	95.3795	88.43	95.2	86.67	92.9363
95.37	91.4414	96.65	94.3493	95.64	95.3795	88.67	95.2	86.85	92.9363
95.56	91.4414	96.81	94.3493	95.77	95.2145	88.81	95.2	87.02	92.9363
95.67	91.4414	97.03	94.3493	96.05	95.2145	88.97	95.2	87.17	92.7978
95.88	91.4414	97.13	94.3493	96.17	95.2145	89.08	95.2	87.3	92.7978
96.06	91.4414	97.22	94.3493	96.3	95.2145	89.23	95.2	87.48	92.7978
96.33	91.2913	97.5	94.3493	96.53	95.2145	89.38	95.0667	87.68	92.7978
96.39	91.2913	97.62	94.1781	96.64	95.2145	89.52	95.0667	87.83	92.7978
96.57	91.2913	97.84	94.1781	96.78	95.2145	89.76	95.0667	87.97	92.7978
96.76	91.2913	97.94	94.1781	96.95	95.2145	89.96	95.0667	88.18	92.7978
96.9	91.2913	98.09	94.1781	97.13	95.2145	90.17	95.0667	88.29	92.6593
97.05	91.2913	98.34	94.1781	97.27	95.2145	90.33	95.0667	88.45	92.6593
97.32	91.2913	98.54	94.1781	97.44	95.2145	90.37	95.0667	88.64	92.6593
97.47	91.1411	98.7	94.1781	97.62	95.0495	90.58	94.9333	88.73	92.6593
97.67	91.1411	98.74	94.1781	97.77	95.0495	90.68	94.9333	89.02	92.6593
97.8	91.1411	98.95	94.1781	97.94	95.0495	90.83	94.9333	89.13	92.6593
97.89	91.1411	99.11	94.0069	98.14	95.0495	90.99	94.9333	89.31	92.6593
98.1	91.1411	99.3	94.0069	98.32	95.0495	91.15	94.9333	89.46	92.5208
98.26	91.1411	99.45	94.0069	98.4	95.0495	91.25	94.9333	89.67	92.5208
98.43	91.1411	99.64	94.0069	98.56	95.0495	91.42	94.9333	89.74	92.5208
98.63	90.991	99.75	94.0069	98.69	95.0495	91.55	94.9333	89.94	92.5208
98.79	90.991	100	94.0069	98.96	95.0495	91.73	94.8	90.06	92.5208
98.95	90.991	99.98	94.0069	99.16	95.0495	91.92	94.8	90.24	92.5208
99.11	90.991	100.21	94.0069	99.26	95.0495	92.02	94.8	90.37	92.5208
99.29	90.991	100.37	94.0069	99.41	95.0495	92.22	94.8	90.51	92.3823
99.47	90.991	100.56	94.0069	99.58	94.8845	92.33	94.8	90.77	92.3823
99.57	90.991	100.67	93.8356	99.77	94.8845	92.53	94.8	90.89	92.3823
99.78	90.8408	100.83	93.8356	99.98	94.8845	92.67	94.8	91.07	92.3823
99.9	90.8408	100.98	93.8356	100.12	94.8845	92.84	94.6667	91.17	92.3823
100.04	90.8408	101.15	93.8356	100.24	94.8845	92.99	94.6667	91.35	92.3823
100.21	90.8408	101.32	93.8356	100.42	94.8845	93.18	94.6667	91.5	92.3823
100.38	90.8408	101.43	93.8356	100.6	94.8845	93.33	94.6667	91.65	92.3823
100.55	90.8408	101.66	93.8356	100.76	94.8845	93.58	94.6667	91.87	92.2438
100.67	90.6907	101.76	93.8356	100.93	94.8845	93.74	94.6667	91.97	92.2438
100.89	90.6907	101.93	93.8356	101.01	94.8845	93.82	94.6667	92.17	92.2438
101	90.6907	102.12	93.6644	101.22	94.8845	94.02	94.5333	92.26	92.2438
101.11	90.6907	102.28	93.6644	101.35	94.7195	94.03	94.5333	92.46	92.2438
101.37	90.6907	102.48	93.6644	101.51	94.7195	94.34	94.5333	92.6	92.2438
101.52	90.6907	102.59	93.6644	101.64	94.7195	94.48	94.5333	92.73	92.2438
101.71	90.6907	102.67	93.6644	101.85	94.7195	94.68	94.5333	93.04	92.1053
101.84	90.5405	102.98	93.6644	102.11	94.7195	94.85	94.5333	93.12	92.1053
101.97	90.5405	103.16	93.6644	102.23	94.7195	94.96	94.5333	93.34	92.1053
102.15	90.5405	103.25	93.6644	102.35	94.7195	95.16	94.4	93.45	92.1053
102.29	90.5405	103.48	93.6644	102.51	94.7195	95.31	94.4	93.65	92.1053
102.43	90.5405	103.66	93.6644	102.71	94.7195	95.54	94.4	93.77	92.1053
102.57	90.5405	103.83	93.4931	102.84	94.7195	95.69	94.4	93.96	92.1053
102.81	90.5405	103.93	93.4931	103	94.7195	95.93	94.4	94.05	92.1053
102.86	90.3904	104.19	93.4931	103.09	94.5545	96	94.4	94.25	91.9668
103.08	90.3904	104.4	93.4931	103.26	94.5545	96.21	94.4	94.42	91.9668
103.24	90.3904	104.51	93.4931	103.54	94.5545	96.39	94.2667	94.62	91.9668
103.4	90.3904	104.73	93.4931	103.77	94.5545	96.56	94.2667	94.86	91.9668
103.59	90.3904	104.86	93.4931	103.8	94.5545	96.78	94.2667	94.94	91.9668
103.73	90.3904	105	93.4931	103.97	94.5545	96.87	94.2667	95.06	91.9668
103.93	90.3904	105.18	93.4931	104.07	94.5545	97.09	94.2667	95.35	91.9668
104.08	90.2402	105.38	93.3219	104.3	94.5545	97.27	94.2667	95.4	91.9668
104.29	90.2402	105.58	93.3219	104.47	94.5545	97.46	94.2667	95.64	91.8282
104.35	90.2402	105.73	93.3219	104.64	94.5545	97.62	94.1333	95.8	91.8282
104.55	90.2402	105.92	93.3219	104.83	94.5545	97.78	94.1333	95.95	91.8282
104.73	90.2402	106.04	93.3219	104.95	94.5545	97.96	94.1333	96.07	91.8282
104.87	90.2402	106.19	93.3219	105.1	94.3894	98.11	94.1333	96.22	91.8282
105.05	90.2402	106.4	93.3219	105.27	94.3894	98.23	94.1333	96.45	91.8282
105.24	90.0901	106.58	93.3219	105.46	94.3894	98.45	94.1333	96.51	91.8282
105.39	90.0901	106.72	93.3219	105.57	94.3894	98.56	94	96.74	91.8282
105.55	90.0901	106.89	93.3219	105.7	94.3894	98.75	94	96.91	91.6898
105.75	90.0901	107.07	93.1507	105.91	94.3894	98.88	94	97.05	91.6898
105.96	90.0901	107.24	93.1507	106.18	94.3894	99.08	94	97.19	91.6898
106.13	90.0901	107.37	93.1507	106.29	94.3894	99.13	94	97.36	91.6898
106.26	90.0901	107.6	93.1507	106.42	94.3894	99.36	94	97.59	91.6898
106.41	89.9399	107.7	93.1507	106.54	94.3894	99.52	94	97.78	91.6898
106.6	89.9399	107.87	93.1507	106.8	94.3894	99.65	93.8667	97.93	91.6898
106.71	89.9399	108.07	93.1507	106.97	94.3894	99.87	93.8667	98.03	91.6898
106.83	89.9399	108.19	93.1507	107.05	94.2244	100.05	93.8667	98.26	91.5512
107.09	89.9399	108.43	93.1507	107.16	94.2244	100.15	93.8667	98.37	91.5512
107.27	89.9399	108.63	92.9794	107.39	94.2244	100.35	93.8667	98.6	91.5512
107.44	89.9399	108.63	92.9794	107.5	94.2244	100.49	93.8667	98.79	91.5512
107.56	89.7898	108.94	92.9794	107.67	94.2244	100.59	93.8667	98.89	91.5512
107.73	89.7898	109.07	92.9794	107.88	94.2244	100.76	93.7333	99.09	91.5512
107.97	89.7898	109.28	92.9794	107.96	94.2244	100.96	93.7333	99.27	91.5512
108.15	89.7898	109.42	92.9794	108.11	94.2244	101.16	93.7333	99.44	91.5512
108.29	89.7898	109.62	92.9794	108.31	94.2244	101.26	93.7333	99.59	91.4127
108.42	89.7898	109.84	92.9794	108.46	94.2244	101.47	93.7333	99.85	91.4127
108.62	89.7898	109.9	92.9794	108.65	94.2244	101.53	93.7333	99.94	91.4127
108.81	89.6396	110.1	92.9794	108.84	94.0594	101.76	93.7333	100.19	91.4127
108.89	89.6396	110.28	92.8082	108.97	94.0594	101.91	93.6	100.36	91.4127
109.09	89.6396	110.46	92.8082	109.08	94.0594	102.06	93.6	100.48	91.4127
109.29	89.6396	110.56	92.8082	109.35	94.0594	102.24	93.6	100.59	91.4127
109.42	89.6396	110.8	92.8082	109.43	94.0594	102.31	93.6	100.77	91.4127
109.71	89.6396	110.85	92.8082	109.66	94.0594	102.54	93.6	101	91.4127
109.87	89.6396	111.07	92.8082	109.82	94.0594	102.65	93.6	101.16	91.2742
110.03	89.6396	111.17	92.8082	109.94	94.0594	102.81	93.4667	101.31	91.2742
110.06	89.4895	111.37	92.8082	110.07	94.0594	102.98	93.4667	101.42	91.2742
110.25	89.4895	111.51	92.8082	110.34	94.0594	103.14	93.4667	101.64	91.2742
110.44	89.4895	111.72	92.637	110.53	94.0594	103.35	93.4667	101.75	91.2742
110.57	89.4895	111.87	92.637	110.57	93.8944	103.51	93.4667	101.93	91.2742
110.79	89.4895	112.01	92.637	110.83	93.8944	103.64	93.4667	102.1	91.2742
110.89	89.4895	112.17	92.637	111	93.8944	103.82	93.4667	102.21	91.2742
111.07	89.4895	112.36	92.637	111.15	93.8944	104.03	93.3333	102.42	91.2742
111.32	89.3393	112.51	92.637	111.3	93.8944	104.1	93.3333	102.53	91.1357
111.41	89.3393	112.58	92.637	111.54	93.8944	104.36	93.3333	102.71	91.1357
111.61	89.3393	112.73	92.637	111.72	93.8944	104.49	93.3333	102.9	91.1357
111.77	89.3393	112.96	92.637	111.87	93.8944	104.65	93.3333	103.04	91.1357
111.94	89.3393	113.06	92.637	112.07	93.8944	104.81	93.3333	103.14	91.1357
112.1	89.3393	113.26	92.4657	112.22	93.8944	105	93.3333	103.34	91.1357
112.28	89.3393	113.4	92.4657	112.36	93.8944	105.19	93.2	103.56	91.1357
112.44	89.1892	113.54	92.4657	112.48	93.8944	105.33	93.2	103.67	91.1357
112.53	89.1892	113.75	92.4657	112.71	93.7294	105.46	93.2	103.77	91.1357
112.72	89.1892	113.91	92.4657	112.87	93.7294	105.68	93.2	103.95	90.9972
112.87	89.1892	114.06	92.4657	113.09	93.7294	105.78	93.2	104.09	90.9972
113.1	89.1892	114.13	92.4657	113.24	93.7294	105.98	93.2	104.29	90.9972
113.2	89.1892	114.42	92.4657	113.36	93.7294	106.12	93.2	104.48	90.9972
113.35	89.1892	114.63	92.4657	113.52	93.7294	106.29	93.0667	104.62	90.9972
113.53	89.1892	114.68	92.2945	113.66	93.7294	106.46	93.0667	104.78	90.9972
113.71	89.039	114.92	92.2945	113.86	93.7294	106.62	93.0667	104.91	90.9972
113.85	89.039	115.04	92.2945	113.96	93.7294	106.81	93.0667	105.11	90.9972
114.02	89.039	115.18	92.2945	114.15	93.7294	106.99	93.0667	105.31	90.9972
114.17	89.039	115.3	92.2945	114.37	93.7294	107.12	93.0667	105.49	90.8587
114.34	89.039	115.56	92.2945	114.56	93.5644	107.35	92.9333	105.7	90.8587
114.51	89.039	115.66	92.2945	114.71	93.5644	107.53	92.9333	105.83	90.8587
114.66	89.039	115.86	92.2945	114.82	93.5644	107.67	92.9333	105.95	90.8587
114.86	88.8889	116.01	92.2945	115.09	93.5644	107.87	92.9333	106.18	90.8587
115	88.8889	116.22	92.2945	115.23	93.5644	108.03	92.9333	106.36	90.8587
115.17	88.8889	116.34	92.1233	115.36	93.5644	108.21	92.9333	106.51	90.8587
115.33	88.8889	116.52	92.1233	115.59	93.5644	108.49	92.9333	106.65	90.8587
115.51	88.8889	116.67	92.1233	115.74	93.5644	108.61	92.8	106.8	90.8587
115.72	88.8889	116.83	92.1233	115.86	93.5644	108.7	92.8	107	90.7202
115.86	88.8889	116.98	92.1233	116.02	93.5644	108.87	92.8	107.11	90.7202
115.96	88.8889	117.17	92.1233	116.19	93.5644	109.07	92.8	107.37	90.7202
116.1	88.7387	117.35	92.1233	116.37	93.5644	109.24	92.8	107.48	90.7202
116.28	88.7387	117.47	92.1233	116.52	93.3993	109.38	92.8	107.63	90.7202
116.63	88.7387	117.63	92.1233	116.68	93.3993	109.59	92.8	107.73	90.7202
116.7	88.7387	117.81	91.952	116.79	93.3993	109.74	92.6667	107.92	90.7202
116.87	88.7387	117.91	91.952	117.03	93.3993	109.93	92.6667	108.1	90.7202
117.01	88.7387	118.1	91.952	117.12	93.3993	110.14	92.6667	108.27	90.7202
117.28	88.7387	118.3	91.952	117.32	93.3993	110.24	92.6667	108.54	90.5817
117.34	88.7387	118.45	91.952	117.52	93.3993	110.47	92.6667	108.69	90.5817
117.62	88.5886	118.63	91.952	117.69	93.3993	110.59	92.6667	108.81	90.5817
117.72	88.5886	118.85	91.952	117.79	93.3993	110.7	92.5333	108.97	90.5817
117.86	88.5886	119.01	91.952	118	93.3993	110.88	92.5333	109.2	90.5817
118.13	88.5886	119.22	91.952	118.17	93.3993	111.06	92.5333	109.4	90.5817
118.32	88.5886	119.34	91.952	118.25	93.3993	111.26	92.5333	109.57	90.5817
118.4	88.5886	119.47	91.7808	118.42	93.2343	111.46	92.5333	109.73	90.5817
118.53	88.5886	119.73	91.7808	118.5	93.2343	111.54	92.5333	109.79	90.5817
118.73	88.4384	119.78	91.7808	118.68	93.2343	111.69	92.5333	109.97	90.5817
118.91	88.4384	119.97	91.7808	118.83	93.2343	111.85	92.4	110.16	90.4432
119.07	88.4384	120.21	91.7808	119.09	93.2343	111.99	92.4	110.27	90.4432
119.23	88.4384	120.34	91.7808	119.27	93.2343	112.19	92.4	110.49	90.4432
119.5	88.4384	120.53	91.7808	119.38	93.2343	112.37	92.4	110.65	90.4432
119.53	88.4384	120.68	91.7808	119.55	93.2343	112.54	92.4	110.78	90.4432
119.72	88.4384	120.8	91.7808	119.73	93.2343	112.66	92.4	110.99	90.4432
119.86	88.4384	120.97	91.7808	119.86	93.2343	112.76	92.4	111.11	90.4432
120.09	88.2883	121.12	91.6096	119.98	93.2343	113	92.2667	111.27	90.4432
120.26	88.2883	121.32	91.6096	120.21	93.2343	113.18	92.2667	111.41	90.4432
120.44	88.2883	121.53	91.6096	120.35	93.0693	113.34	92.2667	111.59	90.4432
120.55	88.2883	121.61	91.6096	120.55	93.0693	113.39	92.2667	111.75	90.3047
120.74	88.2883	121.86	91.6096	120.65	93.0693	113.61	92.2667	111.96	90.3047
120.85	88.2883	121.96	91.6096	120.8	93.0693	113.78	92.2667	112.05	90.3047
121.04	88.2883	122.17	91.6096	121.02	93.0693	113.9	92.1333	112.24	90.3047
121.28	88.2883	122.35	91.6096	121.21	93.0693	114.13	92.1333	112.4	90.3047
121.44	88.1381	122.53	91.6096	121.36	93.0693	114.22	92.1333	112.53	90.3047
121.65	88.1381	122.64	91.4384	121.58	93.0693	114.45	92.1333	112.72	90.3047
121.74	88.1381	122.84	91.4384	121.71	93.0693	114.6	92.1333	112.91	90.3047
121.94	88.1381	122.98	91.4384	121.88	93.0693	114.75	92.1333	113.06	90.3047
122.1	88.1381	123.22	91.4384	122.06	93.0693	114.94	92.1333	113.21	90.3047
122.27	88.1381	123.36	91.4384	122.27	93.0693	115.06	92	113.4	90.3047
122.49	88.1381	123.56	91.4384	122.32	92.9043	115.26	92	113.56	90.1662
122.65	88.1381	123.74	91.4384	122.51	92.9043	115.37	92	113.68	90.1662
122.76	87.988	123.79	91.4384	122.76	92.9043	115.56	92	113.91	90.1662
122.88	87.988	123.94	91.4384	122.96	92.9043	115.71	92	114.12	90.1662
123.04	87.988	124.18	91.4384	123.15	92.9043	115.85	92	114.24	90.1662
123.23	87.988	124.37	91.2671	123.26	92.9043	116.04	92	114.45	90.1662
123.33	87.988	124.51	91.2671	123.42	92.9043	116.23	91.8667	114.54	90.1662
123.53	87.988	124.69	91.2671	123.6	92.9043	116.45	91.8667	114.71	90.1662
123.65	87.988	124.79	91.2671	123.82	92.9043	116.56	91.8667	114.88	90.1662
123.88	87.988	124.96	91.2671	123.99	92.9043	116.67	91.8667	115.05	90.1662
124	87.988	125.14	91.2671	124.19	92.9043	116.91	91.8667	115.23	90.1662
124.22	87.8378	125.3	91.2671	124.3	92.9043	117.07	91.8667	115.33	90.0277
124.29	87.8378	125.47	91.2671	124.54	92.7393	117.16	91.7333	115.58	90.0277
124.41	87.8378	125.63	91.2671	124.64	92.7393	117.39	91.7333	115.77	90.0277
124.56	87.8378	125.74	91.2671	124.84	92.7393	117.63	91.7333	115.83	90.0277
124.8	87.8378	125.92	91.0959	124.98	92.7393	117.73	91.7333	115.94	90.0277
124.87	87.8378	126.18	91.0959	125.07	92.7393	118.01	91.7333	116.15	90.0277
125.07	87.8378	126.32	91.0959	125.31	92.7393	118.08	91.7333	116.33	90.0277
125.32	87.8378	126.47	91.0959	125.44	92.7393	118.25	91.7333	116.59	90.0277
125.46	87.6877	126.57	91.0959	125.69	92.7393	118.46	91.6	116.76	90.0277
125.59	87.6877	126.76	91.0959	125.82	92.7393	118.64	91.6	116.87	90.0277
125.74	87.6877	126.89	91.0959	125.99	92.7393	118.84	91.6	117.07	90.0277
125.82	87.6877	127.03	91.0959	126.17	92.7393	118.93	91.6	117.27	89.8892
126.08	87.6877	127.22	91.0959	126.3	92.7393	119.15	91.6	117.43	89.8892
126.2	87.6877	127.33	91.0959	126.49	92.5743	119.27	91.6	117.56	89.8892
126.37	87.6877	127.62	90.9247	126.61	92.5743	119.38	91.6	117.73	89.8892
126.54	87.6877	127.79	90.9247	126.82	92.5743	119.56	91.4667	117.88	89.8892
126.71	87.5375	127.92	90.9247	126.98	92.5743	119.79	91.4667	118.03	89.8892
126.8	87.5375	128.07	90.9247	127.11	92.5743	119.96	91.4667	118.23	89.8892
127.04	87.5375	128.25	90.9247	127.29	92.5743	120.1	91.4667	118.42	89.8892
127.23	87.5375	128.41	90.9247	127.49	92.5743	120.23	91.4667	118.54	89.8892
127.34	87.5375	128.6	90.9247	127.59	92.5743	120.43	91.4667	118.66	89.8892
127.46	87.5375	128.73	90.9247	127.75	92.5743	120.65	91.3333	118.93	89.8892
127.65	87.5375	128.96	90.9247	127.98	92.5743	120.79	91.3333	119.12	89.7507
127.84	87.5375	129.06	90.9247	128.07	92.5743	120.91	91.3333	119.24	89.7507
128.04	87.5375	129.24	90.7534	128.24	92.5743	121.15	91.3333	119.45	89.7507
128.15	87.3874	129.35	90.7534	128.38	92.4092	121.23	91.3333	119.65	89.7507
128.33	87.3874	129.51	90.7534	128.59	92.4092	121.43	91.3333	119.8	89.7507
128.48	87.3874	129.71	90.7534	128.77	92.4092	121.56	91.3333	119.97	89.7507
128.65	87.3874	129.91	90.7534	128.94	92.4092	121.74	91.2	120.11	89.7507
128.81	87.3874	130.03	90.7534	129.1	92.4092	121.85	91.2	120.32	89.7507
128.97	87.3874	130.26	90.7534	129.25	92.4092	122.11	91.2	120.49	89.7507
129.17	87.3874	130.35	90.7534	129.42	92.4092	122.29	91.2	120.66	89.7507
129.25	87.3874	130.5	90.7534	129.61	92.4092	122.37	91.2	120.84	89.7507
129.5	87.2372	130.66	90.7534	129.82	92.4092	122.56	91.2	121.03	89.7507
129.67	87.2372	130.84	90.5822	129.98	92.4092	122.7	91.2	121.25	89.6122
129.82	87.2372	130.94	90.5822	130.14	92.4092	122.9	91.0667	121.4	89.6122
129.99	87.2372	131.13	90.5822	130.24	92.4092	123.12	91.0667	121.54	89.6122
130.17	87.2372	131.29	90.5822	130.44	92.4092	123.18	91.0667	121.67	89.6122
130.33	87.2372	131.43	90.5822	130.6	92.2442	123.36	91.0667	121.89	89.6122
130.47	87.2372	131.64	90.5822	130.77	92.2442	123.51	91.0667	122.04	89.6122
130.64	87.2372	131.75	90.5822	130.96	92.2442	123.65	91.0667	122.22	89.6122
130.8	87.2372	131.9	90.5822	131.12	92.2442	123.77	91.0667	122.37	89.6122
130.97	87.0871	132.03	90.5822	131.33	92.2442	123.92	90.9333	122.49	89.6122
131.17	87.0871	132.24	90.5822	131.41	92.2442	124.22	90.9333	122.64	89.6122
131.35	87.0871	132.38	90.5822	131.64	92.2442	124.26	90.9333	122.84	89.6122
131.57	87.0871	132.51	90.411	131.74	92.2442	124.5	90.9333	123.01	89.6122
131.64	87.0871	132.69	90.411	131.86	92.2442	124.7	90.9333	123.17	89.4737
131.84	87.0871	132.9	90.411	132.12	92.2442	124.85	90.9333	123.31	89.4737
132.01	87.0871	132.99	90.411	132.24	92.2442	124.92	90.8	123.49	89.4737
132.14	87.0871	133.25	90.411	132.42	92.2442	125.1	90.8	123.62	89.4737
132.37	87.0871	133.41	90.411	132.62	92.0792	125.31	90.8	123.81	89.4737
132.51	86.9369	133.58	90.411	132.73	92.0792	125.47	90.8	124.03	89.4737
132.7	86.9369	133.68	90.411	132.91	92.0792	125.68	90.8	124.12	89.4737
132.9	86.9369	133.9	90.411	133.08	92.0792	125.78	90.8	124.19	89.4737
133.13	86.9369	133.97	90.411	133.22	92.0792	125.98	90.8	124.43	89.4737
133.26	86.9369	134.14	90.2397	133.33	92.0792	126.13	90.6667	124.59	89.4737
133.42	86.9369	134.31	90.2397	133.49	92.0792	126.28	90.6667	124.77	89.4737
133.6	86.9369	134.48	90.2397	133.77	92.0792	126.46	90.6667	124.89	89.4737
133.81	86.9369	134.68	90.2397	133.89	92.0792	126.66	90.6667	125.19	89.4737
133.94	86.9369	134.8	90.2397	134.02	92.0792	126.83	90.6667	125.22	89.3352
134.11	86.7868	135.02	90.2397	134.18	92.0792	127.03	90.6667	125.44	89.3352
134.22	86.7868	135.24	90.2397	134.4	92.0792	127.1	90.6667	125.58	89.3352
134.37	86.7868	135.38	90.2397	134.5	92.0792	127.26	90.5333	125.75	89.3352
134.59	86.7868	135.61	90.2397	134.72	91.9142	127.51	90.5333	125.93	89.3352
134.71	86.7868	135.77	90.2397	134.86	91.9142	127.61	90.5333	126.04	89.3352
134.87	86.7868	135.98	90.2397	135.05	91.9142	127.81	90.5333	126.21	89.3352
135.08	86.7868	136.09	90.0685	135.21	91.9142	128	90.5333	126.41	89.3352
135.2	86.7868	136.23	90.0685	135.34	91.9142	128.1	90.5333	126.56	89.3352
135.44	86.7868	136.43	90.0685	135.51	91.9142	128.26	90.5333	126.79	89.3352
135.58	86.6366	136.6	90.0685	135.67	91.9142	128.49	90.4	126.92	89.3352
135.76	86.6366	136.75	90.0685	135.85	91.9142	128.67	90.4	127.11	89.3352
135.89	86.6366	136.98	90.0685	136.02	91.9142	128.81	90.4	127.2	89.3352
136.11	86.6366	137.25	90.0685	136.21	91.9142	129	90.4	127.34	89.1967
136.24	86.6366	137.32	90.0685	136.37	91.9142	129.21	90.4	127.55	89.1967
136.45	86.6366	137.62	90.0685	136.49	91.9142	129.29	90.4	127.75	89.1967
136.54	86.6366	137.79	90.0685	136.67	91.7492	129.52	90.4	127.92	89.1967
136.71	86.6366	137.92	90.0685	136.81	91.7492	129.67	90.2667	128.12	89.1967
136.9	86.6366	138.08	89.8973	137	91.7492	129.87	90.2667	128.27	89.1967
137.07	86.6366	138.27	89.8973	137.19	91.7492	130.08	90.2667	128.38	89.1967
137.21	86.4865	138.39	89.8973	137.3	91.7492	130.15	90.2667	128.58	89.1967
137.36	86.4865	138.58	89.8973	137.52	91.7492	130.36	90.2667	128.75	89.1967
137.54	86.4865	138.77	89.8973	137.7	91.7492	130.5	90.2667	128.94	89.1967
137.75	86.4865	138.91	89.8973	137.85	91.7492	130.71	90.2667	129.07	89.1967
137.86	86.4865	139.12	89.8973	137.98	91.7492	130.86	90.1333	129.19	89.1967
138.04	86.4865	139.29	89.8973	138.2	91.7492	131.05	90.1333	129.37	89.1967
138.26	86.4865	139.53	89.8973	138.39	91.7492	131.2	90.1333	129.49	89.1967
138.39	86.4865	139.63	89.8973	138.49	91.7492	131.35	90.1333	129.7	89.0582
138.5	86.4865	139.76	89.8973	138.69	91.7492	131.5	90.1333	129.93	89.0582
138.68	86.4865	139.95	89.726	138.83	91.7492	131.69	90.1333	130.12	89.0582
138.84	86.3363	140.1	89.726	139.02	91.5842	131.9	90.1333	130.2	89.0582
138.96	86.3363	140.28	89.726	139.18	91.5842	132.08	90	130.35	89.0582
139.17	86.3363	140.5	89.726	139.34	91.5842	132.19	90	130.49	89.0582
139.36	86.3363	140.62	89.726	139.51	91.5842	132.37	90	130.66	89.0582
139.54	86.3363	140.76	89.726	139.66	91.5842	132.49	90	130.84	89.0582
139.67	86.3363	140.9	89.726	139.81	91.5842	132.59	90	131.06	89.0582
139.82	86.3363	141.1	89.726	140	91.5842	132.69	90	131.22	89.0582
140.06	86.3363	141.21	89.726	140.19	91.5842	133.01	90	131.3	89.0582
140.23	86.3363	141.37	89.726	140.32	91.5842	133.18	89.8667	131.5	89.0582
140.35	86.3363	141.59	89.726	140.53	91.5842	133.31	89.8667	131.7	89.0582
140.49	86.1862	141.71	89.5548	140.67	91.5842	133.55	89.8667	131.89	89.0582
140.63	86.1862	141.84	89.5548	140.85	91.5842	133.73	89.8667	132.04	88.9197
140.84	86.1862	142.09	89.5548	141.04	91.5842	133.86	89.8667	132.14	88.9197
141	86.1862	142.16	89.5548	141.11	91.5842	133.98	89.8667	132.35	88.9197
141.22	86.1862	142.37	89.5548	141.29	91.5842	134.22	89.8667	132.51	88.9197
141.32	86.1862	142.47	89.5548	141.48	91.4191	134.38	89.7333	132.7	88.9197
141.58	86.1862	142.56	89.5548	141.66	91.4191	134.49	89.7333	132.92	88.9197
141.66	86.1862	142.85	89.5548	141.81	91.4191	134.71	89.7333	133.09	88.9197
141.87	86.1862	142.9	89.5548	141.97	91.4191	134.83	89.7333	133.24	88.9197
142.06	86.1862	143.12	89.5548	142.15	91.4191	134.98	89.7333	133.43	88.9197
142.19	86.036	143.34	89.5548	142.32	91.4191	135.23	89.7333	133.52	88.9197
142.37	86.036	143.47	89.3836	142.51	91.4191	135.4	89.7333	133.75	88.9197
142.53	86.036	143.63	89.3836	142.63	91.4191	135.59	89.6	133.95	88.9197
142.72	86.036	143.78	89.3836	142.77	91.4191	135.68	89.6	134.03	88.9197
142.94	86.036	143.84	89.3836	142.95	91.4191	135.84	89.6	134.24	88.9197
143.01	86.036	144.07	89.3836	143.13	91.4191	135.98	89.6	134.42	88.9197
143.17	86.036	144.25	89.3836	143.32	91.4191	136.16	89.6	134.64	88.9197
143.4	86.036	144.36	89.3836	143.53	91.4191	136.29	89.6	134.85	88.7812
143.48	86.036	144.54	89.3836	143.67	91.4191	136.43	89.6	134.94	88.7812
143.68	86.036	144.58	89.3836	143.86	91.2541	136.63	89.4667	135.17	88.7812
143.86	86.036	144.89	89.3836	144.05	91.2541	136.81	89.4667	135.34	88.7812
144.06	85.8859	145.03	89.3836	144.15	91.2541	136.91	89.4667	135.45	88.7812
144.2	85.8859	145.19	89.3836	144.35	91.2541	137.11	89.4667	135.66	88.7812
144.38	85.8859	145.39	89.2123	144.54	91.2541	137.3	89.4667	135.81	88.7812
144.53	85.8859	145.58	89.2123	144.72	91.2541	137.44	89.4667	135.99	88.7812
144.73	85.8859	145.69	89.2123	144.91	91.2541	137.56	89.4667	136.13	88.7812
144.83	85.8859	145.83	89.2123	145.04	91.2541	137.73	89.3333	136.29	88.7812
145.04	85.8859	146.04	89.2123	145.23	91.2541	137.9	89.3333	136.51	88.7812
145.26	85.8859	146.15	89.2123	145.35	91.2541	138.13	89.3333	136.58	88.7812
145.39	85.8859	146.38	89.2123	145.47	91.2541	138.23	89.3333	136.76	88.7812
145.52	85.8859	146.55	89.2123	145.65	91.2541	138.46	89.3333	136.88	88.7812
145.73	85.8859	146.69	89.2123	145.82	91.2541	138.63	89.3333	137.09	88.7812
145.95	85.7357	146.86	89.2123	145.98	91.2541	138.73	89.3333	137.26	88.7812
146.05	85.7357	147.08	89.2123	146.15	91.2541	138.91	89.3333	137.5	88.6427
146.22	85.7357	147.15	89.2123	146.36	91.0891	139.03	89.2	137.6	88.6427
146.4	85.7357	147.4	89.0411	146.52	91.0891	139.25	89.2	137.79	88.6427
146.54	85.7357	147.61	89.0411	146.64	91.0891	139.4	89.2	138.02	88.6427
146.75	85.7357	147.74	89.0411	146.76	91.0891	139.6	89.2	138.1	88.6427
146.88	85.7357	147.89	89.0411	146.91	91.0891	139.79	89.2	138.24	88.6427
147.05	85.7357	148.09	89.0411	147.18	91.0891	139.89	89.2	138.43	88.6427
147.19	85.7357	148.19	89.0411	147.34	91.0891	140.07	89.2	138.6	88.6427
147.36	85.7357	148.35	89.0411	147.54	91.0891	140.22	89.0667	138.77	88.6427
147.51	85.7357	148.49	89.0411	147.71	91.0891	140.38	89.0667	138.91	88.6427
147.74	85.5856	148.67	89.0411	147.83	91.0891	140.57	89.0667	139.15	88.6427
147.83	85.5856	148.81	89.0411	147.98	91.0891	140.67	89.0667	139.31	88.6427
148.01	85.5856	149.03	89.0411	148.16	91.0891	140.88	89.0667	139.48	88.6427
148.2	85.5856	149.16	88.8699	148.33	91.0891	141.07	89.0667	139.64	88.6427
148.35	85.5856	149.42	88.8699	148.46	91.0891	141.2	89.0667	139.82	88.6427
148.46	85.5856	149.54	88.8699	148.62	91.0891	141.36	89.0667	139.97	88.6427
148.72	85.5856	149.72	88.8699	148.81	90.9241	141.56	88.9333	140.12	88.5042
148.83	85.5856	149.95	88.8699	148.98	90.9241	141.74	88.9333	140.29	88.5042
149.01	85.5856	150.08	88.8699	149.1	90.9241	141.87	88.9333	140.36	88.5042
149.14	85.5856	150.25	88.8699	149.3	90.9241	142.09	88.9333	140.56	88.5042
149.32	85.5856	150.41	88.8699	149.48	90.9241	142.28	88.9333	140.75	88.5042
149.51	85.5856	150.63	88.8699	149.54	90.9241	142.41	88.9333	140.95	88.5042
149.68	85.4354	150.71	88.8699	149.77	90.9241	142.58	88.9333	141.06	88.5042
149.81	85.4354	150.91	88.8699	149.93	90.9241	142.67	88.8	141.23	88.5042
149.98	85.4354	151.01	88.8699	150.1	90.9241	142.81	88.8	141.4	88.5042
150.12	85.4354	151.17	88.6986	150.26	90.9241	143.04	88.8	141.63	88.5042
150.29	85.4354	151.4	88.6986	150.31	90.9241	143.17	88.8	141.79	88.5042
150.47	85.4354	151.56	88.6986	150.57	90.9241	143.31	88.8	141.87	88.5042
150.65	85.4354	151.69	88.6986	150.79	90.9241	143.52	88.8	142.07	88.5042
150.78	85.4354	151.89	88.6986	150.93	90.9241	143.63	88.8	142.23	88.5042
151	85.4354	152.07	88.6986	151.08	90.9241	143.81	88.8	142.36	88.5042
151.19	85.4354	152.26	88.6986	151.14	90.9241	143.99	88.6667	142.49	88.5042
151.29	85.4354	152.34	88.6986	151.4	90.7591	144.23	88.6667	142.65	88.5042
151.45	85.4354	152.54	88.6986	151.51	90.7591	144.32	88.6667	142.89	88.5042
151.66	85.2853	152.77	88.6986	151.74	90.7591	144.47	88.6667	143.02	88.5042
151.81	85.2853	152.93	88.6986	151.92	90.7591	144.67	88.6667	143.21	88.3657
151.9	85.2853	153.11	88.6986	151.99	90.7591	144.82	88.6667	143.38	88.3657
152.04	85.2853	153.24	88.6986	152.23	90.7591	144.97	88.6667	143.57	88.3657
152.22	85.2853	153.43	88.5274	152.33	90.7591	145.09	88.5333	143.72	88.3657
152.43	85.2853	153.68	88.5274	152.55	90.7591	145.36	88.5333	143.86	88.3657
152.57	85.2853	153.84	88.5274	152.72	90.7591	145.42	88.5333	144.04	88.3657
152.75	85.2853	154	88.5274	152.95	90.7591	145.64	88.5333	144.26	88.3657
152.92	85.2853	154.17	88.5274	153.06	90.7591	145.83	88.5333	144.35	88.3657
153.09	85.2853	154.31	88.5274	153.23	90.7591	146.05	88.5333	144.52	88.3657
153.34	85.2853	154.46	88.5274	153.4	90.7591	146.18	88.5333	144.69	88.3657
153.38	85.2853	154.63	88.5274	153.54	90.7591	146.34	88.5333	144.92	88.3657
153.53	85.1351	154.81	88.5274	153.78	90.7591	146.52	88.4	145.02	88.3657
153.71	85.1351	154.89	88.5274	153.94	90.7591	146.65	88.4	145.18	88.3657
153.94	85.1351	155.16	88.5274	154.13	90.5941	146.8	88.4	145.37	88.3657
154.09	85.1351	155.33	88.5274	154.21	90.5941	147.03	88.4	145.51	88.3657
154.22	85.1351	155.47	88.3562	154.38	90.5941	147.18	88.4	145.72	88.3657
154.41	85.1351	155.62	88.3562	154.59	90.5941	147.36	88.4	145.85	88.3657
154.58	85.1351	155.79	88.3562	154.77	90.5941	147.53	88.4	146.06	88.3657
154.74	85.1351	155.99	88.3562	154.89	90.5941	147.65	88.2667	146.2	88.3657
154.89	85.1351	156.16	88.3562	155.14	90.5941	147.87	88.2667	146.38	88.2271
155.05	85.1351	156.28	88.3562	155.25	90.5941	148.04	88.2667	146.55	88.2271
155.27	85.1351	156.46	88.3562	155.46	90.5941	148.24	88.2667	146.65	88.2271
155.45	85.1351	156.61	88.3562	155.7	90.5941	148.41	88.2667	146.79	88.2271
155.56	84.985	156.78	88.3562	155.82	90.5941	148.53	88.2667	147.03	88.2271
155.74	84.985	156.94	88.3562	155.95	90.5941	148.7	88.2667	147.2	88.2271
155.86	84.985	157.14	88.3562	156.18	90.5941	148.89	88.2667	147.36	88.2271
156.12	84.985	157.36	88.3562	156.31	90.5941	149.02	88.1333	147.54	88.2271
156.19	84.985	157.47	88.3562	156.47	90.5941	149.19	88.1333	147.65	88.2271
156.39	84.985	157.73	88.1849	156.69	90.5941	149.39	88.1333	147.83	88.2271
156.63	84.985	157.84	88.1849	156.83	90.5941	149.59	88.1333	148.04	88.2271
156.77	84.985	158.02	88.1849	157.08	90.429	149.79	88.1333	148.09	88.2271
156.9	84.985	158.23	88.1849	157.21	90.429	149.86	88.1333	148.35	88.2271
157.11	84.985	158.28	88.1849	157.43	90.429	150.08	88.1333	148.45	88.2271
157.22	84.985	158.47	88.1849	157.61	90.429	150.22	88.1333	148.68	88.2271
157.38	84.985	158.72	88.1849	157.76	90.429	150.41	88	148.82	88.2271
157.55	84.985	158.84	88.1849	157.9	90.429	150.55	88	148.97	88.2271
157.7	84.8348	158.99	88.1849	158.07	90.429	150.76	88	149.07	88.2271
157.89	84.8348	159.17	88.1849	158.3	90.429	150.9	88	149.29	88.2271
158.05	84.8348	159.29	88.1849	158.43	90.429	151.08	88	149.43	88.2271
158.22	84.8348	159.53	88.1849	158.58	90.429	151.23	88	149.61	88.2271
158.42	84.8348	159.62	88.1849	158.75	90.429	151.34	88	149.81	88.0886
158.55	84.8348	159.85	88.0137	158.86	90.429	151.61	87.8667	149.97	88.0886
158.73	84.8348	159.96	88.0137	159.04	90.429	151.77	87.8667	150.12	88.0886
158.91	84.8348	160.2	88.0137	159.22	90.429	151.87	87.8667	150.34	88.0886
159.09	84.8348	160.32	88.0137	159.4	90.429	152.08	87.8667	150.49	88.0886
159.2	84.8348	160.44	88.0137	159.54	90.429	152.27	87.8667	150.63	88.0886
159.4	84.8348	160.71	88.0137	159.68	90.429	152.39	87.8667	150.8	88.0886
159.57	84.8348	160.82	88.0137	159.89	90.264	152.56	87.8667	150.94	88.0886
159.75	84.8348	160.98	88.0137	160.05	90.264	152.73	87.8667	151.11	88.0886
159.91	84.6847	161.11	88.0137	160.16	90.264	152.95	87.7333	151.3	88.0886
160.07	84.6847	161.22	88.0137	160.39	90.264	153.09	87.7333	151.42	88.0886
160.22	84.6847	161.45	88.0137	160.61	90.264	153.28	87.7333	151.62	88.0886
160.46	84.6847	161.58	88.0137	160.65	90.264	153.36	87.7333	151.88	88.0886
160.64	84.6847	161.74	87.8425	160.82	90.264	153.53	87.7333	151.99	88.0886
160.84	84.6847	161.94	87.8425	160.9	90.264	153.72	87.7333	152.08	88.0886
160.95	84.6847	162.13	87.8425	161.1	90.264	153.93	87.7333	152.28	88.0886
161.07	84.6847	162.21	87.8425	161.24	90.264	154.1	87.6	152.48	88.0886
161.21	84.6847	162.36	87.8425	161.38	90.264	154.23	87.6	152.61	88.0886
161.43	84.6847	162.59	87.8425	161.52	90.264	154.4	87.6	152.75	88.0886
161.59	84.6847	162.72	87.8425	161.71	90.264	154.59	87.6	152.9	88.0886
161.75	84.6847	162.89	87.8425	161.79	90.264	154.71	87.6	153.13	88.0886
161.93	84.6847	163.11	87.8425	161.97	90.264	154.9	87.6	153.29	88.0886
162.03	84.5345	163.17	87.8425	162.09	90.264	155.04	87.6	153.45	88.0886
162.25	84.5345	163.35	87.8425	162.25	90.264	155.21	87.6	153.63	87.9501
162.33	84.5345	163.52	87.8425	162.4	90.264	155.32	87.4667	153.78	87.9501
162.56	84.5345	163.69	87.8425	162.61	90.264	155.59	87.4667	153.99	87.9501
162.82	84.5345	163.87	87.6712	162.77	90.099	155.72	87.4667	154.19	87.9501
163.01	84.5345	164.01	87.6712	162.86	90.099	155.82	87.4667	154.36	87.9501
163.14	84.5345	164.16	87.6712	163.02	90.099	156.06	87.4667	154.52	87.9501
163.35	84.5345	164.41	87.6712	163.27	90.099	156.22	87.4667	154.59	87.9501
163.47	84.5345	164.53	87.6712	163.34	90.099	156.37	87.4667	154.87	87.9501
163.62	84.5345	164.65	87.6712	163.54	90.099	156.55	87.3333	155	87.9501
163.73	84.5345	164.89	87.6712	163.7	90.099	156.74	87.3333	155.14	87.9501
163.98	84.5345	165.02	87.6712	163.84	90.099	156.91	87.3333	155.39	87.9501
164.14	84.5345	165.16	87.6712	163.96	90.099	157.03	87.3333	155.5	87.9501
164.27	84.3844	165.38	87.6712	164.24	90.099	157.23	87.3333	155.66	87.9501
164.41	84.3844	165.51	87.6712	164.31	90.099	157.35	87.3333	155.87	87.9501
164.57	84.3844	165.73	87.6712	164.49	90.099	157.57	87.3333	156	87.9501
164.76	84.3844	165.88	87.5	164.71	90.099	157.72	87.2	156.19	87.9501
164.95	84.3844	166.06	87.5	164.89	90.099	157.94	87.2	156.31	87.9501
165.04	84.3844	166.19	87.5	165.05	90.099	158.01	87.2	156.51	87.9501
165.28	84.3844	166.38	87.5	165.32	90.099	158.2	87.2	156.69	87.9501
165.45	84.3844	166.56	87.5	165.42	90.099	158.33	87.2	156.91	87.9501
165.56	84.3844	166.73	87.5	165.6	90.099	158.56	87.2	157.07	87.9501
165.72	84.3844	166.92	87.5	165.78	89.934	158.72	87.2	157.19	87.9501
165.9	84.3844	167.12	87.5	165.98	89.934	158.9	87.0667	157.39	87.9501
166.08	84.3844	167.26	87.5	166.17	89.934	159.01	87.0667	157.54	87.9501
166.22	84.3844	167.38	87.5	166.31	89.934	159.2	87.0667	157.75	87.9501
166.41	84.3844	167.6	87.5	166.51	89.934	159.34	87.0667	157.84	87.9501
166.64	84.2342	167.78	87.5	166.67	89.934	159.56	87.0667	158	87.9501
166.76	84.2342	168	87.5	166.88	89.934	159.69	87.0667	158.15	87.8116
166.92	84.2342	168.07	87.3288	167.1	89.934	159.88	87.0667	158.3	87.8116
167.09	84.2342	168.34	87.3288	167.24	89.934	160.05	87.0667	158.52	87.8116
167.27	84.2342	168.51	87.3288	167.36	89.934	160.19	86.9333	158.72	87.8116
167.47	84.2342	168.71	87.3288	167.62	89.934	160.39	86.9333	158.88	87.8116
167.68	84.2342	168.74	87.3288	167.75	89.934	160.51	86.9333	159.08	87.8116
167.86	84.2342	168.93	87.3288	167.89	89.934	160.67	86.9333	159.25	87.8116
168	84.2342	169.13	87.3288	168	89.934	160.82	86.9333	159.42	87.8116
168.15	84.2342	169.25	87.3288	168.2	89.934	160.98	86.9333	159.6	87.8116
168.28	84.2342	169.43	87.3288	168.36	89.934	161.1	86.9333	159.77	87.8116
168.42	84.2342	169.56	87.3288	168.55	89.934	161.2	86.8	159.94	87.8116
168.69	84.2342	169.72	87.3288	168.74	89.934	161.45	86.8	160.15	87.8116
168.78	84.0841	169.96	87.3288	168.9	89.934	161.62	86.8	160.24	87.8116
169	84.0841	170.07	87.1575	169.1	89.934	161.7	86.8	160.43	87.8116
169.15	84.0841	170.25	87.1575	169.32	89.769	161.97	86.8	160.58	87.8116
169.34	84.0841	170.36	87.1575	169.47	89.769	162.09	86.8	160.69	87.8116
169.5	84.0841	170.5	87.1575	169.67	89.769	162.28	86.8	160.83	87.8116
169.74	84.0841	170.72	87.1575	169.79	89.769	162.38	86.8	161.01	87.8116
169.84	84.0841	170.94	87.1575	169.92	89.769	162.56	86.6667	161.29	87.8116
170.02	84.0841	171.02	87.1575	170.07	89.769	162.77	86.6667	161.33	87.8116
170.18	84.0841	171.2	87.1575	170.25	89.769	162.95	86.6667	161.51	87.8116
170.26	84.0841	171.35	87.1575	170.4	89.769	163.06	86.6667	161.71	87.8116
170.52	84.0841	171.48	87.1575	170.51	89.769	163.28	86.6667	161.84	87.8116
170.69	84.0841	171.69	87.1575	170.73	89.769	163.47	86.6667	161.99	87.8116
170.84	84.0841	171.83	86.9863	170.88	89.769	163.6	86.6667	162.14	87.8116
170.92	84.0841	171.98	86.9863	171.04	89.769	163.85	86.6667	162.31	87.8116
171.06	83.9339	172.14	86.9863	171.26	89.769	164.02	86.5333	162.49	87.8116
171.26	83.9339	172.35	86.9863	171.36	89.769	164.16	86.5333	162.68	87.8116
171.43	83.9339	172.51	86.9863	171.59	89.769	164.23	86.5333	162.81	87.8116
171.64	83.9339	172.64	86.9863	171.73	89.769	164.42	86.5333	162.94	87.6731
171.71	83.9339	172.79	86.9863	171.92	89.769	164.62	86.5333	163.14	87.6731
171.86	83.9339	173	86.9863	172.07	89.769	164.79	86.5333	163.28	87.6731
172.1	83.9339	173.21	86.9863	172.28	89.769	164.95	86.5333	163.48	87.6731
172.2	83.9339	173.31	86.9863	172.43	89.604	165.13	86.5333	163.64	87.6731
172.38	83.9339	173.46	86.9863	172.53	89.604	165.27	86.4	163.81	87.6731
172.51	83.9339	173.63	86.9863	172.7	89.604	165.44	86.4	163.94	87.6731
172.68	83.9339	173.85	86.8151	172.95	89.604	165.59	86.4	164.09	87.6731
172.81	83.9339	174.03	86.8151	173.06	89.604	165.81	86.4	164.31	87.6731
173.03	83.9339	174.15	86.8151	173.25	89.604	165.96	86.4	164.51	87.6731
173.1	83.7838	174.28	86.8151	173.39	89.604	166.18	86.4	164.63	87.6731
173.23	83.7838	174.43	86.8151	173.56	89.604	166.35	86.4	164.84	87.6731
173.47	83.7838	174.62	86.8151	173.66	89.604	166.52	86.4	164.96	87.6731
173.61	83.7838	174.79	86.8151	173.85	89.604	166.69	86.2667	165.14	87.6731
173.77	83.7838	174.89	86.8151	174.08	89.604	166.84	86.2667	165.36	87.6731
173.95	83.7838	175.09	86.8151	174.14	89.604	166.94	86.2667	165.45	87.6731
174.12	83.7838	175.29	86.8151	174.37	89.604	167.17	86.2667	165.6	87.6731
174.24	83.7838	175.46	86.8151	174.51	89.604	167.28	86.2667	165.84	87.6731
174.44	83.7838	175.61	86.8151	174.68	89.604	167.51	86.2667	166	87.6731
174.49	83.7838	175.8	86.6438	174.83	89.604	167.62	86.2667	166.19	87.6731
174.76	83.7838	175.91	86.6438	175.02	89.604	167.82	86.2667	166.28	87.6731
174.92	83.7838	176.05	86.6438	175.19	89.604	167.99	86.1333	166.46	87.6731
175.05	83.7838	176.21	86.6438	175.39	89.604	168.11	86.1333	166.64	87.6731
175.15	83.6336	176.44	86.6438	175.54	89.4389	168.36	86.1333	166.81	87.6731
175.39	83.6336	176.52	86.6438	175.7	89.4389	168.46	86.1333	167.01	87.6731
175.59	83.6336	176.7	86.6438	175.81	89.4389	168.67	86.1333	167.15	87.6731
175.67	83.6336	176.82	86.6438	176.05	89.4389	168.82	86.1333	167.33	87.6731
175.84	83.6336	177.01	86.6438	176.18	89.4389	169	86.1333	167.45	87.6731
176.14	83.6336	177.23	86.6438	176.33	89.4389	169.19	86.1333	167.69	87.6731
176.23	83.6336	177.35	86.6438	176.54	89.4389	169.39	86	167.82	87.6731
176.42	83.6336	177.56	86.4726	176.66	89.4389	169.53	86	167.98	87.6731
176.58	83.6336	177.66	86.4726	176.87	89.4389	169.71	86	168.12	87.6731
176.69	83.6336	177.82	86.4726	177	89.4389	169.82	86	168.34	87.6731
176.89	83.6336	178.04	86.4726	177.19	89.4389	169.97	86	168.45	87.6731
177.08	83.6336	178.15	86.4726	177.36	89.4389	170.19	86	168.64	87.6731
177.27	83.6336	178.31	86.4726	177.52	89.4389	170.35	86	168.79	87.5346
177.44	83.4835	178.47	86.4726	177.7	89.4389	170.52	86	168.99	87.5346
177.57	83.4835	178.67	86.4726	177.91	89.4389	170.63	85.8667	169.11	87.5346
177.78	83.4835	178.84	86.4726	178.06	89.4389	170.82	85.8667	169.26	87.5346
177.89	83.4835	179.02	86.4726	178.26	89.4389	171.05	85.8667	169.4	87.5346
178.07	83.4835	179.21	86.4726	178.39	89.4389	171.16	85.8667	169.66	87.5346
178.3	83.4835	179.3	86.4726	178.56	89.4389	171.31	85.8667	169.81	87.5346
178.48	83.4835	179.55	86.3014	178.72	89.4389	171.46	85.8667	169.99	87.5346
178.64	83.4835	179.67	86.3014	178.94	89.2739	171.61	85.8667	170.15	87.5346
178.92	83.4835	179.9	86.3014	179.08	89.2739	171.76	85.8667	170.36	87.5346
179.05	83.4835	180.02	86.3014	179.28	89.2739	171.88	85.8667	170.42	87.5346
179.27	83.4835	180.18	86.3014	179.46	89.2739	172.12	85.7333	170.65	87.5346
179.35	83.4835	180.4	86.3014	179.62	89.2739	172.24	85.7333	170.79	87.5346
179.57	83.4835	180.57	86.3014	179.78	89.2739	172.41	85.7333	170.99	87.5346
179.73	83.3333	180.79	86.3014	180.02	89.2739	172.51	85.7333	171.08	87.5346
179.96	83.3333	180.89	86.3014	180.16	89.2739	172.71	85.7333	171.33	87.5346
180.13	83.3333	181.14	86.3014	180.38	89.2739	172.84	85.7333	171.44	87.5346
180.35	83.3333	181.24	86.3014	180.5	89.2739	173.05	85.7333	171.63	87.5346
180.49	83.3333	181.47	86.3014	180.71	89.2739	173.2	85.7333	171.83	87.5346
180.59	83.3333	181.69	86.1301	180.85	89.2739	173.33	85.6	171.99	87.5346
180.87	83.3333	181.83	86.1301	180.95	89.2739	173.49	85.6	172.12	87.5346
181.04	83.3333	181.99	86.1301	181.15	89.2739	173.68	85.6	172.32	87.5346
181.17	83.3333	182.15	86.1301	181.35	89.2739	173.9	85.6	172.49	87.5346
181.36	83.3333	182.38	86.1301	181.56	89.2739	174	85.6	172.65	87.5346
181.54	83.3333	182.55	86.1301	181.64	89.2739	174.23	85.6	172.8	87.5346
181.72	83.3333	182.72	86.1301	181.82	89.2739	174.35	85.6	173.02	87.5346
181.81	83.3333	182.87	86.1301	181.99	89.1089	174.51	85.6	173.11	87.5346
182.02	83.1832	183.05	86.1301	182.18	89.1089	174.76	85.6	173.27	87.5346
182.19	83.1832	183.23	86.1301	182.29	89.1089	174.97	85.4667	173.51	87.5346
182.29	83.1832	183.35	86.1301	182.46	89.1089	175.15	85.4667	173.59	87.5346
182.52	83.1832	183.54	85.9589	182.62	89.1089	175.19	85.4667	173.77	87.5346
182.65	83.1832	183.64	85.9589	182.79	89.1089	175.47	85.4667	173.98	87.5346
182.75	83.1832	183.82	85.9589	182.97	89.1089	175.64	85.4667	174.08	87.5346
182.95	83.1832	183.99	85.9589	183.09	89.1089	175.79	85.4667	174.24	87.5346
183.13	83.1832	184.22	85.9589	183.28	89.1089	175.98	85.4667	174.42	87.5346
183.25	83.1832	184.37	85.9589	183.45	89.1089	176.18	85.4667	174.53	87.5346
183.43	83.1832	184.47	85.9589	183.61	89.1089	176.3	85.3333	174.71	87.5346
183.57	83.1832	184.66	85.9589	183.74	89.1089	176.59	85.3333	174.92	87.5346
183.73	83.1832	184.83	85.9589	183.93	89.1089	176.68	85.3333	175.05	87.5346
183.83	83.033	184.97	85.9589	184.12	89.1089	176.84	85.3333	175.2	87.5346
184.04	83.033	185.14	85.9589	184.27	89.1089	177.05	85.3333	175.32	87.5346
184.23	83.033	185.32	85.9589	184.39	89.1089	177.21	85.3333	175.51	87.5346
184.36	83.033	185.46	85.7877	184.62	89.1089	177.39	85.3333	175.68	87.5346
184.5	83.033	185.62	85.7877	184.73	88.9439	177.55	85.3333	175.83	87.3961
184.69	83.033	185.74	85.7877	184.96	88.9439	177.76	85.3333	176	87.3961
184.83	83.033	185.87	85.7877	185.18	88.9439	177.9	85.2	176.23	87.3961
185.02	83.033	186.09	85.7877	185.26	88.9439	178.13	85.2	176.33	87.3961
185.09	83.033	186.3	85.7877	185.46	88.9439	178.18	85.2	176.61	87.3961
185.31	83.033	186.37	85.7877	185.66	88.9439	178.37	85.2	176.66	87.3961
185.44	83.033	186.57	85.7877	185.72	88.9439	178.57	85.2	176.89	87.3961
185.63	83.033	186.72	85.7877	185.96	88.9439	178.7	85.2	177.09	87.3961
185.74	82.8829	186.9	85.7877	186.03	88.9439	178.87	85.2	177.19	87.3961
185.93	82.8829	187.06	85.6164	186.19	88.9439	179.05	85.2	177.38	87.3961
186.09	82.8829	187.27	85.6164	186.38	88.9439	179.16	85.2	177.6	87.3961
186.26	82.8829	187.33	85.6164	186.58	88.9439	179.35	85.0667	177.78	87.3961
186.36	82.8829	187.49	85.6164	186.73	88.9439	179.54	85.0667	177.88	87.3961
186.52	82.8829	187.59	85.6164	186.89	88.9439	179.63	85.0667	178.04	87.3961
186.73	82.8829	187.87	85.6164	187.02	88.9439	179.85	85.0667	178.23	87.3961
186.86	82.8829	188.02	85.6164	187.22	88.9439	179.94	85.0667	178.45	87.3961
187.04	82.8829	188.21	85.6164	187.42	88.7789	180.12	85.0667	178.58	87.3961
187.18	82.8829	188.33	85.6164	187.6	88.7789	180.27	85.0667	178.78	87.3961
187.35	82.8829	188.43	85.6164	187.67	88.7789	180.4	85.0667	178.87	87.3961
187.56	82.7327	188.64	85.4452	187.95	88.7789	180.58	85.0667	179.1	87.3961
187.78	82.7327	188.83	85.4452	188.07	88.7789	180.7	84.9333	179.26	87.3961
187.87	82.7327	189.02	85.4452	188.12	88.7789	180.9	84.9333	179.39	87.3961
188.06	82.7327	189.14	85.4452	188.38	88.7789	181.05	84.9333	179.57	87.3961
188.23	82.7327	189.27	85.4452	188.54	88.7789	181.25	84.9333	179.77	87.3961
188.44	82.7327	189.55	85.4452	188.79	88.7789	181.43	84.9333	180	87.3961
188.57	82.7327	189.74	85.4452	188.87	88.7789	181.52	84.9333	180.13	87.3961
188.81	82.7327	189.86	85.4452	189.08	88.7789	181.7	84.9333	180.33	87.3961
188.94	82.7327	190.03	85.4452	189.31	88.7789	181.86	84.9333	180.5	87.3961
189.11	82.7327	190.23	85.274	189.5	88.7789	182.04	84.9333	180.64	87.3961
189.26	82.7327	190.36	85.274	189.58	88.7789	182.21	84.9333	180.78	87.3961
189.46	82.5826	190.59	85.274	189.8	88.7789	182.34	84.8	180.92	87.3961
189.69	82.5826	190.77	85.274	189.97	88.7789	182.57	84.8	181.17	87.3961
189.91	82.5826	190.93	85.274	190.14	88.7789	182.73	84.8	181.37	87.3961
190.05	82.5826	191.07	85.274	190.27	88.6139	182.91	84.8	181.48	87.3961
190.22	82.5826	191.31	85.274	190.45	88.6139	183.02	84.8	181.66	87.3961
190.36	82.5826	191.45	85.274	190.58	88.6139	183.21	84.8	181.77	87.3961
190.51	82.5826	191.7	85.274	190.77	88.6139	183.38	84.8	182.04	87.3961
190.71	82.5826	191.85	85.1027	190.95	88.6139	183.55	84.8	182.13	87.3961
190.92	82.5826	192	85.1027	191.14	88.6139	183.67	84.8	182.29	87.3961
191.06	82.5826	192.23	85.1027	191.28	88.6139	183.9	84.6667	182.48	87.3961
191.18	82.4324	192.36	85.1027	191.44	88.6139	184.02	84.6667	182.62	87.3961
191.38	82.4324	192.46	85.1027	191.64	88.6139	184.22	84.6667	182.76	87.3961
191.53	82.4324	192.68	85.1027	191.78	88.6139	184.35	84.6667	182.91	87.3961
191.7	82.4324	192.83	85.1027	191.96	88.6139	184.62	84.6667	183.05	87.3961
191.83	82.4324	193.03	85.1027	192.07	88.6139	184.74	84.6667	183.15	87.3961
191.96	82.4324	193.17	84.9315	192.27	88.6139	184.89	84.6667	183.42	87.3961
192.18	82.4324	193.36	84.9315	192.49	88.6139	185.06	84.6667	183.49	87.3961
192.36	82.4324	193.52	84.9315	192.6	88.6139	185.17	84.6667	183.65	87.3961
192.56	82.4324	193.69	84.9315	192.75	88.6139	185.42	84.6667	183.81	87.3961
192.6	82.4324	193.87	84.9315	192.96	88.4488	185.55	84.5333	184.01	87.3961
192.85	82.2823	194.09	84.9315	193.15	88.4488	185.8	84.5333	184.19	87.3961
193	82.2823	194.23	84.9315	193.26	88.4488	185.93	84.5333	184.33	87.3961
193.18	82.2823	194.37	84.9315	193.41	88.4488	186.11	84.5333	184.51	87.2576
193.33	82.2823	194.5	84.7603	193.56	88.4488	186.26	84.5333	184.63	87.2576
193.51	82.2823	194.61	84.7603	193.65	88.4488	186.44	84.5333	184.84	87.2576
193.67	82.2823	194.82	84.7603	193.88	88.4488	186.63	84.5333	185.05	87.2576
193.86	82.2823	194.98	84.7603	194.02	88.4488	186.81	84.5333	185.17	87.2576
194.06	82.2823	195.14	84.7603	194.16	88.4488	187.01	84.5333	185.34	87.2576
194.26	82.1321	195.28	84.7603	194.31	88.4488	187.08	84.4	185.47	87.2576
194.39	82.1321	195.48	84.7603	194.52	88.4488	187.28	84.4	185.69	87.2576
194.49	82.1321	195.64	84.589	194.69	88.4488	187.48	84.4	185.8	87.2576
194.7	82.1321	195.81	84.589	194.88	88.4488	187.66	84.4	186.01	87.2576
194.85	82.1321	195.95	84.589	195.01	88.4488	187.8	84.4	186.2	87.2576
195.11	82.1321	196.1	84.589	195.15	88.4488	187.95	84.4	186.34	87.2576
195.22	82.1321	196.27	84.589	195.3	88.2838	188.15	84.4	186.48	87.2576
195.29	82.1321	196.4	84.589	195.48	88.2838	188.32	84.4	186.64	87.2576
195.53	82.1321	196.62	84.589	195.65	88.2838	188.47	84.4	186.89	87.2576
195.66	81.982	196.74	84.4178	195.77	88.2838	188.62	84.4	187.09	87.2576
195.87	81.982	196.86	84.4178	195.93	88.2838	188.76	84.2667	187.28	87.2576
195.96	81.982	197.11	84.4178	196.1	88.2838	188.93	84.2667	187.45	87.2576
196.2	81.982	197.33	84.4178	196.32	88.2838	189.15	84.2667	187.62	87.2576
196.41	81.982	197.51	84.4178	196.51	88.2838	189.29	84.2667	187.76	87.2576
196.51	81.982	197.59	84.4178	196.63	88.2838	189.42	84.2667	187.91	87.2576
196.67	81.982	197.81	84.2466	196.8	88.2838	189.63	84.2667	188.05	87.2576
196.9	81.8318	197.92	84.2466	196.91	88.2838	189.79	84.2667	188.24	87.2576
197.06	81.8318	198.06	84.2466	196.99	88.2838	189.9	84.2667	188.39	87.2576
197.23	81.8318	198.27	84.2466	197.29	88.2838	190.13	84.2667	188.64	87.2576
197.37	81.8318	198.47	84.2466	197.4	88.1188	190.21	84.1333	188.81	87.2576
197.56	81.8318	198.59	84.2466	197.6	88.1188	190.42	84.1333	188.94	87.2576
197.69	81.8318	198.75	84.2466	197.77	88.1188	190.55	84.1333	189.13	87.2576
197.9	81.8318	198.87	84.0753	197.96	88.1188	190.71	84.1333	189.34	87.2576
198.05	81.6817	199.01	84.0753	198.08	88.1188	190.91	84.1333	189.47	87.2576
198.23	81.6817	199.25	84.0753	198.25	88.1188	191.14	84.1333	189.65	87.2576
198.36	81.6817	199.41	84.0753	198.44	88.1188	191.28	84.1333	189.8	87.2576
198.54	81.6817	199.53	84.0753	198.57	88.1188	191.41	84.1333	189.93	87.2576
198.73	81.6817	199.73	84.0753	198.8	88.1188	191.63	84.1333	190.13	87.2576
198.87	81.6817	199.88	83.9041	198.96	88.1188	191.75	84	190.22	87.2576
199.04	81.6817	200.03	83.9041	199.17	88.1188	191.96	84	190.4	87.2576
199.16	81.5315	200.25	83.9041	199.3	88.1188	192.17	84	190.65	87.2576
199.31	81.5315	200.44	83.9041	199.41	88.1188	192.3	84	190.81	87.2576
199.46	81.5315	200.55	83.9041	199.59	87.9538	192.48	84	190.97	87.2576
199.7	81.5315	200.73	83.9041	199.84	87.9538	192.61	84	191.06	87.2576
199.89	81.5315	200.92	83.7329	199.97	87.9538	192.79	84	191.26	87.2576
199.95	81.5315	201.05	83.7329	200.15	87.9538	192.96	84	191.36	87.2576
200.19	81.5315	201.22	83.7329	200.27	87.9538	193.14	84	191.55	87.2576
200.39	81.3814	201.38	83.7329	200.46	87.9538	193.37	83.8667	191.78	87.2576
200.55	81.3814	201.54	83.7329	200.62	87.9538	193.56	83.8667	191.86	87.2576
200.7	81.3814	201.65	83.7329	200.84	87.9538	193.7	83.8667	191.96	87.2576
200.89	81.3814	201.91	83.5616	201.04	87.9538	193.87	83.8667	192.13	87.2576
201.03	81.3814	202.11	83.5616	201.19	87.9538	194.01	83.8667	192.31	87.2576
201.23	81.3814	202.21	83.5616	201.4	87.9538	194.13	83.8667	192.53	87.2576
201.34	81.2312	202.35	83.5616	201.5	87.7888	194.25	83.8667	192.64	87.2576
201.55	81.2312	202.59	83.5616	201.66	87.7888	194.45	83.8667	192.81	87.2576
201.75	81.2312	202.72	83.3904	201.92	87.7888	194.6	83.7333	193.04	87.2576
201.85	81.2312	202.88	83.3904	202.11	87.7888	194.76	83.7333	193.17	87.2576
202.11	81.2312	203.06	83.3904	202.26	87.7888	194.98	83.7333	193.33	87.2576
202.29	81.0811	203.24	83.3904	202.41	87.7888	195.1	83.7333	193.52	87.2576
202.45	81.0811	203.37	83.3904	202.54	87.7888	195.25	83.7333	193.64	87.2576
202.6	81.0811	203.51	83.3904	202.71	87.7888	195.42	83.7333	193.83	87.2576
202.77	81.0811	203.7	83.2192	202.9	87.7888	195.58	83.7333	193.99	87.2576
203	81.0811	203.95	83.2192	203.06	87.7888	195.7	83.7333	194.19	87.2576
203.12	81.0811	204.12	83.2192	203.25	87.7888	195.9	83.6	194.33	87.2576
203.21	80.9309	204.19	83.2192	203.42	87.6238	196.04	83.6	194.5	87.2576
203.42	80.9309	204.37	83.2192	203.53	87.6238	196.19	83.6	194.68	87.2576
203.57	80.9309	204.59	83.048	203.69	87.6238	196.37	83.6	194.84	87.2576
203.71	80.9309	204.74	83.048	203.9	87.6238	196.62	83.6	195.05	87.2576
203.88	80.9309	204.89	83.048	204.02	87.6238	196.67	83.6	195.22	87.2576
204.01	80.7808	205.1	83.048	204.17	87.6238	196.81	83.6	195.36	87.2576
204.25	80.7808	205.24	83.048	204.34	87.6238	197.05	83.6	195.57	87.2576
204.45	80.7808	205.47	82.8767	204.45	87.6238	197.28	83.4667	195.71	87.2576
204.59	80.7808	205.65	82.8767	204.61	87.6238	197.42	83.4667	195.85	87.2576
204.68	80.7808	205.79	82.8767	204.8	87.6238	197.53	83.4667	196.06	87.2576
204.85	80.6306	205.97	82.8767	204.91	87.4587	197.67	83.4667	196.17	87.2576
205.03	80.6306	206.19	82.8767	205.09	87.4587	197.92	83.4667	196.41	87.2576
205.16	80.6306	206.32	82.7055	205.24	87.4587	198.06	83.4667	196.59	87.1191
205.37	80.6306	206.49	82.7055	205.42	87.4587	198.2	83.3333	196.71	87.1191
205.5	80.6306	206.65	82.7055	205.58	87.4587	198.43	83.3333	196.92	87.1191
205.73	80.4805	206.85	82.7055	205.8	87.4587	198.57	83.3333	197.08	87.1191
205.86	80.4805	207	82.5343	205.92	87.4587	198.79	83.3333	197.26	87.1191
206.07	80.4805	207.17	82.5343	206.1	87.4587	199.02	83.3333	197.51	87.1191
206.26	80.4805	207.36	82.5343	206.24	87.2937	199.13	83.3333	197.59	87.1191
206.38	80.4805	207.5	82.5343	206.43	87.2937	199.41	83.3333	197.7	87.1191
206.54	80.3303	207.73	82.5343	206.59	87.2937	199.52	83.2	197.87	87.1191
206.68	80.3303	207.86	82.363	206.81	87.2937	199.71	83.2	198.09	87.1191
206.87	80.3303	208.01	82.363	206.85	87.2937	199.86	83.2	198.24	87.1191
207.02	80.3303	208.13	82.363	207.05	87.2937	200.03	83.2	198.46	87.1191
207.22	80.3303	208.34	82.363	207.27	87.2937	200.23	83.2	198.65	87.1191
207.35	80.1802	208.45	82.1918	207.43	87.2937	200.36	83.2	198.79	87.1191
207.57	80.1802	208.69	82.1918	207.6	87.1287	200.52	83.0667	199.01	87.1191
207.75	80.1802	208.81	82.1918	207.72	87.1287	200.68	83.0667	199.13	87.1191
207.89	80.1802	209.02	82.1918	207.86	87.1287	200.85	83.0667	199.26	87.1191
208.04	80.03	209.11	82.1918	208.08	87.1287	201.05	83.0667	199.49	87.1191
208.26	80.03	209.33	82.0206	208.28	87.1287	201.24	83.0667	199.59	87.1191
208.38	80.03	209.5	82.0206	208.46	87.1287	201.41	82.9333	199.78	87.1191
208.58	80.03	209.62	82.0206	208.59	87.1287	201.58	82.9333	199.92	87.1191
208.76	80.03	209.85	82.0206	208.75	86.9637	201.74	82.9333	200.1	87.1191
208.91	79.8799	210.01	81.8493	208.92	86.9637	201.88	82.9333	200.35	87.1191
209.08	79.8799	210.16	81.8493	209.16	86.9637	202.03	82.9333	200.51	87.1191
209.24	79.8799	210.28	81.8493	209.28	86.9637	202.22	82.9333	200.69	87.1191
209.45	79.8799	210.45	81.8493	209.46	86.9637	202.41	82.8	200.81	87.1191
209.54	79.7297	210.64	81.6781	209.56	86.9637	202.58	82.8	201.02	87.1191
209.74	79.7297	210.84	81.6781	209.79	86.7987	202.72	82.8	201.17	87.1191
209.92	79.7297	210.93	81.6781	209.98	86.7987	202.84	82.8	201.32	87.1191
210.07	79.7297	211.14	81.6781	210.14	86.7987	203.07	82.8	201.45	87.1191
210.23	79.5796	211.36	81.5069	210.34	86.7987	203.16	82.8	201.64	87.1191
210.34	79.5796	211.53	81.5069	210.56	86.7987	203.3	82.6667	201.8	87.1191
210.52	79.5796	211.64	81.5069	210.71	86.6337	203.52	82.6667	201.96	87.1191
210.64	79.5796	211.82	81.5069	210.9	86.6337	203.65	82.6667	202.17	87.1191
210.8	79.5796	212.01	81.3356	211.05	86.6337	203.88	82.6667	202.33	87.1191
211	79.4294	212.15	81.3356	211.25	86.6337	204.05	82.6667	202.45	87.1191
211.11	79.4294	212.38	81.3356	211.38	86.6337	204.13	82.5333	202.62	87.1191
211.28	79.4294	212.57	81.3356	211.52	86.4686	204.33	82.5333	202.86	87.1191
211.51	79.4294	212.7	81.3356	211.73	86.4686	204.5	82.5333	203	87.1191
211.61	79.2793	212.87	81.1644	211.86	86.4686	204.69	82.5333	203.22	87.1191
211.75	79.2793	213.06	81.1644	212.09	86.4686	204.86	82.5333	203.35	87.1191
211.95	79.2793	213.2	81.1644	212.22	86.4686	205.02	82.5333	203.51	87.1191
212.06	79.2793	213.38	81.1644	212.41	86.4686	205.16	82.4	203.68	87.1191
212.33	79.1291	213.52	80.9931	212.61	86.3036	205.36	82.4	203.87	87.1191
212.47	79.1291	213.65	80.9931	212.78	86.3036	205.54	82.4	203.96	87.1191
212.58	79.1291	213.87	80.9931	212.94	86.3036	205.7	82.4	204.24	87.1191
212.81	79.1291	214.09	80.9931	213.1	86.3036	205.8	82.4	204.36	87.1191
212.98	78.979	214.17	80.8219	213.24	86.3036	205.99	82.2667	204.54	87.1191
213.17	78.979	214.37	80.8219	213.4	86.1386	206.15	82.2667	204.72	87.1191
213.32	78.979	214.52	80.8219	213.63	86.1386	206.32	82.2667	204.84	87.1191
213.44	78.979	214.67	80.8219	213.75	86.1386	206.45	82.2667	205.04	87.1191
213.7	78.8288	214.87	80.6507	213.94	86.1386	206.65	82.2667	205.17	87.1191
213.86	78.8288	214.99	80.6507	214.15	86.1386	206.82	82.1333	205.31	87.1191
213.96	78.8288	215.22	80.6507	214.32	86.1386	207	82.1333	205.53	87.1191
214.2	78.8288	215.39	80.6507	214.46	85.9736	207.16	82.1333	205.69	87.1191
214.36	78.6787	215.57	80.4794	214.58	85.9736	207.3	82.1333	205.83	87.1191
214.47	78.6787	215.75	80.4794	214.76	85.9736	207.49	82.1333	205.99	87.1191
214.65	78.6787	215.83	80.4794	214.91	85.9736	207.61	82	206.13	87.1191
214.82	78.6787	216.01	80.3082	215.08	85.9736	207.75	82	206.24	87.1191
214.98	78.6787	216.22	80.3082	215.27	85.8086	207.96	82	206.45	87.1191
215.19	78.5285	216.36	80.3082	215.44	85.8086	208.16	82	206.62	87.1191
215.29	78.5285	216.57	80.3082	215.58	85.8086	208.25	82	206.84	87.1191
215.57	78.5285	216.74	80.137	215.74	85.8086	208.5	81.8667	207.02	87.1191
215.71	78.5285	216.79	80.137	215.86	85.8086	208.63	81.8667	207.21	87.1191
215.92	78.3784	217	80.137	216.07	85.8086	208.74	81.8667	207.34	87.1191
216.06	78.3784	217.11	80.137	216.15	85.6436	208.88	81.8667	207.48	87.1191
216.23	78.3784	217.33	79.9657	216.32	85.6436	209.08	81.8667	207.65	87.1191
216.38	78.3784	217.46	79.9657	216.48	85.6436	209.26	81.7333	207.8	87.1191
216.59	78.2282	217.67	79.9657	216.67	85.6436	209.46	81.7333	208	87.1191
216.82	78.2282	217.82	79.9657	216.77	85.6436	209.53	81.7333	208.19	87.1191
216.99	78.2282	217.98	79.7945	216.89	85.4785	209.74	81.7333	208.36	87.1191
217.09	78.2282	218.17	79.7945	217.1	85.4785	209.93	81.7333	208.5	87.1191
217.36	78.0781	218.42	79.7945	217.28	85.4785	210.08	81.6	208.68	87.1191
217.43	78.0781	218.57	79.6233	217.45	85.4785	210.29	81.6	208.87	87.1191
217.62	78.0781	218.7	79.6233	217.55	85.4785	210.39	81.6	209.05	87.1191
217.84	78.0781	218.85	79.6233	217.78	85.4785	210.62	81.6	209.16	87.1191
217.94	77.9279	218.98	79.6233	217.98	85.3135	210.77	81.6	209.35	87.1191
218.08	77.9279	219.21	79.452	218.07	85.3135	210.95	81.4667	209.57	87.1191
218.32	77.9279	219.35	79.452	218.24	85.3135	211.09	81.4667	209.72	87.1191
218.49	77.9279	219.52	79.452	218.41	85.3135	211.29	81.4667	209.82	86.9806
218.65	77.7778	219.72	79.452	218.62	85.1485	211.45	81.4667	210.03	86.9806
218.89	77.7778	219.91	79.2808	218.81	85.1485	211.61	81.3333	210.21	86.9806
218.94	77.7778	220.04	79.2808	218.95	85.1485	211.75	81.3333	210.34	86.9806
219.16	77.7778	220.23	79.2808	219.15	85.1485	211.95	81.3333	210.5	86.9806
219.37	77.6276	220.41	79.2808	219.29	85.1485	212.1	81.3333	210.68	86.9806
219.52	77.6276	220.6	79.1096	219.45	84.9835	212.33	81.3333	210.82	86.9806
219.74	77.6276	220.73	79.1096	219.61	84.9835	212.45	81.2	211.02	86.9806
219.91	77.6276	220.95	79.1096	219.77	84.9835	212.64	81.2	211.2	86.9806
219.99	77.4775	221.18	79.1096	219.94	84.9835	212.75	81.2	211.42	86.9806
220.19	77.4775	221.28	78.9384	220.16	84.9835	213.01	81.2	211.53	86.9806
220.37	77.4775	221.47	78.9384	220.4	84.8185	213.11	81.0667	211.68	86.9806
220.57	77.3273	221.64	78.9384	220.55	84.8185	213.28	81.0667	211.85	86.9806
220.72	77.3273	221.76	78.7671	220.64	84.8185	213.48	81.0667	212.02	86.9806
220.88	77.3273	222.02	78.7671	220.81	84.8185	213.63	81.0667	212.21	86.9806
221.01	77.3273	222.11	78.7671	221.04	84.8185	213.81	81.0667	212.35	86.9806
221.19	77.1772	222.34	78.7671	221.13	84.6535	213.97	80.9333	212.5	86.9806
221.37	77.1772	222.49	78.5959	221.33	84.6535	214.14	80.9333	212.69	86.9806
221.5	77.1772	222.61	78.5959	221.52	84.6535	214.33	80.9333	212.84	86.9806
221.68	77.1772	222.8	78.5959	221.71	84.6535	214.53	80.9333	213	86.9806
221.85	77.027	222.94	78.5959	221.88	84.4885	214.65	80.8	213.17	86.9806
222.03	77.027	223.13	78.4247	222.03	84.4885	214.84	80.8	213.27	86.9806
222.13	77.027	223.28	78.4247	222.17	84.4885	215.02	80.8	213.47	86.9806
222.34	77.027	223.43	78.4247	222.34	84.4885	215.16	80.8	213.6	86.9806
222.48	76.8769	223.58	78.4247	222.52	84.4885	215.39	80.6667	213.8	86.9806
222.59	76.8769	223.74	78.2534	222.7	84.3234	215.57	80.6667	214.01	86.9806
222.82	76.8769	223.95	78.2534	222.89	84.3234	215.78	80.6667	214.11	86.9806
222.99	76.7267	224.08	78.2534	222.99	84.3234	215.86	80.6667	214.28	86.9806
223.16	76.7267	224.21	78.0822	223.19	84.3234	216.07	80.5333	214.45	86.9806
223.27	76.7267	224.37	78.0822	223.37	84.1584	216.22	80.5333	214.6	86.9806
223.5	76.7267	224.53	78.0822	223.55	84.1584	216.37	80.5333	214.78	86.9806
223.66	76.5766	224.68	78.0822	223.78	84.1584	216.54	80.5333	215.01	86.9806
223.78	76.5766	224.88	77.911	223.92	84.1584	216.72	80.4	215.05	86.9806
223.98	76.5766	225.04	77.911	224.09	84.1584	216.89	80.4	215.23	86.9806
224.08	76.5766	225.18	77.911	224.22	83.9934	217.05	80.4	215.42	86.9806
224.26	76.4264	225.32	77.911	224.43	83.9934	217.16	80.4	215.63	86.9806
224.39	76.4264	225.52	77.7397	224.64	83.9934	217.42	80.4	215.76	86.9806
224.6	76.4264	225.7	77.7397	224.75	83.9934	217.53	80.2667	216	86.9806
224.81	76.2763	225.8	77.7397	224.97	83.9934	217.76	80.2667	216.08	86.9806
224.96	76.2763	226	77.5685	225.11	83.8284	217.86	80.2667	216.27	86.9806
225.15	76.2763	226.09	77.5685	225.3	83.8284	218.03	80.1333	216.41	86.9806
225.23	76.2763	226.28	77.5685	225.52	83.8284	218.18	80.1333	216.61	86.9806
225.48	76.1261	226.47	77.3973	225.65	83.8284	218.39	80.1333	216.78	86.9806
225.64	76.1261	226.62	77.3973	225.8	83.8284	218.47	80.1333	216.81	86.9806
225.8	76.1261	226.79	77.3973	225.99	83.6634	218.64	80	217.01	86.9806
225.93	75.976	226.89	77.3973	226.11	83.6634	218.83	80	217.15	86.9806
226.13	75.976	227.07	77.226	226.27	83.6634	218.96	80	217.3	86.9806
226.24	75.976	227.29	77.226	226.44	83.6634	219.17	80	217.5	86.9806
226.46	75.976	227.46	77.226	226.55	83.4984	219.29	79.8667	217.66	86.9806
226.63	75.8258	227.56	77.0548	226.71	83.4984	219.4	79.8667	217.83	86.9806
226.77	75.8258	227.76	77.0548	226.92	83.4984	219.63	79.8667	218	86.9806
226.95	75.8258	227.95	77.0548	227.05	83.4984	219.72	79.8667	218.19	86.9806
227.12	75.6757	228.12	77.0548	227.22	83.4984	219.9	79.7333	218.4	86.9806
227.25	75.6757	228.28	76.8836	227.32	83.3333	220.1	79.7333	218.51	86.9806
227.42	75.6757	228.43	76.8836	227.52	83.3333	220.25	79.7333	218.64	86.9806
227.57	75.6757	228.7	76.8836	227.64	83.3333	220.43	79.7333	218.84	86.9806
227.77	75.5255	228.76	76.7123	227.83	83.3333	220.58	79.6	219.04	86.9806
227.9	75.5255	228.93	76.7123	228.01	83.1683	220.7	79.6	219.2	86.8421
228.08	75.5255	229.13	76.7123	228.12	83.1683	220.86	79.6	219.39	86.8421
228.18	75.3754	229.31	76.7123	228.33	83.1683	221.03	79.6	219.5	86.8421
228.38	75.3754	229.47	76.5411	228.46	83.1683	221.18	79.4667	219.64	86.8421
228.54	75.3754	229.63	76.5411	228.63	83.1683	221.37	79.4667	219.82	86.8421
228.68	75.3754	229.82	76.5411	228.74	83.0033	221.55	79.4667	219.99	86.8421
228.83	75.2252	229.97	76.3699	228.91	83.0033	221.74	79.4667	220.17	86.8421
229	75.2252	230.16	76.3699	229.03	83.0033	221.85	79.3333	220.28	86.8421
229.18	75.2252	230.31	76.3699	229.19	83.0033	222.05	79.3333	220.49	86.8421
229.35	75.2252	230.45	76.3699	229.35	83.0033	222.23	79.3333	220.65	86.8421
229.48	75.0751	230.54	76.1986	229.55	82.8383	222.43	79.3333	220.79	86.8421
229.64	75.0751	230.79	76.1986	229.69	82.8383	222.52	79.2	220.98	86.8421
229.83	75.0751	230.97	76.1986	229.84	82.8383	222.69	79.2	221.12	86.8421
229.98	74.9249	231.13	76.0274	230.03	82.8383	222.88	79.2	221.32	86.8421
230.05	74.9249	231.27	76.0274	230.19	82.6733	223.06	79.2	221.46	86.8421
230.29	74.9249	231.38	76.0274	230.35	82.6733	223.22	79.0667	221.61	86.8421
230.45	74.9249	231.62	76.0274	230.58	82.6733	223.38	79.0667	221.72	86.8421
230.56	74.7748	231.82	75.8562	230.73	82.6733	223.51	79.0667	221.94	86.8421
230.77	74.7748	232	75.8562	230.97	82.6733	223.65	79.0667	222.11	86.8421
230.94	74.7748	232.12	75.8562	231.09	82.5083	223.85	78.9333	222.33	86.8421
231.11	74.7748	232.31	75.8562	231.24	82.5083	224.05	78.9333	222.49	86.8421
231.3	74.6246	232.51	75.6849	231.48	82.5083	224.22	78.9333	222.67	86.8421
231.52	74.6246	232.66	75.6849	231.64	82.5083	224.39	78.8	222.79	86.8421
231.57	74.6246	232.87	75.6849	231.81	82.5083	224.53	78.8	222.97	86.8421
231.79	74.4745	233.04	75.6849	231.99	82.3432	224.76	78.8	223.23	86.8421
231.99	74.4745	233.23	75.5137	232.13	82.3432	224.9	78.8	223.39	86.8421
232.14	74.4745	233.37	75.5137	232.32	82.3432	225.1	78.6667	223.56	86.8421
232.31	74.4745	233.53	75.5137	232.48	82.3432	225.33	78.6667	223.73	86.8421
232.45	74.3243	233.67	75.5137	232.67	82.1782	225.5	78.6667	223.95	86.8421
232.62	74.3243	233.87	75.3425	232.86	82.1782	225.65	78.6667	224.07	86.8421
232.79	74.3243	234.02	75.3425	232.99	82.1782	225.81	78.5333	224.31	86.8421
232.93	74.1742	234.14	75.3425	233.23	82.1782	225.97	78.5333	224.39	86.8421
233.15	74.1742	234.32	75.3425	233.43	82.1782	226.14	78.5333	224.57	86.8421
233.27	74.1742	234.54	75.1712	233.62	82.0132	226.4	78.5333	224.72	86.8421
233.45	74.1742	234.63	75.1712	233.78	82.0132	226.58	78.4	224.96	86.8421
233.65	74.024	234.82	75.1712	233.96	82.0132	226.7	78.4	225.11	86.8421
233.79	74.024	234.9	75.1712	234.12	82.0132	226.89	78.4	225.35	86.8421
233.97	74.024	235.1	75	234.32	82.0132	227.06	78.2667	225.46	86.8421
234.13	74.024	235.29	75	234.5	81.8482	227.26	78.2667	225.69	86.8421
234.27	73.8739	235.45	75	234.64	81.8482	227.42	78.2667	225.88	86.8421
234.43	73.8739	235.6	75	234.84	81.8482	227.55	78.2667	225.97	86.8421
234.67	73.8739	235.8	74.8288	234.99	81.8482	227.71	78.1333	226.23	86.7036
234.81	73.7237	235.97	74.8288	235.15	81.8482	227.89	78.1333	226.31	86.7036
234.93	73.7237	236.15	74.8288	235.31	81.6832	228.12	78.1333	226.47	86.7036
235.1	73.7237	236.25	74.8288	235.46	81.6832	228.21	78.1333	226.69	86.7036
235.26	73.7237	236.46	74.6575	235.62	81.6832	228.38	78	226.86	86.7036
235.45	73.5736	236.57	74.6575	235.8	81.6832	228.5	78	227.03	86.7036
235.65	73.5736	236.73	74.6575	235.92	81.6832	228.68	78	227.18	86.7036
235.79	73.5736	236.95	74.6575	236.13	81.5182	228.88	77.8667	227.29	86.7036
235.93	73.5736	237.09	74.4863	236.3	81.5182	229.03	77.8667	227.4	86.7036
236.07	73.4234	237.23	74.4863	236.47	81.5182	229.2	77.8667	227.63	86.7036
236.35	73.4234	237.4	74.4863	236.61	81.5182	229.39	77.8667	227.82	86.7036
236.47	73.4234	237.6	74.4863	236.77	81.5182	229.54	77.7333	227.96	86.7036
236.6	73.2733	237.67	74.3151	236.92	81.3531	229.72	77.7333	228.09	86.7036
236.75	73.2733	237.89	74.3151	237	81.3531	229.88	77.7333	228.33	86.7036
236.95	73.2733	238.11	74.3151	237.2	81.3531	230.03	77.6	228.48	86.7036
237.12	73.2733	238.24	74.3151	237.36	81.3531	230.2	77.6	228.64	86.7036
237.29	73.1231	238.42	74.1438	237.51	81.3531	230.37	77.6	228.78	86.7036
237.41	73.1231	238.59	74.1438	237.71	81.1881	230.52	77.4667	228.98	86.7036
237.6	73.1231	238.73	74.1438	237.81	81.1881	230.71	77.4667	229.16	86.7036
237.71	73.1231	238.89	74.1438	238.01	81.1881	230.85	77.4667	229.3	86.7036
237.94	72.973	239.14	74.1438	238.18	81.1881	231.03	77.3333	229.45	86.7036
238.08	72.973	239.28	73.9726	238.33	81.1881	231.2	77.3333	229.62	86.7036
238.25	72.973	239.46	73.9726	238.53	81.0231	231.32	77.3333	229.76	86.7036
238.38	72.973	239.62	73.9726	238.64	81.0231	231.55	77.3333	229.98	86.7036
238.59	72.8228	239.77	73.9726	238.84	81.0231	231.68	77.2	230.09	86.7036
238.76	72.8228	239.93	73.8014	239.01	81.0231	231.87	77.2	230.25	86.7036
238.86	72.8228	240.09	73.8014	239.14	81.0231	231.97	77.2	230.45	86.7036
239.07	72.6727	240.34	73.8014	239.25	80.8581	232.17	77.0667	230.61	86.7036
239.29	72.6727	240.54	73.8014	239.42	80.8581	232.34	77.0667	230.76	86.7036
239.38	72.6727	240.71	73.6301	239.66	80.8581	232.5	77.0667	230.9	86.7036
239.59	72.6727	240.88	73.6301	239.8	80.8581	232.63	76.9333	231.1	86.7036
239.78	72.5225	241.09	73.6301	239.96	80.8581	232.87	76.9333	231.23	86.7036
239.97	72.5225	241.24	73.6301	240.15	80.8581	233.04	76.9333	231.37	86.7036
240.11	72.5225	241.38	73.4589	240.28	80.6931	233.15	76.9333	231.53	86.5651
240.31	72.5225	241.57	73.4589	240.51	80.6931	233.34	76.8	231.7	86.5651
240.52	72.3724	241.77	73.4589	240.65	80.6931	233.5	76.8	231.78	86.5651
240.73	72.3724	241.94	73.4589	240.77	80.6931	233.75	76.8	231.97	86.5651
240.87	72.3724	242.08	73.2877	240.95	80.6931	233.83	76.6667	232.16	86.5651
241.05	72.3724	242.24	73.2877	241.11	80.528	234	76.6667	232.31	86.5651
241.17	72.2222	242.34	73.2877	241.26	80.528	234.15	76.6667	232.43	86.5651
241.36	72.2222	242.51	73.2877	241.51	80.528	234.32	76.5333	232.58	86.5651
241.52	72.2222	242.66	73.2877	241.7	80.528	234.56	76.5333	232.76	86.5651
241.7	72.0721	242.86	73.1164	241.84	80.528	234.64	76.5333	233	86.5651
241.89	72.0721	243.02	73.1164	241.99	80.363	234.87	76.4	233.13	86.5651
242.08	72.0721	243.21	73.1164	242.14	80.363	235.01	76.4	233.29	86.5651
242.17	72.0721	243.38	73.1164	242.36	80.363	235.16	76.4	233.41	86.5651
242.37	71.9219	243.51	72.9452	242.52	80.363	235.37	76.4	233.53	86.5651
242.52	71.9219	243.67	72.9452	242.71	80.363	235.61	76.2667	233.73	86.5651
242.69	71.9219	243.88	72.9452	242.88	80.363	235.77	76.2667	233.91	86.5651
242.91	71.9219	244.05	72.9452	243.02	80.198	235.85	76.2667	234.09	86.5651
243.09	71.7718	244.23	72.774	243.19	80.198	236.05	76.1333	234.27	86.5651
243.18	71.7718	244.31	72.774	243.41	80.198	236.19	76.1333	234.36	86.5651
243.34	71.7718	244.48	72.774	243.56	80.198	236.34	76.1333	234.57	86.5651
243.59	71.7718	244.58	72.774	243.73	80.198	236.48	76	234.72	86.5651
243.7	71.6216	244.78	72.774	243.9	80.033	236.65	76	234.93	86.5651
243.89	71.6216	244.86	72.6027	244.09	80.033	236.83	76	235.1	86.5651
244.01	71.6216	245.11	72.6027	244.27	80.033	236.99	75.8667	235.3	86.5651
244.2	71.4715	245.27	72.6027	244.4	80.033	237.21	75.8667	235.36	86.5651
244.36	71.4715	245.38	72.6027	244.6	80.033	237.39	75.8667	235.63	86.5651
244.57	71.4715	245.59	72.4315	244.76	79.868	237.52	75.8667	235.8	86.5651
244.69	71.4715	245.75	72.4315	244.93	79.868	237.67	75.7333	235.99	86.5651
244.91	71.3213	245.91	72.4315	245.03	79.868	237.88	75.7333	236.16	86.5651
244.99	71.3213	246.07	72.4315	245.24	79.868	238.01	75.7333	236.31	86.5651
245.21	71.3213	246.21	72.4315	245.4	79.868	238.16	75.6	236.58	86.4266
245.42	71.3213	246.34	72.2603	245.59	79.868	238.38	75.6	236.71	86.4266
245.52	71.1712	246.51	72.2603	245.71	79.703	238.54	75.6	236.9	86.4266
245.68	71.1712	246.71	72.2603	245.91	79.703	238.69	75.4667	237.06	86.4266
245.91	71.1712	246.89	72.2603	246.1	79.703	238.87	75.4667	237.24	86.4266
245.99	71.1712	247.06	72.2603	246.21	79.703	239.02	75.4667	237.46	86.4266
246.21	71.021	247.2	72.089	246.38	79.703	239.19	75.4667	237.62	86.4266
246.38	71.021	247.36	72.089	246.55	79.5379	239.29	75.3333	237.76	86.4266
246.55	71.021	247.54	72.089	246.66	79.5379	239.47	75.3333	237.93	86.4266
246.7	71.021	247.71	72.089	246.88	79.5379	239.65	75.3333	238.1	86.4266
246.88	70.8709	247.91	72.089	247.03	79.5379	239.89	75.2	238.28	86.4266
247.08	70.8709	248.09	71.9178	247.18	79.5379	239.98	75.2	238.41	86.4266
247.24	70.8709	248.27	71.9178	247.39	79.3729	240.12	75.2	238.47	86.4266
247.35	70.8709	248.44	71.9178	247.53	79.3729	240.35	75.0667	238.71	86.4266
247.52	70.7207	248.65	71.9178	247.64	79.3729	240.44	75.0667	238.86	86.4266
247.71	70.7207	248.82	71.7466	247.85	79.3729	240.63	75.0667	239.02	86.4266
247.92	70.7207	248.93	71.7466	248.05	79.3729	240.8	74.9333	239.23	86.4266
248.07	70.5706	249.06	71.7466	248.14	79.2079	240.94	74.9333	239.37	86.4266
248.29	70.5706	249.34	71.7466	248.31	79.2079	241.12	74.9333	239.57	86.4266
248.42	70.5706	249.51	71.7466	248.48	79.2079	241.2	74.8	239.74	86.4266
248.55	70.5706	249.68	71.5753	248.65	79.2079	241.44	74.8	239.88	86.4266
248.68	70.4204	249.82	71.5753	248.81	79.2079	241.62	74.8	240.02	86.4266
248.93	70.4204	250.09	71.5753	248.96	79.0429	241.77	74.8	240.23	86.4266
249.1	70.4204	250.21	71.5753	249.07	79.0429	241.96	74.6667	240.44	86.4266
249.18	70.4204	250.34	71.5753	249.27	79.0429	242.04	74.6667	240.57	86.4266
249.41	70.2703	250.54	71.4041	249.45	79.0429	242.27	74.6667	240.7	86.2881
249.55	70.2703	250.7	71.4041	249.61	79.0429	242.45	74.5333	240.91	86.2881
249.69	70.2703	250.9	71.4041	249.81	78.8779	242.68	74.5333	241.04	86.2881
249.87	70.2703	251.07	71.4041	250	78.8779	242.84	74.5333	241.18	86.2881
250.02	70.1201	251.24	71.4041	250.12	78.8779	243.01	74.4	241.38	86.2881
250.17	70.1201	251.37	71.2329	250.3	78.8779	243.2	74.4	241.51	86.2881
250.4	70.1201	251.59	71.2329	250.46	78.8779	243.35	74.4	241.66	86.2881
250.57	70.1201	251.76	71.2329	250.65	78.8779	243.54	74.2667	241.85	86.2881
250.7	69.97	251.88	71.2329	250.79	78.7129	243.72	74.2667	241.97	86.2881
250.89	69.97	252.05	71.2329	250.99	78.7129	243.85	74.2667	242.16	86.2881
250.9	69.97	252.2	71.0616	251.17	78.7129	244.06	74.2667	242.33	86.2881
251.16	69.97	252.44	71.0616	251.3	78.7129	244.2	74.1333	242.47	86.2881
251.29	69.8198	252.62	71.0616	251.56	78.7129	244.34	74.1333	242.63	86.2881
251.49	69.8198	252.73	71.0616	251.7	78.5478	244.56	74.1333	242.83	86.2881
251.66	69.8198	252.87	70.8904	251.95	78.5478	244.69	74	243.02	86.2881
251.81	69.8198	252.94	70.8904	252.06	78.5478	244.88	74	243.2	86.2881
252.01	69.6697	253.17	70.8904	252.25	78.5478	245.02	74	243.28	86.2881
252.17	69.6697	253.33	70.8904	252.47	78.5478	245.22	73.8667	243.53	86.2881
252.33	69.6697	253.55	70.8904	252.6	78.3828	245.35	73.8667	243.71	86.2881
252.55	69.6697	253.67	70.7192	252.75	78.3828	245.49	73.8667	243.91	86.2881
252.73	69.5195	253.83	70.7192	252.95	78.3828	245.69	73.8667	244.05	86.2881
252.89	69.5195	254.03	70.7192	253.08	78.3828	245.89	73.7333	244.19	86.2881
253.07	69.5195	254.16	70.7192	253.28	78.3828	246.02	73.7333	244.35	86.2881
253.25	69.5195	254.32	70.7192	253.45	78.2178	246.2	73.7333	244.49	86.1496
253.48	69.3694	254.54	70.548	253.68	78.2178	246.37	73.6	244.64	86.1496
253.64	69.3694	254.68	70.548	253.78	78.2178	246.57	73.6	244.87	86.1496
253.78	69.3694	254.84	70.548	253.95	78.2178	246.68	73.6	245.06	86.1496
253.92	69.3694	255.04	70.548	254.14	78.2178	246.86	73.4667	245.2	86.1496
254.14	69.2192	255.2	70.548	254.23	78.0528	247	73.4667	245.37	86.1496
254.32	69.2192	255.36	70.3767	254.49	78.0528	247.23	73.4667	245.56	86.1496
254.55	69.2192	255.49	70.3767	254.67	78.0528	247.39	73.4667	245.72	86.1496
254.68	69.0691	255.76	70.3767	254.75	78.0528	247.46	73.3333	245.93	86.1496
254.85	69.0691	255.91	70.3767	254.92	78.0528	247.69	73.3333	246.05	86.1496
255.09	69.0691	256.03	70.3767	255.15	78.0528	247.88	73.3333	246.24	86.1496
255.18	69.0691	256.23	70.2055	255.25	77.8878	247.98	73.2	246.42	86.1496
255.45	68.9189	256.39	70.2055	255.46	77.8878	248.16	73.2	246.55	86.1496
255.66	68.9189	256.55	70.2055	255.64	77.8878	248.36	73.2	246.77	86.1496
255.77	68.9189	256.72	70.2055	255.81	77.8878	248.52	73.2	246.89	86.1496
255.95	68.9189	256.9	70.2055	255.98	77.8878	248.69	73.0667	247.16	86.1496
256.06	68.7688	257.06	70.0343	256.11	77.7228	248.8	73.0667	247.32	86.1496
256.3	68.7688	257.24	70.0343	256.25	77.7228	248.97	73.0667	247.5	86.1496
256.49	68.7688	257.49	70.0343	256.45	77.7228	249.16	72.9333	247.64	86.1496
256.64	68.7688	257.57	70.0343	256.6	77.7228	249.25	72.9333	247.76	86.1496
256.75	68.6186	257.74	70.0343	256.73	77.7228	249.49	72.9333	247.97	86.1496
256.92	68.6186	257.9	69.863	256.87	77.5578	249.63	72.8	248.11	86.1496
257.09	68.6186	258.12	69.863	257.08	77.5578	249.79	72.8	248.31	86.0111
257.22	68.6186	258.31	69.863	257.2	77.5578	249.96	72.8	248.4	86.0111
257.38	68.4685	258.38	69.863	257.36	77.5578	250.11	72.8	248.58	86.0111
257.53	68.4685	258.53	69.6918	257.63	77.3927	250.3	72.6667	248.72	86.0111
257.72	68.4685	258.69	69.6918	257.75	77.3927	250.44	72.6667	248.89	86.0111
257.83	68.4685	258.9	69.6918	257.87	77.3927	250.6	72.6667	249.08	86.0111
257.99	68.3183	259.03	69.6918	258.13	77.3927	250.71	72.5333	249.18	86.0111
258.17	68.3183	259.26	69.6918	258.24	77.3927	250.97	72.5333	249.4	86.0111
258.3	68.3183	259.34	69.5206	258.43	77.2277	251.05	72.5333	249.6	86.0111
258.42	68.3183	259.54	69.5206	258.49	77.2277	251.35	72.4	249.72	86.0111
258.64	68.1682	259.63	69.5206	258.75	77.2277	251.48	72.4	249.87	86.0111
258.79	68.1682	259.82	69.5206	258.85	77.2277	251.65	72.4	250.01	86.0111
258.94	68.1682	260.03	69.5206	259.12	77.2277	251.75	72.4	250.15	86.0111
259.06	68.1682	260.12	69.3493	259.2	77.0627	251.92	72.2667	250.37	86.0111
259.28	68.018	260.28	69.3493	259.43	77.0627	252.14	72.2667	250.49	86.0111
259.43	68.018	260.4	69.3493	259.54	77.0627	252.34	72.2667	250.59	86.0111
259.59	68.018	260.61	69.3493	259.69	77.0627	252.48	72.1333	250.78	86.0111
259.66	68.018	260.8	69.3493	259.85	77.0627	252.6	72.1333	250.99	86.0111
259.86	67.8679	260.91	69.1781	259.98	76.8977	252.75	72.1333	251.15	86.0111
259.98	67.8679	261.14	69.1781	260.15	76.8977	252.98	72.1333	251.31	85.8726
260.18	67.8679	261.28	69.1781	260.44	76.8977	253.15	72	251.52	85.8726
260.34	67.8679	261.44	69.1781	260.54	76.8977	253.26	72	251.65	85.8726
260.56	67.7177	261.57	69.0069	260.7	76.8977	253.43	72	251.84	85.8726
260.68	67.7177	261.8	69.0069	260.9	76.7327	253.61	71.8667	251.97	85.8726
260.82	67.7177	261.96	69.0069	261.05	76.7327	253.83	71.8667	252.09	85.8726
261	67.7177	262.12	69.0069	261.24	76.7327	254.01	71.8667	252.3	85.8726
261.16	67.5676	262.28	69.0069	261.34	76.7327	254.16	71.8667	252.4	85.8726
261.32	67.5676	262.43	68.8356	261.59	76.7327	254.37	71.7333	252.61	85.8726
261.54	67.5676	262.61	68.8356	261.76	76.5677	254.48	71.7333	252.78	85.8726
261.72	67.5676	262.73	68.8356	261.9	76.5677	254.71	71.7333	252.94	85.8726
261.91	67.4174	262.93	68.8356	262.06	76.5677	254.91	71.6	253.14	85.8726
262.04	67.4174	263.13	68.8356	262.35	76.5677	255.11	71.6	253.33	85.8726
262.24	67.4174	263.28	68.6644	262.41	76.4026	255.25	71.6	253.45	85.8726
262.47	67.4174	263.45	68.6644	262.57	76.4026	255.45	71.4667	253.67	85.8726
262.65	67.2673	263.61	68.6644	262.76	76.4026	255.62	71.4667	253.74	85.8726
262.82	67.2673	263.77	68.6644	262.87	76.4026	255.82	71.4667	253.99	85.8726
262.97	67.2673	263.93	68.4931	263.04	76.4026	255.99	71.4667	254.15	85.7341
263.16	67.2673	264.09	68.4931	263.17	76.2376	256.11	71.3333	254.32	85.7341
263.24	67.1171	264.28	68.4931	263.38	76.2376	256.3	71.3333	254.49	85.7341
263.47	67.1171	264.43	68.4931	263.59	76.2376	256.41	71.3333	254.63	85.7341
263.7	67.1171	264.63	68.4931	263.77	76.2376	256.55	71.2	254.77	85.7341
263.81	67.1171	264.73	68.3219	263.89	76.0726	256.75	71.2	254.97	85.7341
264.02	66.967	264.9	68.3219	264.04	76.0726	256.91	71.2	255.11	85.7341
264.2	66.967	265.08	68.3219	264.24	76.0726	257.11	71.0667	255.3	85.7341
264.35	66.967	265.22	68.3219	264.39	76.0726	257.29	71.0667	255.47	85.7341
264.51	66.967	265.46	68.1507	264.53	75.9076	257.47	71.0667	255.64	85.7341
264.73	66.8168	265.57	68.1507	264.75	75.9076	257.59	71.0667	255.84	85.7341
264.89	66.8168	265.71	68.1507	264.91	75.9076	257.71	70.9333	256.03	85.7341
264.99	66.8168	265.9	68.1507	265.08	75.9076	257.89	70.9333	256.15	85.7341
265.16	66.8168	266.08	68.1507	265.23	75.9076	258.07	70.9333	256.31	85.7341
265.35	66.6667	266.23	67.9794	265.38	75.7426	258.22	70.8	256.49	85.7341
265.49	66.6667	266.33	67.9794	265.47	75.7426	258.36	70.8	256.63	85.7341
265.6	66.6667	266.5	67.9794	265.7	75.7426	258.49	70.8	256.78	85.5956
265.8	66.6667	266.66	67.9794	265.78	75.7426	258.74	70.8	257.03	85.5956
265.96	66.5165	266.87	67.8082	265.95	75.5776	258.84	70.6667	257.12	85.5956
266.16	66.5165	266.95	67.8082	266.13	75.5776	259.03	70.6667	257.31	85.5956
266.3	66.5165	267.17	67.8082	266.31	75.5776	259.12	70.6667	257.46	85.5956
266.5	66.5165	267.26	67.8082	266.5	75.5776	259.29	70.5333	257.7	85.5956
266.66	66.3664	267.46	67.637	266.63	75.4125	259.43	70.5333	257.8	85.5956
266.8	66.3664	267.66	67.637	266.76	75.4125	259.58	70.5333	257.98	85.5956
266.96	66.3664	267.78	67.637	266.93	75.4125	259.74	70.4	258.15	85.5956
267.12	66.2162	267.98	67.637	267.05	75.4125	259.94	70.4	258.28	85.5956
267.28	66.2162	268.18	67.637	267.25	75.2475	260.12	70.4	258.44	85.5956
267.49	66.2162	268.34	67.4657	267.45	75.2475	260.3	70.4	258.62	85.5956
267.61	66.2162	268.54	67.4657	267.62	75.2475	260.46	70.2667	258.79	85.5956
267.73	66.0661	268.67	67.4657	267.74	75.2475	260.53	70.2667	259	85.5956
267.89	66.0661	268.85	67.4657	267.95	75.0825	260.75	70.2667	259.12	85.4571
268.12	66.0661	269.04	67.2945	268.13	75.0825	260.93	70.1333	259.32	85.4571
268.21	66.0661	269.21	67.2945	268.31	75.0825	261.09	70.1333	259.52	85.4571
268.44	65.9159	269.36	67.2945	268.45	75.0825	261.23	70.1333	259.7	85.4571
268.55	65.9159	269.56	67.2945	268.63	74.9175	261.44	70.1333	259.81	85.4571
268.66	65.9159	269.76	67.1233	268.78	74.9175	261.62	70	259.92	85.4571
268.9	65.9159	269.94	67.1233	268.96	74.9175	261.74	70	260.17	85.4571
269.04	65.7658	270.11	67.1233	269.13	74.9175	261.95	70	260.27	85.4571
269.2	65.7658	270.3	67.1233	269.29	74.7525	262.13	69.8667	260.4	85.4571
269.45	65.7658	270.47	66.952	269.49	74.7525	262.28	69.8667	260.62	85.4571
269.53	65.7658	270.62	66.952	269.63	74.7525	262.51	69.8667	260.73	85.4571
269.76	65.6156	270.81	66.952	269.82	74.7525	262.7	69.7333	260.91	85.4571
269.92	65.6156	270.96	66.952	270.01	74.5875	262.9	69.7333	261.12	85.4571
269.99	65.6156	271.15	66.7808	270.11	74.5875	263.07	69.7333	261.23	85.3186
270.21	65.4655	271.34	66.7808	270.27	74.5875	263.21	69.7333	261.41	85.3186
270.25	65.4655	271.5	66.7808	270.49	74.5875	263.45	69.6	261.59	85.3186
270.54	65.4655	271.68	66.7808	270.64	74.4224	263.59	69.6	261.78	85.3186
270.66	65.4655	271.87	66.6096	270.85	74.4224	263.68	69.6	261.93	85.3186
270.81	65.3153	272.05	66.6096	271.02	74.4224	263.87	69.4667	262.08	85.3186
270.95	65.3153	272.16	66.6096	271.12	74.4224	264.03	69.4667	262.3	85.3186
271.13	65.3153	272.35	66.6096	271.35	74.2574	264.25	69.4667	262.41	85.3186
271.28	65.3153	272.53	66.4384	271.48	74.2574	264.37	69.3333	262.59	85.3186
271.47	65.1652	272.7	66.4384	271.68	74.2574	264.61	69.3333	262.77	85.3186
271.66	65.1652	272.82	66.4384	271.85	74.0924	264.75	69.3333	262.93	85.3186
271.84	65.1652	273.02	66.4384	272.03	74.0924	264.9	69.2	263.14	85.1801
271.97	65.015	273.13	66.2671	272.13	74.0924	265.05	69.2	263.3	85.1801
272.17	65.015	273.31	66.2671	272.36	74.0924	265.23	69.2	263.5	85.1801
272.33	65.015	273.53	66.2671	272.56	73.9274	265.42	69.0667	263.63	85.1801
272.45	65.015	273.67	66.2671	272.72	73.9274	265.56	69.0667	263.87	85.1801
272.7	64.8649	273.81	66.0959	272.87	73.9274	265.66	69.0667	263.98	85.1801
272.83	64.8649	274.02	66.0959	273.07	73.7624	265.89	69.0667	264.21	85.1801
273.03	64.8649	274.15	66.0959	273.26	73.7624	265.98	68.9333	264.33	85.1801
273.11	64.7147	274.32	65.9247	273.38	73.7624	266.1	68.9333	264.52	85.1801
273.37	64.7147	274.48	65.9247	273.51	73.7624	266.26	68.9333	264.73	85.1801
273.5	64.7147	274.62	65.9247	273.68	73.5974	266.45	68.8	264.85	85.1801
273.7	64.7147	274.79	65.9247	273.9	73.5974	266.61	68.8	265.04	85.0416
273.8	64.5646	274.98	65.7534	274.05	73.5974	266.79	68.8	265.2	85.0416
274.01	64.5646	275.1	65.7534	274.17	73.4323	266.97	68.6667	265.39	85.0416
274.15	64.5646	275.27	65.7534	274.38	73.4323	267.09	68.6667	265.53	85.0416
274.33	64.4144	275.44	65.7534	274.52	73.4323	267.33	68.6667	265.77	85.0416
274.45	64.4144	275.58	65.5822	274.71	73.2673	267.51	68.6667	265.95	85.0416
274.66	64.4144	275.74	65.5822	274.83	73.2673	267.65	68.5333	266.1	85.0416
274.83	64.2643	275.95	65.5822	275.05	73.2673	267.82	68.5333	266.28	85.0416
275.02	64.2643	276.08	65.411	275.22	73.1023	268.02	68.5333	266.44	85.0416
275.11	64.2643	276.26	65.411	275.4	73.1023	268.15	68.4	266.59	85.0416
275.22	64.2643	276.45	65.411	275.51	73.1023	268.32	68.4	266.76	84.903
275.45	64.1141	276.55	65.411	275.65	73.1023	268.47	68.4	266.94	84.903
275.67	64.1141	276.79	65.2397	275.87	72.9373	268.69	68.2667	267.07	84.903
275.86	64.1141	276.96	65.2397	276.02	72.9373	268.81	68.2667	267.2	84.903
275.99	63.964	277.07	65.2397	276.18	72.9373	268.98	68.2667	267.37	84.903
276.19	63.964	277.26	65.0685	276.35	72.7723	269.16	68.1333	267.56	84.903
276.3	63.964	277.5	65.0685	276.57	72.7723	269.29	68.1333	267.74	84.903
276.52	63.8138	277.67	65.0685	276.69	72.7723	269.47	68.1333	267.87	84.903
276.67	63.8138	277.78	65.0685	276.87	72.6073	269.61	68	268	84.903
276.84	63.8138	277.93	64.8973	277.03	72.6073	269.82	68	268.17	84.7645
277.06	63.8138	278.07	64.8973	277.22	72.6073	269.95	68	268.35	84.7645
277.21	63.6637	278.32	64.8973	277.4	72.4422	270.11	68	268.5	84.7645
277.42	63.6637	278.41	64.726	277.59	72.4422	270.25	67.8667	268.63	84.7645
277.57	63.6637	278.58	64.726	277.72	72.4422	270.46	67.8667	268.84	84.7645
277.82	63.5135	278.75	64.726	277.89	72.2772	270.6	67.8667	269.01	84.7645
277.95	63.5135	278.87	64.726	278.11	72.2772	270.73	67.7333	269.13	84.7645
278.16	63.5135	279.07	64.5548	278.32	72.1122	270.95	67.7333	269.33	84.7645
278.28	63.3634	279.21	64.5548	278.46	72.1122	271.14	67.7333	269.53	84.626
278.49	63.3634	279.38	64.5548	278.61	72.1122	271.26	67.6	269.68	84.626
278.69	63.3634	279.56	64.3836	278.76	71.9472	271.52	67.6	269.78	84.626
278.86	63.3634	279.76	64.3836	278.93	71.9472	271.59	67.6	269.95	84.626
278.97	63.2132	279.87	64.3836	279.11	71.9472	271.77	67.4667	270.16	84.626
279.18	63.2132	280.11	64.2123	279.3	71.7822	271.94	67.4667	270.3	84.626
279.38	63.2132	280.3	64.2123	279.44	71.7822	272.12	67.4667	270.51	84.626
279.47	63.0631	280.45	64.2123	279.73	71.7822	272.36	67.3333	270.65	84.626
279.68	63.0631	280.59	64.2123	279.79	71.6172	272.51	67.3333	270.8	84.626
279.82	63.0631	280.81	64.0411	279.97	71.6172	272.7	67.3333	270.93	84.4875
279.96	62.9129	280.93	64.0411	280.15	71.6172	272.85	67.2	271.16	84.4875
280.2	62.9129	281.06	64.0411	280.3	71.4522	273.05	67.2	271.3	84.4875
280.3	62.9129	281.26	63.8699	280.46	71.4522	273.22	67.2	271.46	84.4875
280.47	62.7628	281.43	63.8699	280.6	71.4522	273.36	67.0667	271.59	84.4875
280.62	62.7628	281.62	63.8699	280.76	71.2871	273.55	67.0667	271.77	84.4875
280.67	62.7628	281.79	63.8699	280.93	71.2871	273.72	67.0667	271.96	84.4875
280.81	62.7628	281.94	63.6986	281.08	71.1221	273.87	66.9333	272.05	84.349
281.03	62.6126	282.11	63.6986	281.27	71.1221	274.08	66.9333	272.24	84.349
281.18	62.6126	282.27	63.6986	281.4	71.1221	274.22	66.9333	272.43	84.349
281.31	62.6126	282.29	63.5274	281.54	70.9571	274.36	66.8	272.62	84.349
281.43	62.4625	282.29	63.5274	281.74	70.9571	274.54	66.8	272.78	84.349
281.61	62.4625	282.51	63.5274	281.9	70.9571	274.7	66.8	272.91	84.349
281.8	62.4625	283	63.3562	282.12	70.7921	274.9	66.6667	273.08	84.349
281.92	62.3123	283.18	63.3562	282.23	70.7921	275	66.6667	273.22	84.2105
282.02	62.3123	283.38	63.3562	282.38	70.6271	275.21	66.6667	273.38	84.2105
282.24	62.3123	283.57	63.1849	282.55	70.6271	275.43	66.5333	273.62	84.2105
282.36	62.1622	283.72	63.1849	282.77	70.6271	275.56	66.5333	273.77	84.2105
282.54	62.1622	283.91	63.1849	282.97	70.4621	275.72	66.4	273.9	84.2105
282.63	62.1622	284.08	63.0137	283.14	70.4621	275.87	66.4	274.04	84.2105
282.8	62.012	284.27	63.0137	283.32	70.4621	276.07	66.4	274.32	84.2105
283.01	62.012	284.41	63.0137	283.42	70.297	276.23	66.2667	274.46	84.072
283.17	62.012	284.57	62.8425	283.64	70.297	276.35	66.2667	274.63	84.072
283.38	61.8619	284.74	62.8425	283.74	70.297	276.58	66.2667	274.85	84.072
283.5	61.8619	284.87	62.8425	283.92	70.132	276.65	66.1333	274.96	84.072
283.71	61.8619	285.02	62.6712	284.09	70.132	276.88	66.1333	275.11	84.072
283.82	61.7117	285.26	62.6712	284.26	69.967	276.98	66	275.3	84.072
284.05	61.7117	285.38	62.6712	284.45	69.967	277.18	66	275.47	83.9335
284.13	61.7117	285.57	62.5	284.63	69.967	277.32	66	275.61	83.9335
284.35	61.7117	285.74	62.5	284.84	69.802	277.49	65.8667	275.77	83.9335
284.51	61.5616	285.91	62.5	284.97	69.802	277.61	65.8667	275.88	83.9335
284.65	61.5616	286.12	62.5	285.06	69.802	277.83	65.8667	276.11	83.9335
284.8	61.5616	286.28	62.3288	285.25	69.637	278	65.7333	276.25	83.9335
285.01	61.4114	286.41	62.3288	285.41	69.637	278.14	65.7333	276.38	83.795
285.18	61.4114	286.57	62.3288	285.57	69.472	278.31	65.6	276.6	83.795
285.38	61.4114	286.76	62.1575	285.72	69.472	278.55	65.6	276.77	83.795
285.51	61.2613	286.96	62.1575	285.85	69.472	278.69	65.6	276.91	83.795
285.72	61.2613	287.07	62.1575	286.07	69.3069	278.84	65.4667	277.14	83.795
285.82	61.2613	287.23	61.9863	286.25	69.3069	278.99	65.4667	277.26	83.795
286.04	61.1111	287.43	61.9863	286.4	69.3069	279.19	65.3333	277.36	83.6565
286.26	61.1111	287.6	61.9863	286.56	69.1419	279.33	65.3333	277.53	83.6565
286.38	61.1111	287.76	61.8151	286.71	69.1419	279.52	65.3333	277.67	83.6565
286.59	60.961	287.91	61.8151	286.89	68.9769	279.72	65.2	277.9	83.6565
286.76	60.961	288.1	61.8151	287.04	68.9769	279.87	65.2	278.04	83.6565
286.9	60.961	288.28	61.6438	287.2	68.9769	280.06	65.0667	278.18	83.6565
287.05	60.8108	288.35	61.6438	287.33	68.8119	280.22	65.0667	278.34	83.518
287.25	60.8108	288.56	61.6438	287.48	68.8119	280.38	65.0667	278.42	83.518
287.4	60.8108	288.7	61.4726	287.72	68.8119	280.57	64.9333	278.6	83.518
287.61	60.6607	288.93	61.4726	287.9	68.6469	280.73	64.9333	278.81	83.518
287.81	60.6607	289.1	61.4726	288.03	68.6469	280.97	64.8	278.97	83.518
287.91	60.6607	289.18	61.3014	288.18	68.4818	281.07	64.8	279.1	83.3795
288.12	60.5105	289.39	61.3014	288.35	68.4818	281.3	64.8	279.27	83.3795
288.25	60.5105	289.56	61.3014	288.54	68.4818	281.39	64.6667	279.49	83.3795
288.46	60.5105	289.69	61.1301	288.7	68.3168	281.59	64.6667	279.67	83.3795
288.56	60.3604	289.87	61.1301	288.93	68.3168	281.72	64.5333	279.79	83.3795
288.79	60.3604	290.02	61.1301	289.04	68.3168	281.91	64.5333	279.98	83.241
288.89	60.3604	290.21	61.1301	289.23	68.1518	282.13	64.5333	280.13	83.241
289.16	60.2102	290.39	60.9589	289.47	68.1518	282.25	64.4	280.27	83.241
289.27	60.2102	290.62	60.9589	289.57	67.9868	282.49	64.4	280.5	83.241
289.54	60.2102	290.74	60.9589	289.74	67.9868	282.58	64.2667	280.64	83.241
289.64	60.0601	290.9	60.7877	289.93	67.9868	282.76	64.2667	280.85	83.1025
289.86	60.0601	291.09	60.7877	290.14	67.8218	282.96	64.1333	280.97	83.1025
289.96	60.0601	291.24	60.7877	290.24	67.8218	283.09	64.1333	281.12	83.1025
290.11	60.0601	291.39	60.6164	290.39	67.8218	283.27	64.1333	281.35	83.1025
290.29	59.9099	291.57	60.6164	290.6	67.6568	283.4	64	281.45	83.1025
290.47	59.9099	291.8	60.6164	290.75	67.6568	283.58	64	281.68	82.964
290.65	59.9099	291.89	60.4452	290.93	67.6568	283.77	63.8667	281.83	82.964
290.84	59.7598	292.07	60.4452	291.11	67.4917	283.86	63.8667	282.01	82.964
290.98	59.7598	292.26	60.4452	291.25	67.4917	284.07	63.7333	282.21	82.964
291.15	59.7598	292.39	60.274	291.51	67.3267	284.2	63.7333	282.38	82.964
291.33	59.6096	292.55	60.274	291.62	67.3267	284.39	63.7333	282.56	82.8255
291.51	59.6096	292.63	60.274	291.78	67.3267	284.48	63.6	282.69	82.8255
291.68	59.6096	292.88	60.1027	291.95	67.1617	284.7	63.6	282.96	82.8255
291.85	59.4595	293.03	60.1027	292.07	67.1617	284.88	63.4667	283.04	82.8255
292.07	59.4595	293.17	60.1027	292.17	67.1617	285.01	63.4667	283.17	82.687
292.18	59.4595	293.38	60.1027	292.35	66.9967	285.17	63.3333	283.28	82.687
292.33	59.3093	293.47	59.9315	292.51	66.9967	285.31	63.3333	283.57	82.687
292.53	59.3093	293.65	59.9315	292.72	66.9967	285.51	63.3333	283.75	82.687
292.72	59.3093	293.81	59.9315	292.86	66.8317	285.62	63.2	283.91	82.687
292.91	59.1592	294.05	59.7603	292.97	66.8317	285.75	63.2	284.06	82.5485
293.02	59.1592	294.12	59.7603	293.19	66.6667	286	63.0667	284.18	82.5485
293.23	59.1592	294.37	59.7603	293.34	66.6667	286.12	63.0667	284.41	82.5485
293.44	59.009	294.54	59.589	293.53	66.6667	286.23	62.9333	284.52	82.5485
293.57	59.009	294.59	59.589	293.63	66.5016	286.43	62.9333	284.72	82.41
293.7	59.009	294.76	59.589	293.8	66.5016	286.62	62.8	284.9	82.41
293.86	58.8589	294.97	59.589	293.94	66.5016	286.75	62.8	285.04	82.41
294.01	58.8589	295.1	59.4178	294.13	66.3366	286.88	62.8	285.2	82.41
294.16	58.8589	295.29	59.4178	294.31	66.3366	287.09	62.6667	285.38	82.2715
294.33	58.8589	295.45	59.4178	294.52	66.3366	287.19	62.6667	285.54	82.2715
294.53	58.7087	295.59	59.2466	294.7	66.1716	287.38	62.5333	285.66	82.2715
294.67	58.7087	295.77	59.2466	294.85	66.1716	287.56	62.5333	285.87	82.2715
294.89	58.7087	295.97	59.2466	295.03	66.1716	287.74	62.4	286.06	82.133
295.05	58.5586	296.09	59.0753	295.16	66.0066	287.97	62.4	286.24	82.133
295.22	58.5586	296.22	59.0753	295.37	66.0066	288.12	62.4	286.42	82.133
295.36	58.5586	296.42	59.0753	295.55	66.0066	288.32	62.2667	286.53	82.133
295.57	58.4084	296.56	59.0753	295.69	65.8416	288.49	62.2667	286.75	81.9945
295.66	58.4084	296.79	58.9041	295.91	65.8416	288.58	62.1333	286.91	81.9945
295.88	58.4084	296.97	58.9041	296.09	65.8416	288.82	62.1333	287.1	81.9945
295.99	58.2583	297.08	58.9041	296.15	65.6766	288.96	62	287.3	81.856
296.15	58.2583	297.24	58.7329	296.4	65.6766	289.15	62	287.44	81.856
296.37	58.2583	297.41	58.7329	296.53	65.6766	289.26	62	287.61	81.856
296.51	58.2583	297.59	58.7329	296.77	65.5115	289.46	61.8667	287.8	81.856
296.68	58.1081	297.88	58.5616	296.92	65.5115	289.69	61.8667	288.01	81.7174
296.93	58.1081	297.98	58.5616	297.13	65.5115	289.83	61.7333	288.11	81.7174
297.05	58.1081	298.13	58.5616	297.33	65.3465	289.99	61.7333	288.27	81.7174
297.19	57.958	298.26	58.5616	297.48	65.3465	290.21	61.6	288.43	81.7174
297.4	57.958	298.47	58.3904	297.62	65.3465	290.36	61.6	288.59	81.579
297.52	57.958	298.67	58.3904	297.84	65.1815	290.59	61.6	288.81	81.579
297.65	57.8078	298.8	58.3904	297.97	65.1815	290.75	61.4667	288.96	81.579
297.84	57.8078	298.97	58.2192	298.13	65.1815	290.89	61.4667	289.13	81.4404
298.06	57.8078	299.21	58.2192	298.29	65.0165	291.04	61.3333	289.36	81.4404
298.18	57.8078	299.33	58.2192	298.51	65.0165	291.21	61.3333	289.51	81.4404
298.31	57.6577	299.52	58.2192	298.67	65.0165	291.42	61.2	289.66	81.3019
298.51	57.6577	299.66	58.048	298.82	64.8515	291.57	61.2	289.85	81.3019
298.69	57.6577	299.84	58.048	298.95	64.8515	291.79	61.0667	290.03	81.3019
298.83	57.5075	299.97	58.048	299.14	64.8515	291.98	61.0667	290.17	81.3019
298.86	57.5075	300.16	57.8767	299.27	64.6865	292.11	61.0667	290.36	81.1634
299.04	57.5075	300.36	57.8767	299.46	64.6865	292.28	60.9333	290.57	81.1634
299.25	57.5075	300.55	57.8767	299.61	64.6865	292.46	60.9333	290.76	81.1634
299.38	57.3574	300.69	57.8767	299.75	64.5215	292.59	60.8	290.86	81.0249
299.55	57.3574	300.89	57.7055	299.89	64.5215	292.75	60.8	291.05	81.0249
299.73	57.3574	300.99	57.7055	300.09	64.5215	292.98	60.8	291.23	81.0249
299.89	57.2072	301.17	57.7055	300.29	64.3564	293.1	60.6667	291.37	80.8864
300.07	57.2072	301.32	57.5343	300.39	64.3564	293.25	60.6667	291.56	80.8864
300.29	57.2072	301.54	57.5343	300.5	64.3564	293.4	60.5333	291.71	80.8864
300.42	57.2072	301.75	57.5343	300.71	64.3564	293.58	60.5333	291.9	80.7479
300.57	57.0571	301.86	57.5343	300.89	64.1914	293.74	60.4	292.02	80.7479
300.73	57.0571	302.02	57.363	301.11	64.1914	293.91	60.4	292.2	80.7479
300.87	57.0571	302.22	57.363	301.27	64.1914	294.04	60.4	292.38	80.6094
301.03	56.9069	302.34	57.363	301.44	64.0264	294.17	60.2667	292.54	80.6094
301.19	56.9069	302.51	57.363	301.51	64.0264	294.35	60.2667	292.74	80.6094
301.48	56.9069	302.72	57.1918	301.71	64.0264	294.47	60.1333	292.8	80.4709
301.67	56.9069	302.9	57.1918	301.87	64.0264	294.66	60.1333	292.95	80.4709
301.8	56.7568	303.01	57.1918	302	63.8614	294.8	60	293.18	80.4709
301.96	56.7568	303.16	57.0206	302.24	63.8614	294.98	60	293.28	80.3324
302.14	56.7568	303.28	57.0206	302.4	63.8614	295.13	60	293.53	80.3324
302.3	56.6066	303.48	57.0206	302.58	63.6964	295.26	59.8667	293.68	80.3324
302.46	56.6066	303.65	57.0206	302.74	63.6964	295.45	59.8667	293.85	80.1939
302.62	56.6066	303.79	56.8493	302.85	63.6964	295.62	59.7333	294.04	80.1939
302.78	56.6066	303.91	56.8493	303.08	63.5314	295.8	59.7333	294.25	80.0554
302.97	56.4565	304.13	56.8493	303.28	63.5314	295.95	59.7333	294.38	80.0554
303.12	56.4565	304.28	56.8493	303.47	63.5314	296.14	59.6	294.49	80.0554
303.32	56.4565	304.44	56.6781	303.58	63.5314	296.26	59.6	294.65	79.9169
303.45	56.3063	304.58	56.6781	303.8	63.3663	296.44	59.4667	294.87	79.9169
303.61	56.3063	304.75	56.6781	303.95	63.3663	296.61	59.4667	295.03	79.9169
303.86	56.3063	304.93	56.6781	304.12	63.3663	296.8	59.4667	295.16	79.7784
304.03	56.3063	305.06	56.5069	304.26	63.3663	296.93	59.3333	295.34	79.7784
304.17	56.1562	305.25	56.5069	304.44	63.2013	297.12	59.3333	295.52	79.6399
304.35	56.1562	305.32	56.5069	304.63	63.2013	297.3	59.2	295.73	79.6399
304.47	56.1562	305.5	56.3356	304.81	63.2013	297.43	59.2	295.85	79.6399
304.68	56.006	305.66	56.3356	304.97	63.0363	297.62	59.2	296.06	79.5014
304.86	56.006	305.84	56.3356	305.13	63.0363	297.78	59.0667	296.19	79.5014
305.01	56.006	305.97	56.3356	305.33	63.0363	297.95	59.0667	296.39	79.5014
305.17	56.006	306.17	56.1644	305.44	63.0363	298.15	58.9333	296.54	79.3629
305.31	55.8559	306.4	56.1644	305.61	62.8713	298.35	58.9333	296.69	79.3629
305.52	55.8559	306.5	56.1644	305.8	62.8713	298.5	58.9333	296.95	79.2244
305.71	55.8559	306.72	56.1644	305.92	62.8713	298.72	58.8	297.08	79.2244
305.85	55.8559	306.83	55.9931	306.11	62.8713	298.91	58.8	297.23	79.2244
306.06	55.7057	307.04	55.9931	306.26	62.7063	299.13	58.6667	297.37	79.0859
306.18	55.7057	307.2	55.9931	306.39	62.7063	299.29	58.6667	297.6	79.0859
306.35	55.7057	307.34	55.9931	306.61	62.7063	299.46	58.6667	297.75	78.9474
306.48	55.5556	307.54	55.8219	306.8	62.7063	299.63	58.5333	297.93	78.9474
306.66	55.5556	307.71	55.8219	306.93	62.5412	299.78	58.5333	298.1	78.8089
306.79	55.5556	307.88	55.8219	307.08	62.5412	299.95	58.5333	298.3	78.8089
306.99	55.5556	308.09	55.8219	307.22	62.5412	300.13	58.4	298.41	78.8089
307.16	55.4054	308.25	55.6507	307.37	62.5412	300.31	58.4	298.6	78.6704
307.3	55.4054	308.44	55.6507	307.58	62.3762	300.53	58.2667	298.75	78.6704
307.5	55.4054	308.62	55.6507	307.68	62.3762	300.69	58.2667	298.92	78.5319
307.69	55.4054	308.8	55.6507	307.83	62.3762	300.82	58.2667	299.05	78.5319
307.84	55.2553	308.92	55.4794	307.96	62.3762	300.98	58.1333	299.23	78.5319
308.01	55.2553	309.2	55.4794	308.22	62.2112	301.23	58.1333	299.41	78.3933
308.17	55.2553	309.35	55.4794	308.31	62.2112	301.34	58.1333	299.58	78.3933
308.4	55.1051	309.53	55.4794	308.45	62.2112	301.56	58	299.81	78.2549
308.55	55.1051	309.73	55.3082	308.63	62.2112	301.72	58	299.95	78.2549
308.83	55.1051	309.94	55.3082	308.81	62.0462	301.92	57.8667	300.11	78.1163
308.95	55.1051	310.09	55.3082	308.97	62.0462	302.07	57.8667	300.33	78.1163
309.06	54.9549	310.25	55.3082	309.15	62.0462	302.27	57.8667	300.42	77.9778
309.24	54.9549	310.44	55.137	309.28	62.0462	302.39	57.7333	300.59	77.9778
309.43	54.9549	310.61	55.137	309.46	61.8812	302.49	57.7333	300.76	77.8393
309.64	54.9549	310.75	55.137	309.61	61.8812	302.69	57.7333	300.97	77.8393
309.82	54.8048	310.96	55.137	309.84	61.8812	302.83	57.6	301.13	77.8393
309.97	54.8048	311.09	54.9657	309.99	61.8812	303	57.6	301.28	77.7008
310.12	54.8048	311.28	54.9657	310.08	61.7162	303.17	57.4667	301.49	77.7008
310.3	54.8048	311.49	54.9657	310.3	61.7162	303.4	57.4667	301.64	77.5623
310.48	54.6546	311.64	54.9657	310.44	61.7162	303.48	57.4667	301.81	77.5623
310.64	54.6546	311.79	54.7945	310.62	61.7162	303.63	57.3333	301.99	77.4238
310.81	54.6546	311.95	54.7945	310.78	61.5512	303.79	57.3333	302.17	77.4238
310.94	54.5045	312.07	54.7945	311.02	61.5512	303.94	57.3333	302.32	77.2853
311.08	54.5045	312.22	54.7945	311.16	61.5512	304.1	57.2	302.41	77.2853
311.25	54.5045	312.43	54.6233	311.3	61.5512	304.25	57.2	302.63	77.1468
311.41	54.5045	312.63	54.6233	311.52	61.3861	304.43	57.2	302.84	77.1468
311.5	54.3543	312.79	54.6233	311.7	61.3861	304.63	57.0667	302.93	77.0083
311.66	54.3543	312.95	54.6233	311.89	61.3861	304.78	57.0667	303.11	77.0083
311.89	54.3543	313.04	54.452	312.07	61.3861	304.95	57.0667	303.28	76.8698
311.98	54.3543	313.27	54.452	312.19	61.2211	305.07	56.9333	303.43	76.8698
312.15	54.2042	313.41	54.452	312.31	61.2211	305.24	56.9333	303.57	76.7313
312.3	54.2042	313.56	54.452	312.55	61.2211	305.31	56.9333	303.79	76.7313
312.52	54.2042	313.73	54.2808	312.7	61.2211	305.57	56.8	304.03	76.5928
312.65	54.2042	313.86	54.2808	312.89	61.2211	305.68	56.8	304.14	76.5928
312.87	54.054	314.07	54.2808	313.04	61.0561	305.87	56.6667	304.32	76.4543
312.99	54.054	314.22	54.2808	313.19	61.0561	306.04	56.6667	304.49	76.4543
313.1	54.054	314.41	54.1096	313.39	61.0561	306.22	56.6667	304.64	76.3158
313.27	54.054	314.56	54.1096	313.57	61.0561	306.42	56.5333	304.81	76.3158
313.47	53.9039	314.69	54.1096	313.71	60.8911	306.56	56.5333	305.01	76.1773
313.6	53.9039	314.86	54.1096	313.88	60.8911	306.71	56.5333	305.17	76.1773
313.76	53.9039	314.99	53.9384	314.1	60.8911	306.86	56.4	305.35	76.0388
313.87	53.7537	315.19	53.9384	314.25	60.8911	307.1	56.4	305.52	76.0388
314.07	53.7537	315.38	53.9384	314.4	60.7261	307.25	56.4	305.66	75.9003
314.21	53.7537	315.56	53.9384	314.56	60.7261	307.44	56.2667	305.89	75.9003
314.38	53.7537	315.65	53.9384	314.72	60.7261	307.51	56.2667	305.99	75.7618
314.57	53.6036	315.8	53.7671	314.88	60.7261	307.72	56.2667	306.15	75.7618
314.69	53.6036	316.02	53.7671	315.05	60.7261	307.89	56.1333	306.33	75.6233
314.9	53.6036	316.19	53.7671	315.19	60.5611	308.09	56.1333	306.5	75.6233
315.06	53.6036	316.35	53.7671	315.35	60.5611	308.27	56.1333	306.64	75.4848
315.17	53.4534	316.47	53.5959	315.55	60.5611	308.48	56	306.79	75.4848
315.39	53.4534	316.67	53.5959	315.72	60.5611	308.62	56	307	75.3463
315.51	53.4534	316.86	53.5959	315.84	60.396	308.8	56	307.17	75.3463
315.67	53.4534	317	53.5959	316.03	60.396	308.96	55.8667	307.24	75.2078
315.97	53.3033	317.19	53.4247	316.19	60.396	309.11	55.8667	307.35	75.2078
316.08	53.3033	317.39	53.4247	316.35	60.396	309.3	55.8667	307.57	75.0692
316.19	53.3033	317.5	53.4247	316.5	60.396	309.47	55.7333	307.77	75.0692
316.43	53.3033	317.64	53.4247	316.66	60.231	309.67	55.7333	307.93	74.9308
316.64	53.1531	317.84	53.2534	316.82	60.231	309.83	55.7333	308.11	74.9308
316.84	53.1531	317.98	53.2534	316.95	60.231	310	55.6	308.26	74.7922
317.01	53.1531	318.17	53.2534	317.19	60.231	310.21	55.6	308.42	74.7922
317.16	53.1531	318.33	53.2534	317.38	60.066	310.42	55.6	308.6	74.6537
317.37	53.003	318.51	53.0822	317.49	60.066	310.56	55.4667	308.79	74.5152
317.51	53.003	318.73	53.0822	317.72	60.066	310.71	55.4667	308.96	74.5152
317.72	53.003	318.85	53.0822	317.92	60.066	310.84	55.4667	309.17	74.3767
317.87	53.003	319.09	53.0822	318.07	60.066	310.99	55.4667	309.29	74.3767
318.1	52.8528	319.21	53.0822	318.2	59.901	311.11	55.3333	309.47	74.2382
318.3	52.8528	319.38	52.911	318.38	59.901	311.37	55.3333	309.63	74.2382
318.44	52.8528	319.53	52.911	318.55	59.901	311.53	55.3333	309.76	74.0997
318.64	52.8528	319.76	52.911	318.66	59.901	311.67	55.2	310.01	74.0997
318.8	52.7027	319.94	52.911	318.84	59.736	311.81	55.2	310.15	73.9612
318.95	52.7027	320.1	52.7397	318.97	59.736	311.97	55.2	310.31	73.8227
319.12	52.7027	320.24	52.7397	319.15	59.736	312.1	55.0667	310.53	73.8227
319.27	52.5525	320.43	52.7397	319.35	59.736	312.23	55.0667	310.7	73.6842
319.46	52.5525	320.67	52.7397	319.5	59.736	312.45	55.0667	310.88	73.6842
319.7	52.5525	320.82	52.5685	319.67	59.571	312.6	54.9333	311.05	73.5457
319.82	52.5525	320.91	52.5685	319.82	59.571	312.76	54.9333	311.17	73.5457
319.97	52.4024	321.13	52.5685	320	59.571	312.92	54.9333	311.34	73.4072
320.1	52.4024	321.3	52.5685	320.09	59.571	313.11	54.8	311.49	73.4072
320.23	52.4024	321.45	52.3973	320.34	59.4059	313.26	54.8	311.67	73.2687
320.37	52.4024	321.6	52.3973	320.47	59.4059	313.46	54.8	311.86	73.1302
320.48	52.2522	321.81	52.3973	320.69	59.4059	313.51	54.6667	312.01	73.1302
320.76	52.2522	321.93	52.3973	320.88	59.4059	313.77	54.6667	312.18	72.9917
320.88	52.2522	322.18	52.3973	321.01	59.4059	313.86	54.6667	312.35	72.9917
321.07	52.2522	322.31	52.226	321.22	59.2409	314.02	54.6667	312.51	72.8532
321.23	52.1021	322.45	52.226	321.39	59.2409	314.19	54.5333	312.62	72.8532
321.34	52.1021	322.63	52.226	321.48	59.2409	314.38	54.5333	312.85	72.7147
321.5	52.1021	322.8	52.226	321.71	59.2409	314.53	54.5333	313.05	72.5762
321.6	52.1021	322.94	52.0548	321.84	59.0759	314.6	54.4	313.18	72.5762
321.8	51.9519	323.09	52.0548	322.07	59.0759	314.77	54.4	313.38	72.4377
321.96	51.9519	323.25	52.0548	322.27	59.0759	314.96	54.4	313.49	72.4377
322.13	51.9519	323.36	52.0548	322.39	59.0759	315.2	54.2667	313.6	72.2992
322.34	51.9519	323.58	51.8836	322.61	59.0759	315.34	54.2667	313.85	72.1607
322.5	51.8018	323.69	51.8836	322.75	58.9109	315.51	54.2667	314.03	72.1607
322.65	51.8018	323.92	51.8836	322.83	58.9109	315.69	54.2667	314.17	72.0222
322.81	51.8018	324.05	51.8836	323.06	58.9109	315.85	54.1333	314.32	72.0222
322.95	51.8018	324.24	51.7123	323.18	58.9109	316.06	54.1333	314.52	71.8837
323.03	51.6516	324.37	51.7123	323.39	58.9109	316.23	54.1333	314.69	71.7451
323.32	51.6516	324.51	51.7123	323.64	58.7459	316.42	54	314.88	71.7451
323.45	51.6516	324.72	51.7123	323.75	58.7459	316.57	54	314.97	71.6067
323.56	51.6516	324.85	51.7123	323.95	58.7459	316.72	54	315.2	71.6067
323.8	51.5015	325.03	51.5411	324.12	58.7459	316.9	53.8667	315.28	71.4681
323.97	51.5015	325.17	51.5411	324.31	58.5809	317.07	53.8667	315.45	71.4681
324.09	51.5015	325.36	51.5411	324.44	58.5809	317.22	53.8667	315.61	71.3296
324.28	51.5015	325.51	51.5411	324.63	58.5809	317.44	53.8667	315.75	71.1911
324.42	51.3513	325.71	51.3699	324.78	58.5809	317.55	53.7333	315.94	71.1911
324.53	51.3513	325.78	51.3699	324.92	58.5809	317.69	53.7333	316.13	71.0526
324.79	51.3513	326.01	51.3699	325.12	58.4158	317.83	53.7333	316.31	70.9141
325.01	51.3513	326.14	51.3699	325.26	58.4158	318.08	53.6	316.44	70.9141
325.19	51.2012	326.28	51.1986	325.44	58.4158	318.24	53.6	316.57	70.7756
325.38	51.2012	326.46	51.1986	325.61	58.4158	318.43	53.6	316.77	70.7756
325.56	51.2012	326.64	51.1986	325.77	58.4158	318.6	53.4667	317	70.6371
325.74	51.2012	326.81	51.1986	325.93	58.2508	318.77	53.4667	317.19	70.4986
325.94	51.051	326.99	51.1986	326.12	58.2508	318.95	53.4667	317.31	70.4986
326.14	51.051	327.13	51.0274	326.27	58.2508	319.11	53.4667	317.48	70.3601
326.26	51.051	327.31	51.0274	326.42	58.2508	319.28	53.3333	317.69	70.3601
326.48	51.051	327.49	51.0274	326.56	58.0858	319.4	53.3333	317.87	70.2216
326.64	50.9009	327.65	51.0274	326.71	58.0858	319.57	53.3333	318.04	70.0831
326.82	50.9009	327.82	50.8562	326.86	58.0858	319.73	53.2	318.15	70.0831
327.01	50.9009	327.97	50.8562	327.05	58.0858	319.89	53.2	318.32	69.9446
327.08	50.9009	328.13	50.8562	327.26	58.0858	320.08	53.2	318.55	69.8061
327.26	50.7507	328.33	50.8562	327.37	57.9208	320.21	53.0667	318.73	69.8061
327.47	50.7507	328.46	50.6849	327.51	57.9208	320.35	53.0667	318.84	69.6676
327.61	50.7507	328.65	50.6849	327.71	57.9208	320.55	53.0667	319.01	69.6676
327.79	50.7507	328.82	50.6849	327.82	57.9208	320.76	53.0667	319.21	69.5291
327.97	50.6006	328.99	50.6849	328.05	57.9208	320.8	52.9333	319.32	69.3906
328.15	50.6006	329.18	50.6849	328.17	57.7558	321.08	52.9333	319.51	69.3906
328.31	50.6006	329.34	50.5137	328.39	57.7558	321.27	52.9333	319.76	69.2521
328.46	50.6006	329.52	50.5137	328.56	57.7558	321.37	52.8	319.84	69.1136
328.66	50.4504	329.68	50.5137	328.72	57.7558	321.47	52.8	320.05	69.1136
328.8	50.4504	329.88	50.5137	328.88	57.5908	321.66	52.8	320.21	68.9751
329.01	50.4504	330.05	50.3425	329.07	57.5908	321.8	52.8	320.42	68.9751
329.16	50.4504	330.16	50.3425	329.22	57.5908	322.01	52.6667	320.58	68.8366
329.27	50.3003	330.31	50.3425	329.46	57.5908	322.2	52.6667	320.73	68.6981
329.43	50.3003	330.55	50.3425	329.57	57.5908	322.35	52.6667	320.96	68.6981
329.63	50.3003	330.72	50.1712	329.76	57.4257	322.57	52.5333	321.11	68.5596
329.81	50.3003	330.88	50.1712	329.87	57.4257	322.79	52.5333	321.3	68.421
329.95	50.1501	331.03	50.1712	330.08	57.4257	322.96	52.5333	321.45	68.421
330.12	50.1501	331.28	50.1712	330.23	57.4257	323.07	52.5333	321.6	68.2826
330.28	50.1501	331.38	50.1712	330.44	57.4257	323.24	52.4	321.75	68.2826
330.38	50.1501	331.56	50	330.54	57.2607	323.42	52.4	321.9	68.144
330.56	50	331.72	50	330.71	57.2607	323.58	52.4	322.13	68.0055
330.71	50	331.84	50	330.9	57.2607	323.74	52.2667	322.25	68.0055
330.88	50	332.03	50	331.07	57.2607	323.9	52.2667	322.43	67.867
331.03	50	332.22	49.8288	331.22	57.2607	324.14	52.2667	322.6	67.7285
331.19	49.8499	332.4	49.8288	331.39	57.0957	324.28	52.1333	322.77	67.7285
331.39	49.8499	332.59	49.8288	331.51	57.0957	324.44	52.1333	322.92	67.59
331.49	49.8499	332.74	49.8288	331.7	57.0957	324.62	52.1333	323.04	67.4515
331.66	49.8499	332.88	49.8288	331.86	57.0957	324.77	52.1333	323.18	67.4515
331.8	49.8499	333.09	49.6575	332.1	56.9307	324.96	52	323.35	67.313
331.95	49.6997	333.23	49.6575	332.27	56.9307	325.14	52	323.48	67.1745
332.16	49.6997	333.47	49.6575	332.37	56.9307	325.36	52	323.68	67.1745
332.31	49.6997	333.65	49.6575	332.6	56.9307	325.49	51.8667	323.84	67.036
332.44	49.6997	333.74	49.4863	332.78	56.9307	325.68	51.8667	323.99	67.036
332.63	49.5496	333.92	49.4863	332.92	56.7657	325.88	51.8667	324.15	66.8975
332.76	49.5496	334.09	49.4863	333.11	56.7657	326.05	51.8667	324.29	66.759
332.95	49.5496	334.21	49.4863	333.28	56.7657	326.18	51.7333	324.46	66.759
333.11	49.5496	334.32	49.3151	333.49	56.7657	326.31	51.7333	324.65	66.6205
333.32	49.3994	334.53	49.3151	333.62	56.7657	326.47	51.7333	324.85	66.482
333.46	49.3994	334.69	49.3151	333.78	56.6007	326.65	51.6	324.95	66.482
333.72	49.3994	334.85	49.3151	333.93	56.6007	326.81	51.6	325.18	66.3435
333.85	49.3994	334.96	49.3151	334.07	56.6007	326.93	51.6	325.32	66.205
334.02	49.2493	335.14	49.1438	334.32	56.6007	327.13	51.6	325.45	66.205
334.17	49.2493	335.3	49.1438	334.38	56.4356	327.25	51.4667	325.61	66.0665
334.37	49.2493	335.49	49.1438	334.59	56.4356	327.36	51.4667	325.77	66.0665
334.54	49.2493	335.6	49.1438	334.81	56.4356	327.56	51.4667	325.96	65.928
334.69	49.2493	335.77	48.9726	334.95	56.4356	327.69	51.3333	326.12	65.7895
334.89	49.0991	335.91	48.9726	335.08	56.4356	327.89	51.3333	326.28	65.7895
335.03	49.0991	336.08	48.9726	335.34	56.2706	328.04	51.3333	326.44	65.651
335.15	49.0991	336.29	48.9726	335.45	56.2706	328.19	51.3333	326.61	65.5125
335.39	49.0991	336.4	48.9726	335.61	56.2706	328.31	51.2	326.75	65.5125
335.51	48.949	336.62	48.8014	335.78	56.2706	328.52	51.2	326.96	65.374
335.73	48.949	336.76	48.8014	335.95	56.2706	328.67	51.2	327.15	65.2355
335.89	48.949	336.98	48.8014	336.11	56.1056	328.86	51.0667	327.31	65.2355
336.06	48.949	337.08	48.8014	336.31	56.1056	329.02	51.0667	327.51	65.097
336.25	48.7988	337.3	48.6301	336.49	56.1056	329.2	51.0667	327.6	64.9584
336.38	48.7988	337.43	48.6301	336.64	56.1056	329.32	51.0667	327.79	64.9584
336.59	48.7988	337.62	48.6301	336.79	56.1056	329.44	50.9333	327.96	64.8199
336.8	48.7988	337.83	48.6301	337.02	55.9406	329.67	50.9333	328.16	64.8199
336.9	48.6487	337.96	48.6301	337.1	55.9406	329.81	50.9333	328.37	64.6814
337.1	48.6487	338.17	48.4589	337.27	55.9406	329.92	50.8	328.52	64.5429
337.24	48.6487	338.3	48.4589	337.45	55.9406	330.12	50.8	328.66	64.5429
337.47	48.6487	338.49	48.4589	337.62	55.9406	330.29	50.8	328.78	64.4044
337.63	48.6487	338.66	48.4589	337.78	55.7756	330.43	50.8	329.06	64.2659
337.79	48.4985	338.8	48.2877	337.95	55.7756	330.63	50.6667	329.24	64.2659
338	48.4985	338.99	48.2877	338.1	55.7756	330.78	50.6667	329.41	64.1274
338.15	48.4985	339.2	48.2877	338.26	55.7756	331	50.6667	329.59	63.9889
338.33	48.4985	339.32	48.2877	338.45	55.7756	331.14	50.5333	329.75	63.9889
338.53	48.3484	339.5	48.2877	338.7	55.6106	331.33	50.5333	329.93	63.8504
338.68	48.3484	339.67	48.1164	338.82	55.6106	331.51	50.5333	330.19	63.7119
338.77	48.3484	339.92	48.1164	338.95	55.6106	331.66	50.4	330.25	63.7119
338.96	48.3484	340.08	48.1164	339.14	55.6106	331.78	50.4	330.47	63.5734
339.17	48.3484	340.22	48.1164	339.35	55.4455	331.98	50.4	330.63	63.5734
339.33	48.1982	340.38	48.1164	339.5	55.4455	332.2	50.4	330.85	63.4349
339.45	48.1982	340.55	47.9452	339.64	55.4455	332.42	50.2667	331	63.2964
339.63	48.1982	340.76	47.9452	339.82	55.4455	332.54	50.2667	331.18	63.2964
339.81	48.1982	340.96	47.9452	339.99	55.4455	332.71	50.2667	331.38	63.1579
339.95	48.0481	341.06	47.9452	340.13	55.2805	332.88	50.1333	331.52	63.0194
340.09	48.0481	341.23	47.774	340.31	55.2805	333.07	50.1333	331.7	63.0194
340.27	48.0481	341.39	47.774	340.48	55.2805	333.19	50.1333	331.83	62.8809
340.47	48.0481	341.52	47.774	340.62	55.2805	333.37	50.1333	331.98	62.7424
340.64	47.8979	341.82	47.774	340.78	55.2805	333.56	50	332.16	62.7424
340.84	47.8979	341.95	47.774	340.85	55.1155	333.7	50	332.4	62.6039
341	47.8979	342.12	47.6027	341.04	55.1155	333.91	50	332.49	62.4654
341.17	47.8979	342.3	47.6027	341.24	55.1155	334.07	49.8667	332.67	62.4654
341.25	47.8979	342.48	47.6027	341.35	55.1155	334.21	49.8667	332.84	62.3269
341.5	47.7478	342.58	47.6027	341.51	55.1155	334.42	49.8667	333	62.3269
341.58	47.7478	342.73	47.4315	341.61	54.9505	334.58	49.8667	333.12	62.1884
341.75	47.7478	342.88	47.4315	341.85	54.9505	334.71	49.7333	333.31	62.0499
341.91	47.7478	343.04	47.4315	341.99	54.9505	334.89	49.7333	333.44	62.0499
342.1	47.7478	343.26	47.4315	342.18	54.9505	335.01	49.7333	333.58	61.9114
342.26	47.5976	343.41	47.4315	342.4	54.9505	335.21	49.6	333.76	61.7728
342.42	47.5976	343.6	47.2603	342.51	54.7855	335.33	49.6	333.88	61.7728
342.55	47.5976	343.79	47.2603	342.64	54.7855	335.52	49.6	334.12	61.6343
342.74	47.5976	343.95	47.2603	342.83	54.7855	335.67	49.6	334.29	61.4958
342.92	47.4475	344.11	47.2603	343.01	54.7855	335.89	49.4667	334.37	61.4958
343.06	47.4475	344.34	47.2603	343.18	54.7855	336.01	49.4667	334.54	61.3573
343.2	47.4475	344.44	47.089	343.35	54.6205	336.23	49.4667	334.72	61.3573
343.33	47.4475	344.61	47.089	343.52	54.6205	336.36	49.4667	334.83	61.2188
343.54	47.4475	344.78	47.089	343.68	54.6205	336.49	49.3333	335.01	61.0803
343.71	47.2973	344.95	47.089	343.9	54.6205	336.68	49.3333	335.21	61.0803
343.88	47.2973	345.13	47.089	344.02	54.6205	336.87	49.3333	335.32	60.9418
344.01	47.2973	345.28	46.9178	344.21	54.4554	337.04	49.2	335.55	60.9418
344.25	47.2973	345.41	46.9178	344.36	54.4554	337.2	49.2	335.75	60.8033
344.37	47.1472	345.56	46.9178	344.51	54.4554	337.34	49.2	335.91	60.6648
344.55	47.1472	345.72	46.9178	344.7	54.4554	337.56	49.2	335.96	60.6648
344.7	47.1472	345.86	46.7466	344.89	54.4554	337.71	49.0667	336.17	60.5263
344.89	47.1472	346.12	46.7466	345	54.2904	337.91	49.0667	336.32	60.3878
345.07	47.1472	346.28	46.7466	345.24	54.2904	338.06	49.0667	336.43	60.3878
345.26	46.997	346.4	46.7466	345.38	54.2904	338.24	48.9333	336.66	60.2493
345.4	46.997	346.56	46.7466	345.57	54.2904	338.39	48.9333	336.83	60.2493
345.63	46.997	346.72	46.5753	345.76	54.2904	338.57	48.9333	336.98	60.1108
345.76	46.997	346.89	46.5753	345.91	54.1254	338.69	48.9333	337.2	59.9723
345.9	46.997	347.12	46.5753	346.14	54.1254	338.83	48.8	337.32	59.9723
346.14	46.8469	347.24	46.5753	346.23	54.1254	339.03	48.8	337.54	59.8338
346.33	46.8469	347.41	46.5753	346.37	54.1254	339.17	48.8	337.7	59.8338
346.46	46.8469	347.57	46.4041	346.59	54.1254	339.4	48.6667	337.82	59.6953
346.62	46.8469	347.7	46.4041	346.7	54.1254	339.54	48.6667	338	59.5568
346.83	46.8469	347.91	46.4041	346.87	53.9604	339.65	48.6667	338.21	59.5568
347.01	46.6967	348.08	46.4041	347.09	53.9604	339.9	48.6667	338.44	59.4183
347.18	46.6967	348.29	46.4041	347.24	53.9604	340.05	48.5333	338.57	59.2798
347.36	46.6967	348.46	46.2329	347.4	53.9604	340.22	48.5333	338.73	59.2798
347.48	46.6967	348.59	46.2329	347.52	53.9604	340.38	48.5333	338.88	59.1413
347.69	46.5466	348.73	46.2329	347.69	53.7954	340.54	48.5333	339.06	59.1413
347.89	46.5466	348.93	46.2329	347.85	53.7954	340.67	48.4	339.23	59.0028
348.02	46.5466	349.05	46.2329	348.07	53.7954	340.76	48.4	339.39	58.8643
348.15	46.5466	349.24	46.0616	348.2	53.7954	341	48.4	339.57	58.8643
348.39	46.5466	349.41	46.0616	348.38	53.7954	341.19	48.2667	339.77	58.7258
348.57	46.3964	349.56	46.0616	348.56	53.6304	341.39	48.2667	339.94	58.7258
348.73	46.3964	349.69	46.0616	348.72	53.6304	341.56	48.2667	340.08	58.5873
348.89	46.3964	349.84	46.0616	348.85	53.6304	341.66	48.2667	340.28	58.5873
349.02	46.3964	350.04	45.8904	349.06	53.6304	341.87	48.1333	340.45	58.4487
349.17	46.3964	350.19	45.8904	349.18	53.6304	342.06	48.1333	340.57	58.3103
349.27	46.2463	350.39	45.8904	349.35	53.4654	342.15	48.1333	340.8	58.3103
349.44	46.2463	350.51	45.8904	349.5	53.4654	342.39	48	340.95	58.1718
349.69	46.2463	350.71	45.7192	349.65	53.4654	342.55	48	341.07	58.1718
349.76	46.2463	350.87	45.7192	349.82	53.4654	342.75	48	341.24	58.0332
349.94	46.2463	351.05	45.7192	350.03	53.4654	342.84	48	341.4	57.8947
350.12	46.0961	351.22	45.7192	350.13	53.4654	343.02	47.8667	341.62	57.8947
350.26	46.0961	351.42	45.7192	350.27	53.3003	343.19	47.8667	341.73	57.7562
350.39	46.0961	351.52	45.548	350.47	53.3003	343.4	47.8667	341.88	57.7562
350.56	46.0961	351.71	45.548	350.7	53.3003	343.54	47.8667	342.03	57.6177
350.72	46.0961	351.89	45.548	350.83	53.3003	343.7	47.7333	342.18	57.6177
350.9	45.946	352.08	45.548	351	53.3003	343.89	47.7333	342.35	57.4792
351.11	45.946	352.2	45.548	351.11	53.1353	344.1	47.7333	342.53	57.3407
351.27	45.946	352.38	45.3767	351.26	53.1353	344.26	47.7333	342.66	57.3407
351.44	45.946	352.53	45.3767	351.43	53.1353	344.37	47.6	342.75	57.2022
351.59	45.946	352.75	45.3767	351.57	53.1353	344.52	47.6	342.87	57.2022
351.75	45.7958	352.89	45.3767	351.75	53.1353	344.71	47.6	343.08	57.0637
351.93	45.7958	353.06	45.3767	351.9	52.9703	344.83	47.4667	343.21	57.0637
352.07	45.7958	353.26	45.2055	352.04	52.9703	345.02	47.4667	343.34	56.9252
352.28	45.7958	353.37	45.2055	352.22	52.9703	345.2	47.4667	343.51	56.9252
352.41	45.7958	353.51	45.2055	352.4	52.9703	345.4	47.4667	343.68	56.7867
352.57	45.6457	353.7	45.2055	352.6	52.9703	345.5	47.3333	343.85	56.6482
352.71	45.6457	353.9	45.2055	352.78	52.9703	345.65	47.3333	344.07	56.6482
352.91	45.6457	354.06	45.2055	352.95	52.8053	345.79	47.3333	344.18	56.5097
353.04	45.6457	354.18	45.0343	353.13	52.8053	345.95	47.3333	344.37	56.5097
353.2	45.6457	354.39	45.0343	353.39	52.8053	346.19	47.2	344.54	56.3712
353.34	45.4955	354.52	45.0343	353.53	52.8053	346.27	47.2	344.7	56.3712
353.55	45.4955	354.69	45.0343	353.75	52.8053	346.45	47.2	344.85	56.2327
[truncated: 1,230 more rows]

## Sheet: Degradation degree
n= 3	0.04 M,GMA	0.09 M, GMA	0.195 M, GMA	0.391 M, GMA
[truncated: 21 more rows]
