# Supplementary material for: Photocrosslinkable gelatin-treated dentin matrix hydrogel as a novel pulp capping agent for dentin regeneration: I. synthesis, characterizations and grafting optimization
Source: BMC Oral Health. 2023 Aug 4;23:536. doi: 10.1186/s12903-023-03236-z (PMC10401831; doi:10.1186/s12903-023-03236-z)
Supplement: Supplementary file 3 — Additional file 3. [file 12903_2023_3236_MOESM3_ESM.xlsx]

## Sheet: TGA Time
Temp	6 h	Temp	12 h	Temp	24 h	Temp	48 h	Temp	Gelatin
C		C		C		C		C
31.24	100	31.8	100	31.05	100	25.47	100	23.94	100
31.35	100	31.9	100	31.18	100	25.42	100	23.88	100
31.35	100	31.9	100	31.24	100	25.48	100	23.93	100
31.33	100	32.01	100	31.27	100	25.45	100	23.96	100
31.44	100	32.09	100	31.4	100	25.55	100	23.86	100
31.53	99.8499	32.03	100	31.39	100	25.49	100	23.98	100
31.68	99.8499	32.17	100	31.54	100	25.62	100	24.06	100
31.69	99.8499	32.17	100	31.7	100	25.59	100	24.02	100
31.73	99.8499	32.27	100	31.89	100	25.69	100	24.18	100
31.87	99.8499	32.36	100	31.89	100	25.7	100	24.14	100
31.99	99.8499	32.5	100	32.03	100	25.76	100	24.22	100
32.06	99.8499	32.63	100	32.1	100	25.84	100	24.32	100
32.21	99.8499	32.85	100	32.25	100	25.92	100	24.41	100
32.34	99.8499	32.89	100	32.45	100	25.98	100	24.49	100
32.52	99.8499	33.05	100	32.57	100	26.12	100	24.54	100
32.65	99.8499	33.26	100	32.76	100	26.16	100	24.69	100
32.76	99.8499	33.32	100	32.87	100	26.34	100	24.79	100
32.92	99.8499	33.53	99.8288	33.05	100	26.55	100	24.9	100
33.12	99.8499	33.73	99.8288	33.26	100	26.63	100	25.01	100
33.29	99.8499	33.84	99.8288	33.38	100	26.76	100	25.15	100
33.4	99.8499	34.04	99.8288	33.57	100	26.92	100	25.27	100
33.55	99.6997	34.2	99.8288	33.71	100	27.02	100	25.31	100
33.74	99.6997	34.46	99.8288	33.84	100	27.23	100	25.57	100
33.91	99.6997	34.64	99.8288	34.14	100	27.36	100	25.76	100
34.09	99.6997	34.86	99.8288	34.25	100	27.55	100	25.85	100
34.28	99.6997	34.99	99.8288	34.43	99.835	27.62	100	26.09	100
34.47	99.6997	35.2	99.8288	34.54	99.835	27.91	100	26.19	100
34.62	99.6997	35.32	99.8288	34.85	99.835	27.96	100	26.47	100
34.76	99.6997	35.53	99.8288	34.9	99.835	28.23	100	26.6	100
35.04	99.6997	35.78	99.8288	35.14	99.835	28.34	100	26.81	100
35.26	99.6997	36.09	99.8288	35.41	99.835	28.59	100	26.96	100
35.49	99.5495	36.23	99.8288	35.49	99.835	28.67	100	27.08	100
35.69	99.5495	36.4	99.8288	35.72	99.835	28.94	100	27.33	100
35.86	99.5495	36.54	99.8288	35.93	99.835	29.08	100	27.43	100
36.1	99.5495	36.95	99.8288	36.12	99.835	29.31	100	27.64	99.8615
36.27	99.5495	37.09	99.8288	36.4	99.835	29.53	100	27.78	99.8615
36.49	99.5495	37.32	99.6575	36.57	99.835	29.66	100	28.01	99.8615
36.68	99.5495	37.55	99.6575	36.83	99.835	29.91	100	28.13	99.8615
36.93	99.5495	37.9	99.6575	37	99.835	30.09	100	28.32	99.8615
37.02	99.5495	38.01	99.6575	37.22	99.835	30.22	100	28.53	99.8615
37.25	99.5495	38.29	99.6575	37.46	99.835	30.48	100	28.74	99.8615
37.47	99.3994	38.57	99.6575	37.69	99.835	30.7	100	28.98	99.8615
37.73	99.3994	38.79	99.6575	37.81	99.67	30.88	100	29.14	99.8615
37.92	99.3994	38.92	99.6575	38.08	99.67	31.06	100	29.34	99.8615
38.16	99.3994	39.2	99.6575	38.28	99.67	31.19	100	29.49	99.8615
38.3	99.3994	39.41	99.6575	38.44	99.67	31.41	100	29.77	99.8615
38.57	99.3994	39.66	99.6575	38.75	99.67	31.66	100	29.93	99.8615
38.76	99.3994	39.91	99.6575	38.96	99.67	31.81	100	30.16	99.8615
38.95	99.3994	40.09	99.6575	39.12	99.67	32	100	30.33	99.8615
39.17	99.2493	40.37	99.6575	39.33	99.67	32.22	100	30.56	99.8615
39.35	99.2493	40.61	99.6575	39.54	99.67	32.45	100	30.74	99.8615
39.57	99.2493	40.87	99.6575	39.8	99.67	32.62	100	30.81	99.8615
39.85	99.2493	41.06	99.4863	40.02	99.67	32.81	100	31.12	99.8615
40.01	99.2493	41.35	99.4863	40.18	99.67	33.01	100	31.29	99.8615
40.18	99.2493	41.5	99.4863	40.4	99.67	33.22	99.8667	31.49	99.8615
40.46	99.2493	41.78	99.4863	40.59	99.67	33.52	99.8667	31.71	99.8615
40.65	99.2493	42.07	99.4863	40.81	99.67	33.68	99.8667	31.87	99.8615
40.94	99.0991	42.23	99.4863	41.07	99.5049	33.83	99.8667	32.03	99.723
41.09	99.0991	42.41	99.4863	41.22	99.5049	33.93	99.8667	32.23	99.723
41.32	99.0991	42.7	99.4863	41.45	99.5049	34.09	99.8667	32.49	99.723
41.57	99.0991	42.87	99.4863	41.6	99.5049	34.4	99.8667	32.65	99.723
41.72	99.0991	43.13	99.4863	41.77	99.5049	34.58	99.8667	32.96	99.723
41.96	99.0991	43.42	99.4863	41.93	99.5049	34.78	99.8667	33.06	99.723
42.12	99.0991	43.59	99.4863	42.16	99.5049	35.06	99.8667	33.27	99.723
42.24	98.9489	43.69	99.4863	42.38	99.5049	35.19	99.8667	33.41	99.723
42.45	98.9489	43.86	99.3151	42.63	99.5049	35.33	99.8667	33.59	99.723
42.6	98.9489	44.18	99.3151	42.77	99.5049	35.58	99.8667	33.84	99.723
42.9	98.9489	44.31	99.3151	42.95	99.5049	35.72	99.8667	34.04	99.723
43.08	98.9489	44.5	99.3151	43.17	99.5049	35.94	99.8667	34.27	99.723
43.29	98.9489	44.76	99.3151	43.43	99.5049	36.13	99.8667	34.43	99.723
43.36	98.9489	44.92	99.3151	43.56	99.3399	36.26	99.7333	34.6	99.723
43.59	98.7988	45.09	99.3151	43.72	99.3399	36.46	99.7333	34.81	99.5845
43.83	98.7988	45.3	99.3151	43.82	99.3399	36.62	99.7333	35	99.5845
43.94	98.7988	45.55	99.3151	44.11	99.3399	36.81	99.7333	35.22	99.5845
44.24	98.7988	45.68	99.3151	44.24	99.3399	36.95	99.7333	35.38	99.5845
44.34	98.7988	45.89	99.3151	44.44	99.3399	37.28	99.7333	35.6	99.5845
44.56	98.7988	45.99	99.3151	44.53	99.3399	37.37	99.7333	35.62	99.5845
44.64	98.6487	46.16	99.1438	44.74	99.3399	37.56	99.7333	35.99	99.5845
44.86	98.6487	46.32	99.1438	44.95	99.3399	37.78	99.7333	36.12	99.5845
44.97	98.6487	46.44	99.1438	45.1	99.3399	37.8	99.7333	36.14	99.5845
45.12	98.6487	46.68	99.1438	45.2	99.3399	38.01	99.7333	36.45	99.5845
45.39	98.6487	46.86	99.1438	45.42	99.3399	38.21	99.7333	36.51	99.5845
45.54	98.6487	46.91	99.1438	45.54	99.3399	38.34	99.6	36.77	99.5845
45.7	98.4985	47.08	99.1438	45.76	99.1749	38.42	99.6	36.86	99.446
45.84	98.4985	47.29	99.1438	45.88	99.1749	38.58	99.6	37.06	99.446
45.97	98.4985	47.36	99.1438	46.08	99.1749	38.79	99.6	37.16	99.446
46.18	98.4985	47.5	99.1438	46.22	99.1749	38.97	99.6	37.43	99.446
46.26	98.4985	47.63	99.1438	46.32	99.1749	39.1	99.6	37.53	99.446
46.42	98.4985	47.8	98.9726	46.49	99.1749	39.18	99.6	37.65	99.446
46.66	98.4985	47.95	98.9726	46.75	99.1749	39.34	99.6	37.9	99.446
46.66	98.3483	48.01	98.9726	46.8	99.1749	39.52	99.6	37.98	99.446
46.88	98.3483	48.28	98.9726	46.95	99.1749	39.62	99.6	38.14	99.446
47.02	98.3483	48.28	98.9726	47.06	99.1749	39.71	99.6	38.31	99.446
47.18	98.3483	48.39	98.9726	47.16	99.1749	40	99.6	38.5	99.3075
47.32	98.3483	48.56	98.9726	47.34	99.1749	40.15	99.4667	38.56	99.3075
47.51	98.3483	48.62	98.9726	47.42	99.1749	40.26	99.4667	38.72	99.3075
47.62	98.1982	48.79	98.9726	47.6	99.0099	40.37	99.4667	38.92	99.3075
47.77	98.1982	49.01	98.9726	47.68	99.0099	40.47	99.4667	38.96	99.3075
47.91	98.1982	49.09	98.9726	47.84	99.0099	40.65	99.4667	39.24	99.3075
48.04	98.1982	49.27	98.9726	48.07	99.0099	40.78	99.4667	39.34	99.3075
48.21	98.1982	49.3	98.8014	48.07	99.0099	40.86	99.4667	39.48	99.3075
48.24	98.1982	49.47	98.8014	48.26	99.0099	41.03	99.4667	39.58	99.3075
48.42	98.0481	49.56	98.8014	48.33	99.0099	41.13	99.4667	39.8	99.3075
48.6	98.0481	49.73	98.8014	48.47	99.0099	41.35	99.4667	39.9	99.169
48.72	98.0481	49.8	98.8014	48.69	99.0099	41.44	99.4667	40.07	99.169
48.82	98.0481	49.93	98.8014	48.76	99.0099	41.57	99.4667	40.15	99.169
48.97	98.0481	50.09	98.8014	48.91	99.0099	41.63	99.3333	40.25	99.169
49.19	98.0481	50.21	98.8014	49.09	99.0099	41.81	99.3333	40.38	99.169
49.27	98.0481	50.41	98.8014	49.17	99.0099	41.94	99.3333	40.54	99.169
49.4	97.8979	50.5	98.8014	49.4	98.8449	42.08	99.3333	40.66	99.169
49.54	97.8979	50.57	98.8014	49.46	98.8449	42.26	99.3333	40.82	99.169
49.77	97.8979	50.73	98.8014	49.68	98.8449	42.37	99.3333	40.98	99.169
49.8	97.8979	50.89	98.8014	49.77	98.8449	42.6	99.3333	41.1	99.169
49.9	97.8979	50.99	98.6301	49.88	98.8449	42.73	99.3333	41.21	99.0305
49.94	97.8979	51.19	98.6301	50.03	98.8449	42.77	99.3333	41.38	99.0305
50.23	97.8979	51.25	98.6301	50.14	98.8449	42.97	99.3333	41.46	99.0305
50.4	97.7477	51.37	98.6301	50.23	98.8449	43.11	99.3333	41.58	99.0305
50.43	97.7477	51.58	98.6301	50.46	98.8449	43.33	99.3333	41.69	99.0305
50.43	97.7477	51.74	98.6301	50.62	98.8449	43.43	99.3333	41.91	99.0305
50.79	97.7477	51.81	98.6301	50.68	98.8449	43.64	99.2	42.02	99.0305
50.92	97.7477	52.01	98.6301	50.86	98.8449	43.84	99.2	42.13	99.0305
51.09	97.7477	52.19	98.6301	50.99	98.8449	44.04	99.2	42.27	99.0305
51.21	97.5976	52.26	98.6301	51.13	98.8449	44.09	99.2	42.49	98.892
51.38	97.5976	52.39	98.6301	51.38	98.8449	44.34	99.2	42.54	98.892
51.53	97.5976	52.53	98.6301	51.41	98.6799	44.47	99.2	42.73	98.892
51.79	97.5976	52.62	98.6301	51.62	98.6799	44.63	99.2	42.91	98.892
51.95	97.5976	52.79	98.6301	51.79	98.6799	44.73	99.2	43	98.892
52.02	97.5976	52.98	98.6301	51.96	98.6799	44.97	99.2	43.12	98.892
52.1	97.5976	53.11	98.4589	52.09	98.6799	45.09	99.2	43.39	98.892
52.27	97.4475	53.34	98.4589	52.28	98.6799	45.28	99.2	43.48	98.892
52.49	97.4475	53.53	98.4589	52.43	98.6799	45.45	99.2	43.63	98.892
52.64	97.4475	53.63	98.4589	52.62	98.6799	45.65	99.0667	43.8	98.892
52.79	97.4475	53.76	98.4589	52.69	98.6799	45.79	99.0667	43.99	98.7535
52.94	97.4475	53.97	98.4589	52.99	98.6799	45.94	99.0667	44.13	98.7535
53.14	97.4475	54.21	98.4589	53.07	98.6799	46.06	99.0667	44.25	98.7535
53.26	97.2973	54.4	98.4589	53.21	98.6799	46.27	99.0667	44.51	98.7535
53.41	97.2973	54.54	98.4589	53.39	98.6799	46.53	99.0667	44.61	98.7535
53.54	97.2973	54.75	98.4589	53.53	98.6799	46.64	99.0667	44.72	98.7535
53.73	97.2973	54.79	98.4589	53.67	98.6799	46.86	99.0667	44.93	98.7535
53.86	97.2973	55.06	98.4589	53.89	98.5148	46.98	99.0667	45.09	98.7535
54.07	97.2973	55.27	98.4589	54.04	98.5148	47.09	99.0667	45.34	98.615
54.1	97.2973	55.41	98.2877	54.27	98.5148	47.23	99.0667	45.45	98.615
54.37	97.1471	55.51	98.2877	54.44	98.5148	47.43	99.0667	45.57	98.615
54.51	97.1471	55.68	98.2877	54.59	98.5148	47.63	98.9333	45.68	98.615
54.61	97.1471	55.92	98.2877	54.78	98.5148	47.87	98.9333	45.93	98.615
54.71	97.1471	56.09	98.2877	54.87	98.5148	47.97	98.9333	46.09	98.615
54.91	97.1471	56.32	98.2877	55.09	98.5148	48.08	98.9333	46.17	98.615
55.13	97.1471	56.43	98.2877	55.28	98.5148	48.26	98.9333	46.44	98.615
55.23	97.1471	56.64	98.2877	55.3	98.5148	48.44	98.9333	46.58	98.615
55.43	96.997	56.75	98.2877	55.52	98.5148	48.66	98.9333	46.8	98.4764
55.52	96.997	56.87	98.2877	55.81	98.5148	48.78	98.9333	46.95	98.4764
55.76	96.997	57.13	98.2877	55.93	98.5148	48.87	98.9333	47.11	98.4764
55.82	96.997	57.31	98.2877	56.08	98.5148	49.06	98.9333	47.24	98.4764
56.1	96.997	57.39	98.2877	56.28	98.5148	49.28	98.9333	47.45	98.4764
56.26	96.997	57.57	98.1164	56.42	98.3498	49.39	98.8	47.61	98.4764
56.37	96.997	57.83	98.1164	56.63	98.3498	49.51	98.8	47.71	98.4764
56.47	96.8469	57.96	98.1164	56.76	98.3498	49.69	98.8	47.98	98.338
56.81	96.8469	58.26	98.1164	56.86	98.3498	49.9	98.8	48.18	98.338
56.92	96.8469	58.33	98.1164	57.12	98.3498	50.09	98.8	48.21	98.338
57.09	96.8469	58.49	98.1164	57.23	98.3498	50.27	98.8	48.41	98.338
57.32	96.8469	58.65	98.1164	57.47	98.3498	50.36	98.8	48.63	98.338
57.37	96.8469	58.81	98.1164	57.65	98.3498	50.53	98.8	48.71	98.338
57.53	96.6967	58.97	98.1164	57.82	98.3498	50.68	98.8	48.89	98.338
57.76	96.6967	59.21	98.1164	58.01	98.3498	50.77	98.8	49.13	98.338
57.97	96.6967	59.4	98.1164	58.12	98.3498	50.99	98.8	49.21	98.1994
58.09	96.6967	59.62	98.1164	58.34	98.3498	51.19	98.8	49.39	98.1994
58.3	96.6967	59.74	97.9452	58.47	98.3498	51.28	98.6667	49.61	98.1994
58.48	96.6967	60.02	97.9452	58.61	98.3498	51.51	98.6667	49.82	98.1994
58.6	96.6967	60.15	97.9452	58.85	98.1848	51.59	98.6667	49.95	98.1994
58.79	96.5465	60.3	97.9452	58.97	98.1848	51.85	98.6667	50.11	98.1994
58.91	96.5465	60.45	97.9452	59.14	98.1848	51.96	98.6667	50.23	98.1994
58.99	96.5465	60.61	97.9452	59.37	98.1848	52.1	98.6667	50.46	98.0609
59.23	96.5465	60.77	97.9452	59.43	98.1848	52.17	98.6667	50.58	98.0609
59.45	96.5465	60.92	97.9452	59.61	98.1848	52.32	98.6667	50.75	98.0609
59.52	96.5465	61.06	97.9452	59.81	98.1848	52.56	98.6667	50.93	98.0609
59.69	96.5465	61.31	97.9452	59.92	98.1848	52.71	98.6667	51.1	98.0609
59.91	96.3964	61.41	97.9452	60.12	98.1848	52.89	98.6667	51.23	98.0609
60.09	96.3964	61.64	97.9452	60.24	98.1848	53.05	98.5333	51.37	98.0609
60.27	96.3964	61.79	97.774	60.41	98.1848	53.17	98.5333	51.56	97.9224
60.39	96.3964	61.89	97.774	60.62	98.1848	53.36	98.5333	51.72	97.9224
60.52	96.3964	62.14	97.774	60.74	98.1848	53.52	98.5333	51.89	97.9224
60.73	96.3964	62.23	97.774	60.88	98.1848	53.65	98.5333	52.08	97.9224
60.97	96.2463	62.42	97.774	61.08	98.0198	53.83	98.5333	52.19	97.9224
61.12	96.2463	62.56	97.774	61.25	98.0198	53.95	98.5333	52.35	97.9224
61.22	96.2463	62.65	97.774	61.42	98.0198	54.18	98.5333	52.54	97.9224
61.48	96.2463	62.82	97.774	61.54	98.0198	54.38	98.5333	52.77	97.7839
61.63	96.2463	62.97	97.774	61.74	98.0198	54.49	98.5333	52.92	97.7839
61.76	96.2463	63.17	97.774	61.97	98.0198	54.72	98.5333	52.96	97.7839
61.88	96.2463	63.33	97.774	62	98.0198	54.81	98.4	53.17	97.7839
62.02	96.0961	63.45	97.774	62.2	98.0198	55.07	98.4	53.3	97.7839
62.11	96.0961	63.64	97.6027	62.29	98.0198	55.16	98.4	53.49	97.7839
62.3	96.0961	63.81	97.6027	62.41	98.0198	55.35	98.4	53.55	97.6454
62.53	96.0961	63.9	97.6027	62.55	98.0198	55.5	98.4	53.78	97.6454
62.67	96.0961	64	97.6027	62.68	98.0198	55.65	98.4	53.95	97.6454
62.83	96.0961	64.24	97.6027	62.84	98.0198	55.74	98.4	54.12	97.6454
63	96.0961	64.37	97.6027	63.03	97.8548	55.97	98.4	54.27	97.6454
63.2	95.9459	64.58	97.6027	63.19	97.8548	56.1	98.4	54.48	97.6454
63.33	95.9459	64.72	97.6027	63.33	97.8548	56.25	98.4	54.58	97.6454
63.48	95.9459	64.75	97.6027	63.53	97.8548	56.42	98.2667	54.74	97.5069
63.67	95.9459	64.91	97.6027	63.67	97.8548	56.6	98.2667	54.92	97.5069
63.84	95.9459	65.07	97.6027	63.87	97.8548	56.74	98.2667	55.05	97.5069
63.97	95.9459	65.27	97.6027	63.97	97.8548	56.91	98.2667	55.22	97.5069
64.09	95.7958	65.38	97.4315	64.18	97.8548	57.02	98.2667	55.39	97.5069
64.3	95.7958	65.56	97.4315	64.3	97.8548	57.14	98.2667	55.53	97.5069
64.41	95.7958	65.61	97.4315	64.49	97.8548	57.4	98.2667	55.66	97.3684
64.56	95.7958	65.76	97.4315	64.72	97.8548	57.53	98.2667	55.79	97.3684
64.74	95.7958	65.97	97.4315	64.84	97.8548	57.73	98.2667	55.95	97.3684
64.93	95.7958	66.08	97.4315	64.98	97.8548	57.92	98.2667	56.16	97.3684
65.03	95.7958	66.34	97.4315	65.15	97.8548	58.02	98.1333	56.28	97.3684
65.14	95.6457	66.44	97.4315	65.31	97.6898	58.23	98.1333	56.51	97.3684
65.34	95.6457	66.63	97.4315	65.46	97.6898	58.39	98.1333	56.72	97.2299
65.53	95.6457	66.68	97.4315	65.58	97.6898	58.61	98.1333	56.81	97.2299
65.73	95.6457	66.89	97.4315	65.79	97.6898	58.73	98.1333	56.97	97.2299
65.83	95.6457	67.05	97.4315	65.97	97.6898	58.92	98.1333	57.12	97.2299
66	95.6457	67.1	97.2603	66.03	97.6898	59.04	98.1333	57.33	97.2299
66.13	95.6457	67.29	97.2603	66.22	97.6898	59.22	98.1333	57.4	97.2299
66.32	95.4955	67.53	97.2603	66.41	97.6898	59.32	98.1333	57.65	97.0914
66.5	95.4955	67.61	97.2603	66.54	97.6898	59.54	98.1333	57.85	97.0914
66.69	95.4955	67.71	97.2603	66.78	97.6898	59.64	98.1333	57.82	97.0914
66.89	95.4955	67.88	97.2603	66.93	97.6898	59.94	98	58.04	97.0914
67	95.4955	68.03	97.2603	67.03	97.6898	60.06	98	58.21	97.0914
67.19	95.4955	68.29	97.2603	67.25	97.6898	60.27	98	58.37	97.0914
67.34	95.3453	68.45	97.2603	67.38	97.6898	60.32	98	58.52	96.9529
67.48	95.3453	68.55	97.2603	67.57	97.5247	60.48	98	58.73	96.9529
67.69	95.3453	68.73	97.2603	67.87	97.5247	60.67	98	58.9	96.9529
67.92	95.3453	68.95	97.089	67.87	97.5247	60.86	98	59.08	96.9529
68.08	95.3453	69.1	97.089	67.99	97.5247	60.97	98	59.26	96.9529
68.23	95.3453	69.29	97.089	68.12	97.5247	61.2	98	59.42	96.9529
68.34	95.3453	69.45	97.089	68.35	97.5247	61.28	97.8667	59.56	96.8144
68.45	95.1952	69.66	97.089	68.51	97.5247	61.42	97.8667	59.77	96.8144
68.61	95.1952	69.81	97.089	68.67	97.5247	61.62	97.8667	59.8	96.8144
68.93	95.1952	69.96	97.089	68.81	97.5247	61.82	97.8667	60.07	96.8144
69	95.1952	70.14	97.089	69.01	97.5247	62	97.8667	60.17	96.8144
69.13	95.1952	70.28	97.089	69.25	97.5247	62.17	97.8667	60.35	96.8144
69.27	95.1952	70.46	97.089	69.37	97.5247	62.23	97.8667	60.52	96.6759
69.5	95.0451	70.55	97.089	69.46	97.5247	62.43	97.8667	60.67	96.6759
69.66	95.0451	70.67	97.089	69.64	97.3597	62.56	97.8667	60.83	96.6759
69.72	95.0451	70.9	96.9178	69.84	97.3597	62.8	97.8667	60.95	96.6759
69.99	95.0451	71.03	96.9178	69.99	97.3597	62.89	97.7333	61.18	96.6759
70.07	95.0451	71.27	96.9178	70.13	97.3597	63.13	97.7333	61.35	96.5374
70.23	95.0451	71.37	96.9178	70.32	97.3597	63.16	97.7333	61.46	96.5374
70.41	95.0451	71.53	96.9178	70.43	97.3597	63.35	97.7333	61.68	96.5374
70.51	94.8949	71.66	96.9178	70.56	97.3597	63.48	97.7333	61.86	96.5374
70.7	94.8949	71.92	96.9178	70.69	97.3597	63.61	97.7333	61.91	96.5374
70.88	94.8949	72.02	96.9178	70.87	97.3597	63.86	97.7333	62.09	96.5374
71.09	94.8949	72.17	96.9178	71.05	97.3597	63.96	97.7333	62.25	96.3989
71.18	94.8949	72.37	96.9178	71.21	97.3597	64.11	97.7333	62.45	96.3989
71.41	94.8949	72.49	96.9178	71.36	97.3597	64.27	97.6	62.57	96.3989
71.52	94.8949	72.66	96.7466	71.48	97.3597	64.47	97.6	62.76	96.3989
71.73	94.7447	72.78	96.7466	71.71	97.1947	64.59	97.6	62.93	96.3989
71.78	94.7447	73.07	96.7466	71.88	97.1947	64.78	97.6	63.11	96.3989
71.94	94.7447	73.2	96.7466	71.98	97.1947	64.93	97.6	63.29	96.2604
72.15	94.7447	73.39	96.7466	72.15	97.1947	65.02	97.6	63.38	96.2604
72.26	94.7447	73.54	96.7466	72.26	97.1947	65.29	97.6	63.59	96.2604
72.34	94.7447	73.67	96.7466	72.42	97.1947	65.46	97.6	63.7	96.2604
72.53	94.5946	73.73	96.7466	72.6	97.1947	65.59	97.6	63.94	96.2604
72.76	94.5946	74	96.7466	72.77	97.1947	65.85	97.6	64.12	96.1219
72.94	94.5946	74.11	96.7466	72.95	97.1947	65.98	97.4667	64.23	96.1219
73.08	94.5946	74.33	96.7466	73.18	97.1947	66.15	97.4667	64.46	96.1219
73.14	94.5946	74.5	96.5753	73.42	97.1947	66.25	97.4667	64.54	96.1219
73.39	94.5946	74.7	96.5753	73.43	97.1947	66.43	97.4667	64.78	96.1219
73.45	94.5946	74.81	96.5753	73.65	97.1947	66.65	97.4667	64.86	96.1219
73.69	94.4444	74.96	96.5753	73.83	97.0297	66.8	97.4667	65.18	95.9834
73.75	94.4444	75.17	96.5753	73.98	97.0297	66.9	97.4667	65.26	95.9834
73.85	94.4444	75.24	96.5753	74.14	97.0297	67.11	97.4667	65.45	95.9834
74	94.4444	75.44	96.5753	74.32	97.0297	67.26	97.4667	65.6	95.9834
74.17	94.4444	75.63	96.5753	74.47	97.0297	67.46	97.3333	65.74	95.9834
74.35	94.4444	75.88	96.5753	74.67	97.0297	67.58	97.3333	65.9	95.8449
74.53	94.2943	76.02	96.5753	74.84	97.0297	67.77	97.3333	66.07	95.8449
74.61	94.2943	76.16	96.5753	74.96	97.0297	67.99	97.3333	66.3	95.8449
74.87	94.2943	76.26	96.4041	75.21	97.0297	68.15	97.3333	66.46	95.8449
74.99	94.2943	76.47	96.4041	75.28	97.0297	68.35	97.3333	66.58	95.8449
75.15	94.2943	76.65	96.4041	75.52	97.0297	68.52	97.3333	66.75	95.8449
75.34	94.2943	76.78	96.4041	75.66	97.0297	68.64	97.3333	66.85	95.7064
75.51	94.2943	76.93	96.4041	75.87	97.0297	68.81	97.3333	67.05	95.7064
75.69	94.1441	77.16	96.4041	76.01	97.0297	68.96	97.2	67.18	95.7064
75.83	94.1441	77.36	96.4041	76.15	96.8647	69.13	97.2	67.42	95.7064
76.06	94.1441	77.53	96.4041	76.36	96.8647	69.31	97.2	67.45	95.7064
76.22	94.1441	77.56	96.4041	76.59	96.8647	69.43	97.2	67.69	95.5679
76.41	94.1441	77.78	96.4041	76.62	96.8647	69.61	97.2	67.89	95.5679
76.48	94.1441	78.03	96.4041	76.82	96.8647	69.8	97.2	68.09	95.5679
76.81	94.1441	78.15	96.2329	76.96	96.8647	69.97	97.2	68.17	95.5679
76.9	93.994	78.27	96.2329	77.21	96.8647	70.17	97.2	68.38	95.5679
77.07	93.994	78.36	96.2329	77.34	96.8647	70.32	97.0667	68.55	95.5679
77.2	93.994	78.58	96.2329	77.54	96.8647	70.48	97.0667	68.74	95.4294
77.38	93.994	78.77	96.2329	77.67	96.8647	70.54	97.0667	68.85	95.4294
77.55	93.994	78.95	96.2329	77.81	96.8647	70.74	97.0667	69.01	95.4294
77.66	93.994	79.19	96.2329	78.1	96.8647	70.89	97.0667	69.2	95.4294
77.91	93.8438	79.26	96.2329	78.22	96.6997	71.06	97.0667	69.37	95.4294
78.07	93.8438	79.46	96.2329	78.34	96.6997	71.27	97.0667	69.49	95.2909
78.16	93.8438	79.55	96.2329	78.52	96.6997	71.4	97.0667	69.63	95.2909
78.4	93.8438	79.75	96.0616	78.62	96.6997	71.49	97.0667	69.82	95.2909
78.48	93.8438	79.9	96.0616	78.8	96.6997	71.71	96.9333	69.99	95.2909
78.76	93.8438	80.1	96.0616	78.97	96.6997	71.87	96.9333	70.16	95.2909
78.92	93.8438	80.26	96.0616	79.09	96.6997	72.06	96.9333	70.39	95.2909
79.11	93.6937	80.39	96.0616	79.29	96.6997	72.13	96.9333	70.51	95.1523
79.23	93.6937	80.57	96.0616	79.47	96.6997	72.32	96.9333	70.6	95.1523
79.4	93.6937	80.71	96.0616	79.68	96.6997	72.44	96.9333	70.78	95.1523
79.54	93.6937	80.87	96.0616	79.73	96.6997	72.64	96.9333	70.93	95.1523
79.77	93.6937	81	96.0616	79.97	96.6997	72.76	96.9333	71.14	95.1523
79.89	93.6937	81.18	96.0616	80.15	96.5346	72.93	96.8	71.29	95.0139
80.09	93.5435	81.31	96.0616	80.38	96.5346	73.09	96.8	71.42	95.0139
80.24	93.5435	81.45	95.8904	80.54	96.5346	73.25	96.8	71.62	95.0139
80.42	93.5435	81.6	95.8904	80.64	96.5346	73.45	96.8	71.77	95.0139
80.59	93.5435	81.8	95.8904	80.93	96.5346	73.61	96.8	71.93	95.0139
80.69	93.5435	81.93	95.8904	80.96	96.5346	73.72	96.8	72.14	95.0139
80.92	93.5435	82.06	95.8904	81.12	96.5346	73.87	96.8	72.32	94.8753
81.01	93.5435	82.29	95.8904	81.29	96.5346	74.06	96.8	72.42	94.8753
81.18	93.3934	82.39	95.8904	81.43	96.5346	74.23	96.8	72.6	94.8753
81.31	93.3934	82.69	95.8904	81.64	96.5346	74.36	96.6667	72.76	94.8753
81.49	93.3934	82.82	95.8904	81.77	96.5346	74.59	96.6667	72.88	94.8753
81.71	93.3934	82.96	95.8904	81.97	96.5346	74.74	96.6667	73.06	94.7368
81.75	93.3934	83.16	95.7192	82.11	96.3696	74.86	96.6667	73.21	94.7368
81.88	93.3934	83.29	95.7192	82.22	96.3696	75.03	96.6667	73.39	94.7368
82.13	93.3934	83.46	95.7192	82.36	96.3696	75.17	96.6667	73.57	94.7368
82.21	93.2432	83.6	95.7192	82.49	96.3696	75.34	96.6667	73.69	94.7368
82.45	93.2432	83.75	95.7192	82.68	96.3696	75.55	96.6667	73.81	94.7368
82.63	93.2432	83.93	95.7192	82.83	96.3696	75.74	96.5333	74.03	94.5983
82.81	93.2432	84.15	95.7192	83.09	96.3696	75.83	96.5333	74.18	94.5983
82.96	93.2432	84.33	95.7192	83.21	96.3696	76	96.5333	74.35	94.5983
83.13	93.2432	84.6	95.7192	83.31	96.3696	76.19	96.5333	74.47	94.5983
83.36	93.0931	84.65	95.7192	83.45	96.3696	76.35	96.5333	74.65	94.5983
83.5	93.0931	84.73	95.548	83.61	96.3696	76.48	96.5333	74.75	94.5983
83.59	93.0931	84.93	95.548	83.85	96.3696	76.64	96.5333	74.97	94.4598
83.82	93.0931	85.12	95.548	83.93	96.3696	76.83	96.5333	75.23	94.4598
83.93	93.0931	85.33	95.548	84.12	96.2046	77	96.4	75.23	94.4598
84.1	93.0931	85.53	95.548	84.3	96.2046	77.18	96.4	75.39	94.4598
84.26	93.0931	85.63	95.548	84.52	96.2046	77.31	96.4	75.57	94.4598
84.44	92.9429	85.81	95.548	84.62	96.2046	77.47	96.4	75.82	94.3213
84.63	92.9429	85.96	95.548	84.82	96.2046	77.66	96.4	75.87	94.3213
84.79	92.9429	86.18	95.548	84.96	96.2046	77.81	96.4	76.06	94.3213
84.97	92.9429	86.32	95.548	85.09	96.2046	77.93	96.4	76.22	94.3213
85.08	92.9429	86.53	95.3767	85.32	96.2046	78.07	96.4	76.42	94.3213
85.28	92.9429	86.62	95.3767	85.5	96.2046	78.32	96.2667	76.54	94.3213
85.37	92.7928	86.75	95.3767	85.62	96.2046	78.51	96.2667	76.74	94.1828
85.58	92.7928	86.95	95.3767	85.82	96.2046	78.68	96.2667	76.85	94.1828
85.74	92.7928	87.07	95.3767	85.93	96.2046	78.8	96.2667	77.1	94.1828
85.88	92.7928	87.28	95.3767	86.13	96.0396	79.06	96.2667	77.25	94.1828
86.11	92.7928	87.53	95.3767	86.27	96.0396	79.16	96.2667	77.42	94.1828
86.27	92.7928	87.63	95.3767	86.48	96.0396	79.31	96.2667	77.55	94.1828
86.4	92.7928	87.74	95.3767	86.63	96.0396	79.5	96.2667	77.68	94.0443
86.57	92.6426	87.96	95.3767	86.81	96.0396	79.71	96.1333	77.97	94.0443
86.75	92.6426	88.1	95.2055	86.93	96.0396	79.84	96.1333	78.06	94.0443
86.97	92.6426	88.24	95.2055	87.08	96.0396	79.96	96.1333	78.22	94.0443
87.1	92.6426	88.38	95.2055	87.26	96.0396	80.18	96.1333	78.39	94.0443
87.26	92.6426	88.57	95.2055	87.41	96.0396	80.3	96.1333	78.57	94.0443
87.47	92.6426	88.72	95.2055	87.49	96.0396	80.48	96.1333	78.74	93.9058
87.56	92.4925	88.88	95.2055	87.71	96.0396	80.71	96.1333	78.88	93.9058
87.73	92.4925	89.07	95.2055	87.88	96.0396	80.76	96.1333	79.06	93.9058
88	92.4925	89.19	95.2055	88.1	95.8746	80.88	96	79.19	93.9058
88.11	92.4925	89.38	95.2055	88.18	95.8746	81.1	96	79.38	93.9058
88.26	92.4925	89.47	95.2055	88.46	95.8746	81.33	96	79.5	93.9058
88.41	92.4925	89.69	95.0343	88.49	95.8746	81.45	96	79.65	93.7673
88.59	92.4925	89.84	95.0343	88.74	95.8746	81.58	96	79.9	93.7673
88.75	92.3423	89.95	95.0343	88.88	95.8746	81.72	96	80.05	93.7673
88.95	92.3423	90.14	95.0343	89	95.8746	81.88	96	80.17	93.7673
89.05	92.3423	90.35	95.0343	89.21	95.8746	82.08	95.8667	80.37	93.7673
89.23	92.3423	90.52	95.0343	89.35	95.8746	82.26	95.8667	80.58	93.7673
89.34	92.3423	90.61	95.0343	89.49	95.8746	82.42	95.8667	80.73	93.6288
89.46	92.3423	90.88	95.0343	89.65	95.8746	82.65	95.8667	80.91	93.6288
89.7	92.1922	90.99	95.0343	89.85	95.8746	82.74	95.8667	81.11	93.6288
89.87	92.1922	91.11	95.0343	90.02	95.7096	82.92	95.8667	81.24	93.6288
90.03	92.1922	91.26	94.863	90.13	95.7096	83.02	95.8667	81.38	93.6288
90.15	92.1922	91.49	94.863	90.35	95.7096	83.14	95.8667	81.61	93.6288
90.3	92.1922	91.66	94.863	90.42	95.7096	83.39	95.7333	81.78	93.6288
90.46	92.1922	91.77	94.863	90.61	95.7096	83.54	95.7333	81.95	93.4903
90.73	92.1922	92.01	94.863	90.77	95.7096	83.67	95.7333	82.06	93.4903
90.89	92.042	92.12	94.863	90.94	95.7096	83.94	95.7333	82.25	93.4903
91.01	92.042	92.31	94.863	91.1	95.7096	84.1	95.7333	82.35	93.4903
91.11	92.042	92.49	94.863	91.31	95.7096	84.24	95.7333	82.55	93.4903
91.28	92.042	92.62	94.863	91.45	95.7096	84.35	95.7333	82.68	93.4903
91.49	92.042	92.8	94.863	91.63	95.7096	84.55	95.6	82.9	93.3518
91.66	92.042	92.92	94.6918	91.88	95.5446	84.63	95.6	83.03	93.3518
91.82	91.8919	93.13	94.6918	91.91	95.5446	84.93	95.6	83.2	93.3518
91.99	91.8919	93.31	94.6918	92.12	95.5446	85.07	95.6	83.41	93.3518
92.08	91.8919	93.46	94.6918	92.32	95.5446	85.24	95.6	83.5	93.3518
92.27	91.8919	93.56	94.6918	92.45	95.5446	85.35	95.6	83.73	93.3518
92.48	91.8919	93.62	94.6918	92.58	95.5446	85.53	95.6	83.87	93.3518
92.62	91.8919	93.89	94.6918	92.76	95.5446	85.74	95.6	84.08	93.2133
92.71	91.8919	94.03	94.6918	92.97	95.5446	85.88	95.4667	84.21	93.2133
92.92	91.7417	94.19	94.6918	93.14	95.5446	86.02	95.4667	84.45	93.2133
93.14	91.7417	94.37	94.5206	93.23	95.5446	86.32	95.4667	84.54	93.2133
93.27	91.7417	94.62	94.5206	93.45	95.5446	86.44	95.4667	84.65	93.2133
93.39	91.7417	94.66	94.5206	93.61	95.5446	86.63	95.4667	84.82	93.2133
93.52	91.7417	94.9	94.5206	93.83	95.3795	86.75	95.4667	84.91	93.0748
93.68	91.7417	94.94	94.5206	93.89	95.3795	86.96	95.4667	85.07	93.0748
93.92	91.7417	95.08	94.5206	94.11	95.3795	87.07	95.3333	85.28	93.0748
94.07	91.5916	95.3	94.5206	94.37	95.3795	87.23	95.3333	85.54	93.0748
94.26	91.5916	95.47	94.5206	94.46	95.3795	87.45	95.3333	85.63	93.0748
94.41	91.5916	95.64	94.5206	94.62	95.3795	87.58	95.3333	85.74	93.0748
94.6	91.5916	95.81	94.5206	94.8	95.3795	87.8	95.3333	85.93	93.0748
94.73	91.5916	95.94	94.3493	94.95	95.3795	87.96	95.3333	86.14	92.9363
94.82	91.5916	96.14	94.3493	95.12	95.3795	88.08	95.3333	86.36	92.9363
95.05	91.5916	96.29	94.3493	95.31	95.3795	88.19	95.2	86.56	92.9363
95.21	91.4414	96.43	94.3493	95.52	95.3795	88.43	95.2	86.67	92.9363
95.37	91.4414	96.65	94.3493	95.64	95.3795	88.67	95.2	86.85	92.9363
95.56	91.4414	96.81	94.3493	95.77	95.2145	88.81	95.2	87.02	92.9363
95.67	91.4414	97.03	94.3493	96.05	95.2145	88.97	95.2	87.17	92.7978
95.88	91.4414	97.13	94.3493	96.17	95.2145	89.08	95.2	87.3	92.7978
96.06	91.4414	97.22	94.3493	96.3	95.2145	89.23	95.2	87.48	92.7978
96.33	91.2913	97.5	94.3493	96.53	95.2145	89.38	95.0667	87.68	92.7978
96.39	91.2913	97.62	94.1781	96.64	95.2145	89.52	95.0667	87.83	92.7978
96.57	91.2913	97.84	94.1781	96.78	95.2145	89.76	95.0667	87.97	92.7978
96.76	91.2913	97.94	94.1781	96.95	95.2145	89.96	95.0667	88.18	92.7978
96.9	91.2913	98.09	94.1781	97.13	95.2145	90.17	95.0667	88.29	92.6593
97.05	91.2913	98.34	94.1781	97.27	95.2145	90.33	95.0667	88.45	92.6593
97.32	91.2913	98.54	94.1781	97.44	95.2145	90.37	95.0667	88.64	92.6593
97.47	91.1411	98.7	94.1781	97.62	95.0495	90.58	94.9333	88.73	92.6593
97.67	91.1411	98.74	94.1781	97.77	95.0495	90.68	94.9333	89.02	92.6593
97.8	91.1411	98.95	94.1781	97.94	95.0495	90.83	94.9333	89.13	92.6593
97.89	91.1411	99.11	94.0069	98.14	95.0495	90.99	94.9333	89.31	92.6593
98.1	91.1411	99.3	94.0069	98.32	95.0495	91.15	94.9333	89.46	92.5208
98.26	91.1411	99.45	94.0069	98.4	95.0495	91.25	94.9333	89.67	92.5208
98.43	91.1411	99.64	94.0069	98.56	95.0495	91.42	94.9333	89.74	92.5208
98.63	90.991	99.75	94.0069	98.69	95.0495	91.55	94.9333	89.94	92.5208
98.79	90.991	100	94.0069	98.96	95.0495	91.73	94.8	90.06	92.5208
98.95	90.991	99.98	94.0069	99.16	95.0495	91.92	94.8	90.24	92.5208
99.11	90.991	100.21	94.0069	99.26	95.0495	92.02	94.8	90.37	92.5208
99.29	90.991	100.37	94.0069	99.41	95.0495	92.22	94.8	90.51	92.3823
99.47	90.991	100.56	94.0069	99.58	94.8845	92.33	94.8	90.77	92.3823
99.57	90.991	100.67	93.8356	99.77	94.8845	92.53	94.8	90.89	92.3823
99.78	90.8408	100.83	93.8356	99.98	94.8845	92.67	94.8	91.07	92.3823
99.9	90.8408	100.98	93.8356	100.12	94.8845	92.84	94.6667	91.17	92.3823
100.04	90.8408	101.15	93.8356	100.24	94.8845	92.99	94.6667	91.35	92.3823
100.21	90.8408	101.32	93.8356	100.42	94.8845	93.18	94.6667	91.5	92.3823
100.38	90.8408	101.43	93.8356	100.6	94.8845	93.33	94.6667	91.65	92.3823
100.55	90.8408	101.66	93.8356	100.76	94.8845	93.58	94.6667	91.87	92.2438
100.67	90.6907	101.76	93.8356	100.93	94.8845	93.74	94.6667	91.97	92.2438
100.89	90.6907	101.93	93.8356	101.01	94.8845	93.82	94.6667	92.17	92.2438
101	90.6907	102.12	93.6644	101.22	94.8845	94.02	94.5333	92.26	92.2438
101.11	90.6907	102.28	93.6644	101.35	94.7195	94.03	94.5333	92.46	92.2438
101.37	90.6907	102.48	93.6644	101.51	94.7195	94.34	94.5333	92.6	92.2438
101.52	90.6907	102.59	93.6644	101.64	94.7195	94.48	94.5333	92.73	92.2438
101.71	90.6907	102.67	93.6644	101.85	94.7195	94.68	94.5333	93.04	92.1053
101.84	90.5405	102.98	93.6644	102.11	94.7195	94.85	94.5333	93.12	92.1053
101.97	90.5405	103.16	93.6644	102.23	94.7195	94.96	94.5333	93.34	92.1053
102.15	90.5405	103.25	93.6644	102.35	94.7195	95.16	94.4	93.45	92.1053
102.29	90.5405	103.48	93.6644	102.51	94.7195	95.31	94.4	93.65	92.1053
102.43	90.5405	103.66	93.6644	102.71	94.7195	95.54	94.4	93.77	92.1053
102.57	90.5405	103.83	93.4931	102.84	94.7195	95.69	94.4	93.96	92.1053
102.81	90.5405	103.93	93.4931	103	94.7195	95.93	94.4	94.05	92.1053
102.86	90.3904	104.19	93.4931	103.09	94.5545	96	94.4	94.25	91.9668
103.08	90.3904	104.4	93.4931	103.26	94.5545	96.21	94.4	94.42	91.9668
103.24	90.3904	104.51	93.4931	103.54	94.5545	96.39	94.2667	94.62	91.9668
103.4	90.3904	104.73	93.4931	103.77	94.5545	96.56	94.2667	94.86	91.9668
103.59	90.3904	104.86	93.4931	103.8	94.5545	96.78	94.2667	94.94	91.9668
103.73	90.3904	105	93.4931	103.97	94.5545	96.87	94.2667	95.06	91.9668
103.93	90.3904	105.18	93.4931	104.07	94.5545	97.09	94.2667	95.35	91.9668
104.08	90.2402	105.38	93.3219	104.3	94.5545	97.27	94.2667	95.4	91.9668
104.29	90.2402	105.58	93.3219	104.47	94.5545	97.46	94.2667	95.64	91.8282
104.35	90.2402	105.73	93.3219	104.64	94.5545	97.62	94.1333	95.8	91.8282
104.55	90.2402	105.92	93.3219	104.83	94.5545	97.78	94.1333	95.95	91.8282
104.73	90.2402	106.04	93.3219	104.95	94.5545	97.96	94.1333	96.07	91.8282
104.87	90.2402	106.19	93.3219	105.1	94.3894	98.11	94.1333	96.22	91.8282
105.05	90.2402	106.4	93.3219	105.27	94.3894	98.23	94.1333	96.45	91.8282
105.24	90.0901	106.58	93.3219	105.46	94.3894	98.45	94.1333	96.51	91.8282
105.39	90.0901	106.72	93.3219	105.57	94.3894	98.56	94	96.74	91.8282
105.55	90.0901	106.89	93.3219	105.7	94.3894	98.75	94	96.91	91.6898
105.75	90.0901	107.07	93.1507	105.91	94.3894	98.88	94	97.05	91.6898
105.96	90.0901	107.24	93.1507	106.18	94.3894	99.08	94	97.19	91.6898
106.13	90.0901	107.37	93.1507	106.29	94.3894	99.13	94	97.36	91.6898
106.26	90.0901	107.6	93.1507	106.42	94.3894	99.36	94	97.59	91.6898
106.41	89.9399	107.7	93.1507	106.54	94.3894	99.52	94	97.78	91.6898
106.6	89.9399	107.87	93.1507	106.8	94.3894	99.65	93.8667	97.93	91.6898
106.71	89.9399	108.07	93.1507	106.97	94.3894	99.87	93.8667	98.03	91.6898
106.83	89.9399	108.19	93.1507	107.05	94.2244	100.05	93.8667	98.26	91.5512
107.09	89.9399	108.43	93.1507	107.16	94.2244	100.15	93.8667	98.37	91.5512
107.27	89.9399	108.63	92.9794	107.39	94.2244	100.35	93.8667	98.6	91.5512
107.44	89.9399	108.63	92.9794	107.5	94.2244	100.49	93.8667	98.79	91.5512
107.56	89.7898	108.94	92.9794	107.67	94.2244	100.59	93.8667	98.89	91.5512
107.73	89.7898	109.07	92.9794	107.88	94.2244	100.76	93.7333	99.09	91.5512
107.97	89.7898	109.28	92.9794	107.96	94.2244	100.96	93.7333	99.27	91.5512
108.15	89.7898	109.42	92.9794	108.11	94.2244	101.16	93.7333	99.44	91.5512
108.29	89.7898	109.62	92.9794	108.31	94.2244	101.26	93.7333	99.59	91.4127
108.42	89.7898	109.84	92.9794	108.46	94.2244	101.47	93.7333	99.85	91.4127
108.62	89.7898	109.9	92.9794	108.65	94.2244	101.53	93.7333	99.94	91.4127
108.81	89.6396	110.1	92.9794	108.84	94.0594	101.76	93.7333	100.19	91.4127
108.89	89.6396	110.28	92.8082	108.97	94.0594	101.91	93.6	100.36	91.4127
109.09	89.6396	110.46	92.8082	109.08	94.0594	102.06	93.6	100.48	91.4127
109.29	89.6396	110.56	92.8082	109.35	94.0594	102.24	93.6	100.59	91.4127
109.42	89.6396	110.8	92.8082	109.43	94.0594	102.31	93.6	100.77	91.4127
109.71	89.6396	110.85	92.8082	109.66	94.0594	102.54	93.6	101	91.4127
109.87	89.6396	111.07	92.8082	109.82	94.0594	102.65	93.6	101.16	91.2742
110.03	89.6396	111.17	92.8082	109.94	94.0594	102.81	93.4667	101.31	91.2742
110.06	89.4895	111.37	92.8082	110.07	94.0594	102.98	93.4667	101.42	91.2742
110.25	89.4895	111.51	92.8082	110.34	94.0594	103.14	93.4667	101.64	91.2742
110.44	89.4895	111.72	92.637	110.53	94.0594	103.35	93.4667	101.75	91.2742
110.57	89.4895	111.87	92.637	110.57	93.8944	103.51	93.4667	101.93	91.2742
110.79	89.4895	112.01	92.637	110.83	93.8944	103.64	93.4667	102.1	91.2742
110.89	89.4895	112.17	92.637	111	93.8944	103.82	93.4667	102.21	91.2742
111.07	89.4895	112.36	92.637	111.15	93.8944	104.03	93.3333	102.42	91.2742
111.32	89.3393	112.51	92.637	111.3	93.8944	104.1	93.3333	102.53	91.1357
111.41	89.3393	112.58	92.637	111.54	93.8944	104.36	93.3333	102.71	91.1357
111.61	89.3393	112.73	92.637	111.72	93.8944	104.49	93.3333	102.9	91.1357
111.77	89.3393	112.96	92.637	111.87	93.8944	104.65	93.3333	103.04	91.1357
111.94	89.3393	113.06	92.637	112.07	93.8944	104.81	93.3333	103.14	91.1357
112.1	89.3393	113.26	92.4657	112.22	93.8944	105	93.3333	103.34	91.1357
112.28	89.3393	113.4	92.4657	112.36	93.8944	105.19	93.2	103.56	91.1357
112.44	89.1892	113.54	92.4657	112.48	93.8944	105.33	93.2	103.67	91.1357
112.53	89.1892	113.75	92.4657	112.71	93.7294	105.46	93.2	103.77	91.1357
112.72	89.1892	113.91	92.4657	112.87	93.7294	105.68	93.2	103.95	90.9972
112.87	89.1892	114.06	92.4657	113.09	93.7294	105.78	93.2	104.09	90.9972
113.1	89.1892	114.13	92.4657	113.24	93.7294	105.98	93.2	104.29	90.9972
113.2	89.1892	114.42	92.4657	113.36	93.7294	106.12	93.2	104.48	90.9972
113.35	89.1892	114.63	92.4657	113.52	93.7294	106.29	93.0667	104.62	90.9972
113.53	89.1892	114.68	92.2945	113.66	93.7294	106.46	93.0667	104.78	90.9972
113.71	89.039	114.92	92.2945	113.86	93.7294	106.62	93.0667	104.91	90.9972
113.85	89.039	115.04	92.2945	113.96	93.7294	106.81	93.0667	105.11	90.9972
114.02	89.039	115.18	92.2945	114.15	93.7294	106.99	93.0667	105.31	90.9972
114.17	89.039	115.3	92.2945	114.37	93.7294	107.12	93.0667	105.49	90.8587
114.34	89.039	115.56	92.2945	114.56	93.5644	107.35	92.9333	105.7	90.8587
114.51	89.039	115.66	92.2945	114.71	93.5644	107.53	92.9333	105.83	90.8587
114.66	89.039	115.86	92.2945	114.82	93.5644	107.67	92.9333	105.95	90.8587
114.86	88.8889	116.01	92.2945	115.09	93.5644	107.87	92.9333	106.18	90.8587
115	88.8889	116.22	92.2945	115.23	93.5644	108.03	92.9333	106.36	90.8587
115.17	88.8889	116.34	92.1233	115.36	93.5644	108.21	92.9333	106.51	90.8587
115.33	88.8889	116.52	92.1233	115.59	93.5644	108.49	92.9333	106.65	90.8587
115.51	88.8889	116.67	92.1233	115.74	93.5644	108.61	92.8	106.8	90.8587
115.72	88.8889	116.83	92.1233	115.86	93.5644	108.7	92.8	107	90.7202
115.86	88.8889	116.98	92.1233	116.02	93.5644	108.87	92.8	107.11	90.7202
115.96	88.8889	117.17	92.1233	116.19	93.5644	109.07	92.8	107.37	90.7202
116.1	88.7387	117.35	92.1233	116.37	93.5644	109.24	92.8	107.48	90.7202
116.28	88.7387	117.47	92.1233	116.52	93.3993	109.38	92.8	107.63	90.7202
116.63	88.7387	117.63	92.1233	116.68	93.3993	109.59	92.8	107.73	90.7202
116.7	88.7387	117.81	91.952	116.79	93.3993	109.74	92.6667	107.92	90.7202
116.87	88.7387	117.91	91.952	117.03	93.3993	109.93	92.6667	108.1	90.7202
117.01	88.7387	118.1	91.952	117.12	93.3993	110.14	92.6667	108.27	90.7202
117.28	88.7387	118.3	91.952	117.32	93.3993	110.24	92.6667	108.54	90.5817
117.34	88.7387	118.45	91.952	117.52	93.3993	110.47	92.6667	108.69	90.5817
117.62	88.5886	118.63	91.952	117.69	93.3993	110.59	92.6667	108.81	90.5817
117.72	88.5886	118.85	91.952	117.79	93.3993	110.7	92.5333	108.97	90.5817
117.86	88.5886	119.01	91.952	118	93.3993	110.88	92.5333	109.2	90.5817
118.13	88.5886	119.22	91.952	118.17	93.3993	111.06	92.5333	109.4	90.5817
118.32	88.5886	119.34	91.952	118.25	93.3993	111.26	92.5333	109.57	90.5817
118.4	88.5886	119.47	91.7808	118.42	93.2343	111.46	92.5333	109.73	90.5817
118.53	88.5886	119.73	91.7808	118.5	93.2343	111.54	92.5333	109.79	90.5817
118.73	88.4384	119.78	91.7808	118.68	93.2343	111.69	92.5333	109.97	90.5817
118.91	88.4384	119.97	91.7808	118.83	93.2343	111.85	92.4	110.16	90.4432
119.07	88.4384	120.21	91.7808	119.09	93.2343	111.99	92.4	110.27	90.4432
119.23	88.4384	120.34	91.7808	119.27	93.2343	112.19	92.4	110.49	90.4432
119.5	88.4384	120.53	91.7808	119.38	93.2343	112.37	92.4	110.65	90.4432
119.53	88.4384	120.68	91.7808	119.55	93.2343	112.54	92.4	110.78	90.4432
119.72	88.4384	120.8	91.7808	119.73	93.2343	112.66	92.4	110.99	90.4432
119.86	88.4384	120.97	91.7808	119.86	93.2343	112.76	92.4	111.11	90.4432
120.09	88.2883	121.12	91.6096	119.98	93.2343	113	92.2667	111.27	90.4432
120.26	88.2883	121.32	91.6096	120.21	93.2343	113.18	92.2667	111.41	90.4432
120.44	88.2883	121.53	91.6096	120.35	93.0693	113.34	92.2667	111.59	90.4432
120.55	88.2883	121.61	91.6096	120.55	93.0693	113.39	92.2667	111.75	90.3047
120.74	88.2883	121.86	91.6096	120.65	93.0693	113.61	92.2667	111.96	90.3047
120.85	88.2883	121.96	91.6096	120.8	93.0693	113.78	92.2667	112.05	90.3047
121.04	88.2883	122.17	91.6096	121.02	93.0693	113.9	92.1333	112.24	90.3047
121.28	88.2883	122.35	91.6096	121.21	93.0693	114.13	92.1333	112.4	90.3047
121.44	88.1381	122.53	91.6096	121.36	93.0693	114.22	92.1333	112.53	90.3047
121.65	88.1381	122.64	91.4384	121.58	93.0693	114.45	92.1333	112.72	90.3047
121.74	88.1381	122.84	91.4384	121.71	93.0693	114.6	92.1333	112.91	90.3047
121.94	88.1381	122.98	91.4384	121.88	93.0693	114.75	92.1333	113.06	90.3047
122.1	88.1381	123.22	91.4384	122.06	93.0693	114.94	92.1333	113.21	90.3047
122.27	88.1381	123.36	91.4384	122.27	93.0693	115.06	92	113.4	90.3047
122.49	88.1381	123.56	91.4384	122.32	92.9043	115.26	92	113.56	90.1662
122.65	88.1381	123.74	91.4384	122.51	92.9043	115.37	92	113.68	90.1662
122.76	87.988	123.79	91.4384	122.76	92.9043	115.56	92	113.91	90.1662
122.88	87.988	123.94	91.4384	122.96	92.9043	115.71	92	114.12	90.1662
123.04	87.988	124.18	91.4384	123.15	92.9043	115.85	92	114.24	90.1662
123.23	87.988	124.37	91.2671	123.26	92.9043	116.04	92	114.45	90.1662
123.33	87.988	124.51	91.2671	123.42	92.9043	116.23	91.8667	114.54	90.1662
123.53	87.988	124.69	91.2671	123.6	92.9043	116.45	91.8667	114.71	90.1662
123.65	87.988	124.79	91.2671	123.82	92.9043	116.56	91.8667	114.88	90.1662
123.88	87.988	124.96	91.2671	123.99	92.9043	116.67	91.8667	115.05	90.1662
124	87.988	125.14	91.2671	124.19	92.9043	116.91	91.8667	115.23	90.1662
124.22	87.8378	125.3	91.2671	124.3	92.9043	117.07	91.8667	115.33	90.0277
124.29	87.8378	125.47	91.2671	124.54	92.7393	117.16	91.7333	115.58	90.0277
124.41	87.8378	125.63	91.2671	124.64	92.7393	117.39	91.7333	115.77	90.0277
124.56	87.8378	125.74	91.2671	124.84	92.7393	117.63	91.7333	115.83	90.0277
124.8	87.8378	125.92	91.0959	124.98	92.7393	117.73	91.7333	115.94	90.0277
124.87	87.8378	126.18	91.0959	125.07	92.7393	118.01	91.7333	116.15	90.0277
125.07	87.8378	126.32	91.0959	125.31	92.7393	118.08	91.7333	116.33	90.0277
125.32	87.8378	126.47	91.0959	125.44	92.7393	118.25	91.7333	116.59	90.0277
125.46	87.6877	126.57	91.0959	125.69	92.7393	118.46	91.6	116.76	90.0277
125.59	87.6877	126.76	91.0959	125.82	92.7393	118.64	91.6	116.87	90.0277
125.74	87.6877	126.89	91.0959	125.99	92.7393	118.84	91.6	117.07	90.0277
125.82	87.6877	127.03	91.0959	126.17	92.7393	118.93	91.6	117.27	89.8892
126.08	87.6877	127.22	91.0959	126.3	92.7393	119.15	91.6	117.43	89.8892
126.2	87.6877	127.33	91.0959	126.49	92.5743	119.27	91.6	117.56	89.8892
126.37	87.6877	127.62	90.9247	126.61	92.5743	119.38	91.6	117.73	89.8892
126.54	87.6877	127.79	90.9247	126.82	92.5743	119.56	91.4667	117.88	89.8892
126.71	87.5375	127.92	90.9247	126.98	92.5743	119.79	91.4667	118.03	89.8892
126.8	87.5375	128.07	90.9247	127.11	92.5743	119.96	91.4667	118.23	89.8892
127.04	87.5375	128.25	90.9247	127.29	92.5743	120.1	91.4667	118.42	89.8892
127.23	87.5375	128.41	90.9247	127.49	92.5743	120.23	91.4667	118.54	89.8892
127.34	87.5375	128.6	90.9247	127.59	92.5743	120.43	91.4667	118.66	89.8892
127.46	87.5375	128.73	90.9247	127.75	92.5743	120.65	91.3333	118.93	89.8892
127.65	87.5375	128.96	90.9247	127.98	92.5743	120.79	91.3333	119.12	89.7507
127.84	87.5375	129.06	90.9247	128.07	92.5743	120.91	91.3333	119.24	89.7507
128.04	87.5375	129.24	90.7534	128.24	92.5743	121.15	91.3333	119.45	89.7507
128.15	87.3874	129.35	90.7534	128.38	92.4092	121.23	91.3333	119.65	89.7507
128.33	87.3874	129.51	90.7534	128.59	92.4092	121.43	91.3333	119.8	89.7507
128.48	87.3874	129.71	90.7534	128.77	92.4092	121.56	91.3333	119.97	89.7507
128.65	87.3874	129.91	90.7534	128.94	92.4092	121.74	91.2	120.11	89.7507
128.81	87.3874	130.03	90.7534	129.1	92.4092	121.85	91.2	120.32	89.7507
128.97	87.3874	130.26	90.7534	129.25	92.4092	122.11	91.2	120.49	89.7507
129.17	87.3874	130.35	90.7534	129.42	92.4092	122.29	91.2	120.66	89.7507
129.25	87.3874	130.5	90.7534	129.61	92.4092	122.37	91.2	120.84	89.7507
129.5	87.2372	130.66	90.7534	129.82	92.4092	122.56	91.2	121.03	89.7507
129.67	87.2372	130.84	90.5822	129.98	92.4092	122.7	91.2	121.25	89.6122
129.82	87.2372	130.94	90.5822	130.14	92.4092	122.9	91.0667	121.4	89.6122
129.99	87.2372	131.13	90.5822	130.24	92.4092	123.12	91.0667	121.54	89.6122
130.17	87.2372	131.29	90.5822	130.44	92.4092	123.18	91.0667	121.67	89.6122
130.33	87.2372	131.43	90.5822	130.6	92.2442	123.36	91.0667	121.89	89.6122
130.47	87.2372	131.64	90.5822	130.77	92.2442	123.51	91.0667	122.04	89.6122
130.64	87.2372	131.75	90.5822	130.96	92.2442	123.65	91.0667	122.22	89.6122
130.8	87.2372	131.9	90.5822	131.12	92.2442	123.77	91.0667	122.37	89.6122
130.97	87.0871	132.03	90.5822	131.33	92.2442	123.92	90.9333	122.49	89.6122
131.17	87.0871	132.24	90.5822	131.41	92.2442	124.22	90.9333	122.64	89.6122
131.35	87.0871	132.38	90.5822	131.64	92.2442	124.26	90.9333	122.84	89.6122
131.57	87.0871	132.51	90.411	131.74	92.2442	124.5	90.9333	123.01	89.6122
131.64	87.0871	132.69	90.411	131.86	92.2442	124.7	90.9333	123.17	89.4737
131.84	87.0871	132.9	90.411	132.12	92.2442	124.85	90.9333	123.31	89.4737
132.01	87.0871	132.99	90.411	132.24	92.2442	124.92	90.8	123.49	89.4737
132.14	87.0871	133.25	90.411	132.42	92.2442	125.1	90.8	123.62	89.4737
132.37	87.0871	133.41	90.411	132.62	92.0792	125.31	90.8	123.81	89.4737
132.51	86.9369	133.58	90.411	132.73	92.0792	125.47	90.8	124.03	89.4737
132.7	86.9369	133.68	90.411	132.91	92.0792	125.68	90.8	124.12	89.4737
132.9	86.9369	133.9	90.411	133.08	92.0792	125.78	90.8	124.19	89.4737
133.13	86.9369	133.97	90.411	133.22	92.0792	125.98	90.8	124.43	89.4737
133.26	86.9369	134.14	90.2397	133.33	92.0792	126.13	90.6667	124.59	89.4737
133.42	86.9369	134.31	90.2397	133.49	92.0792	126.28	90.6667	124.77	89.4737
133.6	86.9369	134.48	90.2397	133.77	92.0792	126.46	90.6667	124.89	89.4737
133.81	86.9369	134.68	90.2397	133.89	92.0792	126.66	90.6667	125.19	89.4737
133.94	86.9369	134.8	90.2397	134.02	92.0792	126.83	90.6667	125.22	89.3352
134.11	86.7868	135.02	90.2397	134.18	92.0792	127.03	90.6667	125.44	89.3352
134.22	86.7868	135.24	90.2397	134.4	92.0792	127.1	90.6667	125.58	89.3352
134.37	86.7868	135.38	90.2397	134.5	92.0792	127.26	90.5333	125.75	89.3352
134.59	86.7868	135.61	90.2397	134.72	91.9142	127.51	90.5333	125.93	89.3352
134.71	86.7868	135.77	90.2397	134.86	91.9142	127.61	90.5333	126.04	89.3352
134.87	86.7868	135.98	90.2397	135.05	91.9142	127.81	90.5333	126.21	89.3352
135.08	86.7868	136.09	90.0685	135.21	91.9142	128	90.5333	126.41	89.3352
135.2	86.7868	136.23	90.0685	135.34	91.9142	128.1	90.5333	126.56	89.3352
135.44	86.7868	136.43	90.0685	135.51	91.9142	128.26	90.5333	126.79	89.3352
135.58	86.6366	136.6	90.0685	135.67	91.9142	128.49	90.4	126.92	89.3352
135.76	86.6366	136.75	90.0685	135.85	91.9142	128.67	90.4	127.11	89.3352
135.89	86.6366	136.98	90.0685	136.02	91.9142	128.81	90.4	127.2	89.3352
136.11	86.6366	137.25	90.0685	136.21	91.9142	129	90.4	127.34	89.1967
136.24	86.6366	137.32	90.0685	136.37	91.9142	129.21	90.4	127.55	89.1967
136.45	86.6366	137.62	90.0685	136.49	91.9142	129.29	90.4	127.75	89.1967
136.54	86.6366	137.79	90.0685	136.67	91.7492	129.52	90.4	127.92	89.1967
136.71	86.6366	137.92	90.0685	136.81	91.7492	129.67	90.2667	128.12	89.1967
136.9	86.6366	138.08	89.8973	137	91.7492	129.87	90.2667	128.27	89.1967
137.07	86.6366	138.27	89.8973	137.19	91.7492	130.08	90.2667	128.38	89.1967
137.21	86.4865	138.39	89.8973	137.3	91.7492	130.15	90.2667	128.58	89.1967
137.36	86.4865	138.58	89.8973	137.52	91.7492	130.36	90.2667	128.75	89.1967
137.54	86.4865	138.77	89.8973	137.7	91.7492	130.5	90.2667	128.94	89.1967
137.75	86.4865	138.91	89.8973	137.85	91.7492	130.71	90.2667	129.07	89.1967
137.86	86.4865	139.12	89.8973	137.98	91.7492	130.86	90.1333	129.19	89.1967
138.04	86.4865	139.29	89.8973	138.2	91.7492	131.05	90.1333	129.37	89.1967
138.26	86.4865	139.53	89.8973	138.39	91.7492	131.2	90.1333	129.49	89.1967
138.39	86.4865	139.63	89.8973	138.49	91.7492	131.35	90.1333	129.7	89.0582
138.5	86.4865	139.76	89.8973	138.69	91.7492	131.5	90.1333	129.93	89.0582
138.68	86.4865	139.95	89.726	138.83	91.7492	131.69	90.1333	130.12	89.0582
138.84	86.3363	140.1	89.726	139.02	91.5842	131.9	90.1333	130.2	89.0582
138.96	86.3363	140.28	89.726	139.18	91.5842	132.08	90	130.35	89.0582
139.17	86.3363	140.5	89.726	139.34	91.5842	132.19	90	130.49	89.0582
139.36	86.3363	140.62	89.726	139.51	91.5842	132.37	90	130.66	89.0582
139.54	86.3363	140.76	89.726	139.66	91.5842	132.49	90	130.84	89.0582
139.67	86.3363	140.9	89.726	139.81	91.5842	132.59	90	131.06	89.0582
139.82	86.3363	141.1	89.726	140	91.5842	132.69	90	131.22	89.0582
140.06	86.3363	141.21	89.726	140.19	91.5842	133.01	90	131.3	89.0582
140.23	86.3363	141.37	89.726	140.32	91.5842	133.18	89.8667	131.5	89.0582
140.35	86.3363	141.59	89.726	140.53	91.5842	133.31	89.8667	131.7	89.0582
140.49	86.1862	141.71	89.5548	140.67	91.5842	133.55	89.8667	131.89	89.0582
140.63	86.1862	141.84	89.5548	140.85	91.5842	133.73	89.8667	132.04	88.9197
140.84	86.1862	142.09	89.5548	141.04	91.5842	133.86	89.8667	132.14	88.9197
141	86.1862	142.16	89.5548	141.11	91.5842	133.98	89.8667	132.35	88.9197
141.22	86.1862	142.37	89.5548	141.29	91.5842	134.22	89.8667	132.51	88.9197
141.32	86.1862	142.47	89.5548	141.48	91.4191	134.38	89.7333	132.7	88.9197
141.58	86.1862	142.56	89.5548	141.66	91.4191	134.49	89.7333	132.92	88.9197
141.66	86.1862	142.85	89.5548	141.81	91.4191	134.71	89.7333	133.09	88.9197
141.87	86.1862	142.9	89.5548	141.97	91.4191	134.83	89.7333	133.24	88.9197
142.06	86.1862	143.12	89.5548	142.15	91.4191	134.98	89.7333	133.43	88.9197
142.19	86.036	143.34	89.5548	142.32	91.4191	135.23	89.7333	133.52	88.9197
142.37	86.036	143.47	89.3836	142.51	91.4191	135.4	89.7333	133.75	88.9197
142.53	86.036	143.63	89.3836	142.63	91.4191	135.59	89.6	133.95	88.9197
142.72	86.036	143.78	89.3836	142.77	91.4191	135.68	89.6	134.03	88.9197
142.94	86.036	143.84	89.3836	142.95	91.4191	135.84	89.6	134.24	88.9197
143.01	86.036	144.07	89.3836	143.13	91.4191	135.98	89.6	134.42	88.9197
143.17	86.036	144.25	89.3836	143.32	91.4191	136.16	89.6	134.64	88.9197
143.4	86.036	144.36	89.3836	143.53	91.4191	136.29	89.6	134.85	88.7812
143.48	86.036	144.54	89.3836	143.67	91.4191	136.43	89.6	134.94	88.7812
143.68	86.036	144.58	89.3836	143.86	91.2541	136.63	89.4667	135.17	88.7812
143.86	86.036	144.89	89.3836	144.05	91.2541	136.81	89.4667	135.34	88.7812
144.06	85.8859	145.03	89.3836	144.15	91.2541	136.91	89.4667	135.45	88.7812
144.2	85.8859	145.19	89.3836	144.35	91.2541	137.11	89.4667	135.66	88.7812
144.38	85.8859	145.39	89.2123	144.54	91.2541	137.3	89.4667	135.81	88.7812
144.53	85.8859	145.58	89.2123	144.72	91.2541	137.44	89.4667	135.99	88.7812
144.73	85.8859	145.69	89.2123	144.91	91.2541	137.56	89.4667	136.13	88.7812
144.83	85.8859	145.83	89.2123	145.04	91.2541	137.73	89.3333	136.29	88.7812
145.04	85.8859	146.04	89.2123	145.23	91.2541	137.9	89.3333	136.51	88.7812
145.26	85.8859	146.15	89.2123	145.35	91.2541	138.13	89.3333	136.58	88.7812
145.39	85.8859	146.38	89.2123	145.47	91.2541	138.23	89.3333	136.76	88.7812
145.52	85.8859	146.55	89.2123	145.65	91.2541	138.46	89.3333	136.88	88.7812
145.73	85.8859	146.69	89.2123	145.82	91.2541	138.63	89.3333	137.09	88.7812
145.95	85.7357	146.86	89.2123	145.98	91.2541	138.73	89.3333	137.26	88.7812
146.05	85.7357	147.08	89.2123	146.15	91.2541	138.91	89.3333	137.5	88.6427
146.22	85.7357	147.15	89.2123	146.36	91.0891	139.03	89.2	137.6	88.6427
146.4	85.7357	147.4	89.0411	146.52	91.0891	139.25	89.2	137.79	88.6427
146.54	85.7357	147.61	89.0411	146.64	91.0891	139.4	89.2	138.02	88.6427
146.75	85.7357	147.74	89.0411	146.76	91.0891	139.6	89.2	138.1	88.6427
146.88	85.7357	147.89	89.0411	146.91	91.0891	139.79	89.2	138.24	88.6427
147.05	85.7357	148.09	89.0411	147.18	91.0891	139.89	89.2	138.43	88.6427
147.19	85.7357	148.19	89.0411	147.34	91.0891	140.07	89.2	138.6	88.6427
147.36	85.7357	148.35	89.0411	147.54	91.0891	140.22	89.0667	138.77	88.6427
147.51	85.7357	148.49	89.0411	147.71	91.0891	140.38	89.0667	138.91	88.6427
147.74	85.5856	148.67	89.0411	147.83	91.0891	140.57	89.0667	139.15	88.6427
147.83	85.5856	148.81	89.0411	147.98	91.0891	140.67	89.0667	139.31	88.6427
148.01	85.5856	149.03	89.0411	148.16	91.0891	140.88	89.0667	139.48	88.6427
148.2	85.5856	149.16	88.8699	148.33	91.0891	141.07	89.0667	139.64	88.6427
148.35	85.5856	149.42	88.8699	148.46	91.0891	141.2	89.0667	139.82	88.6427
148.46	85.5856	149.54	88.8699	148.62	91.0891	141.36	89.0667	139.97	88.6427
148.72	85.5856	149.72	88.8699	148.81	90.9241	141.56	88.9333	140.12	88.5042
148.83	85.5856	149.95	88.8699	148.98	90.9241	141.74	88.9333	140.29	88.5042
149.01	85.5856	150.08	88.8699	149.1	90.9241	141.87	88.9333	140.36	88.5042
149.14	85.5856	150.25	88.8699	149.3	90.9241	142.09	88.9333	140.56	88.5042
149.32	85.5856	150.41	88.8699	149.48	90.9241	142.28	88.9333	140.75	88.5042
149.51	85.5856	150.63	88.8699	149.54	90.9241	142.41	88.9333	140.95	88.5042
149.68	85.4354	150.71	88.8699	149.77	90.9241	142.58	88.9333	141.06	88.5042
149.81	85.4354	150.91	88.8699	149.93	90.9241	142.67	88.8	141.23	88.5042
149.98	85.4354	151.01	88.8699	150.1	90.9241	142.81	88.8	141.4	88.5042
150.12	85.4354	151.17	88.6986	150.26	90.9241	143.04	88.8	141.63	88.5042
150.29	85.4354	151.4	88.6986	150.31	90.9241	143.17	88.8	141.79	88.5042
150.47	85.4354	151.56	88.6986	150.57	90.9241	143.31	88.8	141.87	88.5042
150.65	85.4354	151.69	88.6986	150.79	90.9241	143.52	88.8	142.07	88.5042
150.78	85.4354	151.89	88.6986	150.93	90.9241	143.63	88.8	142.23	88.5042
151	85.4354	152.07	88.6986	151.08	90.9241	143.81	88.8	142.36	88.5042
151.19	85.4354	152.26	88.6986	151.14	90.9241	143.99	88.6667	142.49	88.5042
151.29	85.4354	152.34	88.6986	151.4	90.7591	144.23	88.6667	142.65	88.5042
151.45	85.4354	152.54	88.6986	151.51	90.7591	144.32	88.6667	142.89	88.5042
151.66	85.2853	152.77	88.6986	151.74	90.7591	144.47	88.6667	143.02	88.5042
151.81	85.2853	152.93	88.6986	151.92	90.7591	144.67	88.6667	143.21	88.3657
151.9	85.2853	153.11	88.6986	151.99	90.7591	144.82	88.6667	143.38	88.3657
152.04	85.2853	153.24	88.6986	152.23	90.7591	144.97	88.6667	143.57	88.3657
152.22	85.2853	153.43	88.5274	152.33	90.7591	145.09	88.5333	143.72	88.3657
152.43	85.2853	153.68	88.5274	152.55	90.7591	145.36	88.5333	143.86	88.3657
152.57	85.2853	153.84	88.5274	152.72	90.7591	145.42	88.5333	144.04	88.3657
152.75	85.2853	154	88.5274	152.95	90.7591	145.64	88.5333	144.26	88.3657
152.92	85.2853	154.17	88.5274	153.06	90.7591	145.83	88.5333	144.35	88.3657
153.09	85.2853	154.31	88.5274	153.23	90.7591	146.05	88.5333	144.52	88.3657
153.34	85.2853	154.46	88.5274	153.4	90.7591	146.18	88.5333	144.69	88.3657
153.38	85.2853	154.63	88.5274	153.54	90.7591	146.34	88.5333	144.92	88.3657
153.53	85.1351	154.81	88.5274	153.78	90.7591	146.52	88.4	145.02	88.3657
153.71	85.1351	154.89	88.5274	153.94	90.7591	146.65	88.4	145.18	88.3657
153.94	85.1351	155.16	88.5274	154.13	90.5941	146.8	88.4	145.37	88.3657
154.09	85.1351	155.33	88.5274	154.21	90.5941	147.03	88.4	145.51	88.3657
154.22	85.1351	155.47	88.3562	154.38	90.5941	147.18	88.4	145.72	88.3657
154.41	85.1351	155.62	88.3562	154.59	90.5941	147.36	88.4	145.85	88.3657
154.58	85.1351	155.79	88.3562	154.77	90.5941	147.53	88.4	146.06	88.3657
154.74	85.1351	155.99	88.3562	154.89	90.5941	147.65	88.2667	146.2	88.3657
154.89	85.1351	156.16	88.3562	155.14	90.5941	147.87	88.2667	146.38	88.2271
155.05	85.1351	156.28	88.3562	155.25	90.5941	148.04	88.2667	146.55	88.2271
155.27	85.1351	156.46	88.3562	155.46	90.5941	148.24	88.2667	146.65	88.2271
155.45	85.1351	156.61	88.3562	155.7	90.5941	148.41	88.2667	146.79	88.2271
155.56	84.985	156.78	88.3562	155.82	90.5941	148.53	88.2667	147.03	88.2271
155.74	84.985	156.94	88.3562	155.95	90.5941	148.7	88.2667	147.2	88.2271
155.86	84.985	157.14	88.3562	156.18	90.5941	148.89	88.2667	147.36	88.2271
156.12	84.985	157.36	88.3562	156.31	90.5941	149.02	88.1333	147.54	88.2271
156.19	84.985	157.47	88.3562	156.47	90.5941	149.19	88.1333	147.65	88.2271
156.39	84.985	157.73	88.1849	156.69	90.5941	149.39	88.1333	147.83	88.2271
156.63	84.985	157.84	88.1849	156.83	90.5941	149.59	88.1333	148.04	88.2271
156.77	84.985	158.02	88.1849	157.08	90.429	149.79	88.1333	148.09	88.2271
156.9	84.985	158.23	88.1849	157.21	90.429	149.86	88.1333	148.35	88.2271
157.11	84.985	158.28	88.1849	157.43	90.429	150.08	88.1333	148.45	88.2271
157.22	84.985	158.47	88.1849	157.61	90.429	150.22	88.1333	148.68	88.2271
157.38	84.985	158.72	88.1849	157.76	90.429	150.41	88	148.82	88.2271
157.55	84.985	158.84	88.1849	157.9	90.429	150.55	88	148.97	88.2271
157.7	84.8348	158.99	88.1849	158.07	90.429	150.76	88	149.07	88.2271
157.89	84.8348	159.17	88.1849	158.3	90.429	150.9	88	149.29	88.2271
158.05	84.8348	159.29	88.1849	158.43	90.429	151.08	88	149.43	88.2271
158.22	84.8348	159.53	88.1849	158.58	90.429	151.23	88	149.61	88.2271
158.42	84.8348	159.62	88.1849	158.75	90.429	151.34	88	149.81	88.0886
158.55	84.8348	159.85	88.0137	158.86	90.429	151.61	87.8667	149.97	88.0886
158.73	84.8348	159.96	88.0137	159.04	90.429	151.77	87.8667	150.12	88.0886
158.91	84.8348	160.2	88.0137	159.22	90.429	151.87	87.8667	150.34	88.0886
159.09	84.8348	160.32	88.0137	159.4	90.429	152.08	87.8667	150.49	88.0886
159.2	84.8348	160.44	88.0137	159.54	90.429	152.27	87.8667	150.63	88.0886
159.4	84.8348	160.71	88.0137	159.68	90.429	152.39	87.8667	150.8	88.0886
159.57	84.8348	160.82	88.0137	159.89	90.264	152.56	87.8667	150.94	88.0886
159.75	84.8348	160.98	88.0137	160.05	90.264	152.73	87.8667	151.11	88.0886
159.91	84.6847	161.11	88.0137	160.16	90.264	152.95	87.7333	151.3	88.0886
160.07	84.6847	161.22	88.0137	160.39	90.264	153.09	87.7333	151.42	88.0886
160.22	84.6847	161.45	88.0137	160.61	90.264	153.28	87.7333	151.62	88.0886
160.46	84.6847	161.58	88.0137	160.65	90.264	153.36	87.7333	151.88	88.0886
160.64	84.6847	161.74	87.8425	160.82	90.264	153.53	87.7333	151.99	88.0886
160.84	84.6847	161.94	87.8425	160.9	90.264	153.72	87.7333	152.08	88.0886
160.95	84.6847	162.13	87.8425	161.1	90.264	153.93	87.7333	152.28	88.0886
161.07	84.6847	162.21	87.8425	161.24	90.264	154.1	87.6	152.48	88.0886
161.21	84.6847	162.36	87.8425	161.38	90.264	154.23	87.6	152.61	88.0886
161.43	84.6847	162.59	87.8425	161.52	90.264	154.4	87.6	152.75	88.0886
161.59	84.6847	162.72	87.8425	161.71	90.264	154.59	87.6	152.9	88.0886
161.75	84.6847	162.89	87.8425	161.79	90.264	154.71	87.6	153.13	88.0886
161.93	84.6847	163.11	87.8425	161.97	90.264	154.9	87.6	153.29	88.0886
162.03	84.5345	163.17	87.8425	162.09	90.264	155.04	87.6	153.45	88.0886
162.25	84.5345	163.35	87.8425	162.25	90.264	155.21	87.6	153.63	87.9501
162.33	84.5345	163.52	87.8425	162.4	90.264	155.32	87.4667	153.78	87.9501
162.56	84.5345	163.69	87.8425	162.61	90.264	155.59	87.4667	153.99	87.9501
162.82	84.5345	163.87	87.6712	162.77	90.099	155.72	87.4667	154.19	87.9501
163.01	84.5345	164.01	87.6712	162.86	90.099	155.82	87.4667	154.36	87.9501
163.14	84.5345	164.16	87.6712	163.02	90.099	156.06	87.4667	154.52	87.9501
163.35	84.5345	164.41	87.6712	163.27	90.099	156.22	87.4667	154.59	87.9501
163.47	84.5345	164.53	87.6712	163.34	90.099	156.37	87.4667	154.87	87.9501
163.62	84.5345	164.65	87.6712	163.54	90.099	156.55	87.3333	155	87.9501
163.73	84.5345	164.89	87.6712	163.7	90.099	156.74	87.3333	155.14	87.9501
163.98	84.5345	165.02	87.6712	163.84	90.099	156.91	87.3333	155.39	87.9501
164.14	84.5345	165.16	87.6712	163.96	90.099	157.03	87.3333	155.5	87.9501
164.27	84.3844	165.38	87.6712	164.24	90.099	157.23	87.3333	155.66	87.9501
164.41	84.3844	165.51	87.6712	164.31	90.099	157.35	87.3333	155.87	87.9501
164.57	84.3844	165.73	87.6712	164.49	90.099	157.57	87.3333	156	87.9501
164.76	84.3844	165.88	87.5	164.71	90.099	157.72	87.2	156.19	87.9501
164.95	84.3844	166.06	87.5	164.89	90.099	157.94	87.2	156.31	87.9501
165.04	84.3844	166.19	87.5	165.05	90.099	158.01	87.2	156.51	87.9501
165.28	84.3844	166.38	87.5	165.32	90.099	158.2	87.2	156.69	87.9501
165.45	84.3844	166.56	87.5	165.42	90.099	158.33	87.2	156.91	87.9501
165.56	84.3844	166.73	87.5	165.6	90.099	158.56	87.2	157.07	87.9501
165.72	84.3844	166.92	87.5	165.78	89.934	158.72	87.2	157.19	87.9501
165.9	84.3844	167.12	87.5	165.98	89.934	158.9	87.0667	157.39	87.9501
166.08	84.3844	167.26	87.5	166.17	89.934	159.01	87.0667	157.54	87.9501
166.22	84.3844	167.38	87.5	166.31	89.934	159.2	87.0667	157.75	87.9501
166.41	84.3844	167.6	87.5	166.51	89.934	159.34	87.0667	157.84	87.9501
166.64	84.2342	167.78	87.5	166.67	89.934	159.56	87.0667	158	87.9501
166.76	84.2342	168	87.5	166.88	89.934	159.69	87.0667	158.15	87.8116
166.92	84.2342	168.07	87.3288	167.1	89.934	159.88	87.0667	158.3	87.8116
167.09	84.2342	168.34	87.3288	167.24	89.934	160.05	87.0667	158.52	87.8116
167.27	84.2342	168.51	87.3288	167.36	89.934	160.19	86.9333	158.72	87.8116
167.47	84.2342	168.71	87.3288	167.62	89.934	160.39	86.9333	158.88	87.8116
167.68	84.2342	168.74	87.3288	167.75	89.934	160.51	86.9333	159.08	87.8116
167.86	84.2342	168.93	87.3288	167.89	89.934	160.67	86.9333	159.25	87.8116
168	84.2342	169.13	87.3288	168	89.934	160.82	86.9333	159.42	87.8116
168.15	84.2342	169.25	87.3288	168.2	89.934	160.98	86.9333	159.6	87.8116
168.28	84.2342	169.43	87.3288	168.36	89.934	161.1	86.9333	159.77	87.8116
168.42	84.2342	169.56	87.3288	168.55	89.934	161.2	86.8	159.94	87.8116
168.69	84.2342	169.72	87.3288	168.74	89.934	161.45	86.8	160.15	87.8116
168.78	84.0841	169.96	87.3288	168.9	89.934	161.62	86.8	160.24	87.8116
169	84.0841	170.07	87.1575	169.1	89.934	161.7	86.8	160.43	87.8116
169.15	84.0841	170.25	87.1575	169.32	89.769	161.97	86.8	160.58	87.8116
169.34	84.0841	170.36	87.1575	169.47	89.769	162.09	86.8	160.69	87.8116
169.5	84.0841	170.5	87.1575	169.67	89.769	162.28	86.8	160.83	87.8116
169.74	84.0841	170.72	87.1575	169.79	89.769	162.38	86.8	161.01	87.8116
169.84	84.0841	170.94	87.1575	169.92	89.769	162.56	86.6667	161.29	87.8116
170.02	84.0841	171.02	87.1575	170.07	89.769	162.77	86.6667	161.33	87.8116
170.18	84.0841	171.2	87.1575	170.25	89.769	162.95	86.6667	161.51	87.8116
170.26	84.0841	171.35	87.1575	170.4	89.769	163.06	86.6667	161.71	87.8116
170.52	84.0841	171.48	87.1575	170.51	89.769	163.28	86.6667	161.84	87.8116
170.69	84.0841	171.69	87.1575	170.73	89.769	163.47	86.6667	161.99	87.8116
170.84	84.0841	171.83	86.9863	170.88	89.769	163.6	86.6667	162.14	87.8116
170.92	84.0841	171.98	86.9863	171.04	89.769	163.85	86.6667	162.31	87.8116
171.06	83.9339	172.14	86.9863	171.26	89.769	164.02	86.5333	162.49	87.8116
171.26	83.9339	172.35	86.9863	171.36	89.769	164.16	86.5333	162.68	87.8116
171.43	83.9339	172.51	86.9863	171.59	89.769	164.23	86.5333	162.81	87.8116
171.64	83.9339	172.64	86.9863	171.73	89.769	164.42	86.5333	162.94	87.6731
171.71	83.9339	172.79	86.9863	171.92	89.769	164.62	86.5333	163.14	87.6731
171.86	83.9339	173	86.9863	172.07	89.769	164.79	86.5333	163.28	87.6731
172.1	83.9339	173.21	86.9863	172.28	89.769	164.95	86.5333	163.48	87.6731
172.2	83.9339	173.31	86.9863	172.43	89.604	165.13	86.5333	163.64	87.6731
172.38	83.9339	173.46	86.9863	172.53	89.604	165.27	86.4	163.81	87.6731
172.51	83.9339	173.63	86.9863	172.7	89.604	165.44	86.4	163.94	87.6731
172.68	83.9339	173.85	86.8151	172.95	89.604	165.59	86.4	164.09	87.6731
172.81	83.9339	174.03	86.8151	173.06	89.604	165.81	86.4	164.31	87.6731
173.03	83.9339	174.15	86.8151	173.25	89.604	165.96	86.4	164.51	87.6731
173.1	83.7838	174.28	86.8151	173.39	89.604	166.18	86.4	164.63	87.6731
173.23	83.7838	174.43	86.8151	173.56	89.604	166.35	86.4	164.84	87.6731
173.47	83.7838	174.62	86.8151	173.66	89.604	166.52	86.4	164.96	87.6731
173.61	83.7838	174.79	86.8151	173.85	89.604	166.69	86.2667	165.14	87.6731
173.77	83.7838	174.89	86.8151	174.08	89.604	166.84	86.2667	165.36	87.6731
173.95	83.7838	175.09	86.8151	174.14	89.604	166.94	86.2667	165.45	87.6731
174.12	83.7838	175.29	86.8151	174.37	89.604	167.17	86.2667	165.6	87.6731
174.24	83.7838	175.46	86.8151	174.51	89.604	167.28	86.2667	165.84	87.6731
174.44	83.7838	175.61	86.8151	174.68	89.604	167.51	86.2667	166	87.6731
174.49	83.7838	175.8	86.6438	174.83	89.604	167.62	86.2667	166.19	87.6731
174.76	83.7838	175.91	86.6438	175.02	89.604	167.82	86.2667	166.28	87.6731
174.92	83.7838	176.05	86.6438	175.19	89.604	167.99	86.1333	166.46	87.6731
175.05	83.7838	176.21	86.6438	175.39	89.604	168.11	86.1333	166.64	87.6731
175.15	83.6336	176.44	86.6438	175.54	89.4389	168.36	86.1333	166.81	87.6731
175.39	83.6336	176.52	86.6438	175.7	89.4389	168.46	86.1333	167.01	87.6731
175.59	83.6336	176.7	86.6438	175.81	89.4389	168.67	86.1333	167.15	87.6731
175.67	83.6336	176.82	86.6438	176.05	89.4389	168.82	86.1333	167.33	87.6731
175.84	83.6336	177.01	86.6438	176.18	89.4389	169	86.1333	167.45	87.6731
176.14	83.6336	177.23	86.6438	176.33	89.4389	169.19	86.1333	167.69	87.6731
176.23	83.6336	177.35	86.6438	176.54	89.4389	169.39	86	167.82	87.6731
176.42	83.6336	177.56	86.4726	176.66	89.4389	169.53	86	167.98	87.6731
176.58	83.6336	177.66	86.4726	176.87	89.4389	169.71	86	168.12	87.6731
176.69	83.6336	177.82	86.4726	177	89.4389	169.82	86	168.34	87.6731
176.89	83.6336	178.04	86.4726	177.19	89.4389	169.97	86	168.45	87.6731
177.08	83.6336	178.15	86.4726	177.36	89.4389	170.19	86	168.64	87.6731
177.27	83.6336	178.31	86.4726	177.52	89.4389	170.35	86	168.79	87.5346
177.44	83.4835	178.47	86.4726	177.7	89.4389	170.52	86	168.99	87.5346
177.57	83.4835	178.67	86.4726	177.91	89.4389	170.63	85.8667	169.11	87.5346
177.78	83.4835	178.84	86.4726	178.06	89.4389	170.82	85.8667	169.26	87.5346
177.89	83.4835	179.02	86.4726	178.26	89.4389	171.05	85.8667	169.4	87.5346
178.07	83.4835	179.21	86.4726	178.39	89.4389	171.16	85.8667	169.66	87.5346
178.3	83.4835	179.3	86.4726	178.56	89.4389	171.31	85.8667	169.81	87.5346
178.48	83.4835	179.55	86.3014	178.72	89.4389	171.46	85.8667	169.99	87.5346
178.64	83.4835	179.67	86.3014	178.94	89.2739	171.61	85.8667	170.15	87.5346
178.92	83.4835	179.9	86.3014	179.08	89.2739	171.76	85.8667	170.36	87.5346
179.05	83.4835	180.02	86.3014	179.28	89.2739	171.88	85.8667	170.42	87.5346
179.27	83.4835	180.18	86.3014	179.46	89.2739	172.12	85.7333	170.65	87.5346
179.35	83.4835	180.4	86.3014	179.62	89.2739	172.24	85.7333	170.79	87.5346
179.57	83.4835	180.57	86.3014	179.78	89.2739	172.41	85.7333	170.99	87.5346
179.73	83.3333	180.79	86.3014	180.02	89.2739	172.51	85.7333	171.08	87.5346
179.96	83.3333	180.89	86.3014	180.16	89.2739	172.71	85.7333	171.33	87.5346
180.13	83.3333	181.14	86.3014	180.38	89.2739	172.84	85.7333	171.44	87.5346
180.35	83.3333	181.24	86.3014	180.5	89.2739	173.05	85.7333	171.63	87.5346
180.49	83.3333	181.47	86.3014	180.71	89.2739	173.2	85.7333	171.83	87.5346
180.59	83.3333	181.69	86.1301	180.85	89.2739	173.33	85.6	171.99	87.5346
180.87	83.3333	181.83	86.1301	180.95	89.2739	173.49	85.6	172.12	87.5346
181.04	83.3333	181.99	86.1301	181.15	89.2739	173.68	85.6	172.32	87.5346
181.17	83.3333	182.15	86.1301	181.35	89.2739	173.9	85.6	172.49	87.5346
181.36	83.3333	182.38	86.1301	181.56	89.2739	174	85.6	172.65	87.5346
181.54	83.3333	182.55	86.1301	181.64	89.2739	174.23	85.6	172.8	87.5346
181.72	83.3333	182.72	86.1301	181.82	89.2739	174.35	85.6	173.02	87.5346
181.81	83.3333	182.87	86.1301	181.99	89.1089	174.51	85.6	173.11	87.5346
182.02	83.1832	183.05	86.1301	182.18	89.1089	174.76	85.6	173.27	87.5346
182.19	83.1832	183.23	86.1301	182.29	89.1089	174.97	85.4667	173.51	87.5346
182.29	83.1832	183.35	86.1301	182.46	89.1089	175.15	85.4667	173.59	87.5346
182.52	83.1832	183.54	85.9589	182.62	89.1089	175.19	85.4667	173.77	87.5346
182.65	83.1832	183.64	85.9589	182.79	89.1089	175.47	85.4667	173.98	87.5346
182.75	83.1832	183.82	85.9589	182.97	89.1089	175.64	85.4667	174.08	87.5346
182.95	83.1832	183.99	85.9589	183.09	89.1089	175.79	85.4667	174.24	87.5346
183.13	83.1832	184.22	85.9589	183.28	89.1089	175.98	85.4667	174.42	87.5346
183.25	83.1832	184.37	85.9589	183.45	89.1089	176.18	85.4667	174.53	87.5346
183.43	83.1832	184.47	85.9589	183.61	89.1089	176.3	85.3333	174.71	87.5346
183.57	83.1832	184.66	85.9589	183.74	89.1089	176.59	85.3333	174.92	87.5346
183.73	83.1832	184.83	85.9589	183.93	89.1089	176.68	85.3333	175.05	87.5346
183.83	83.033	184.97	85.9589	184.12	89.1089	176.84	85.3333	175.2	87.5346
184.04	83.033	185.14	85.9589	184.27	89.1089	177.05	85.3333	175.32	87.5346
184.23	83.033	185.32	85.9589	184.39	89.1089	177.21	85.3333	175.51	87.5346
184.36	83.033	185.46	85.7877	184.62	89.1089	177.39	85.3333	175.68	87.5346
184.5	83.033	185.62	85.7877	184.73	88.9439	177.55	85.3333	175.83	87.3961
184.69	83.033	185.74	85.7877	184.96	88.9439	177.76	85.3333	176	87.3961
184.83	83.033	185.87	85.7877	185.18	88.9439	177.9	85.2	176.23	87.3961
185.02	83.033	186.09	85.7877	185.26	88.9439	178.13	85.2	176.33	87.3961
185.09	83.033	186.3	85.7877	185.46	88.9439	178.18	85.2	176.61	87.3961
185.31	83.033	186.37	85.7877	185.66	88.9439	178.37	85.2	176.66	87.3961
185.44	83.033	186.57	85.7877	185.72	88.9439	178.57	85.2	176.89	87.3961
185.63	83.033	186.72	85.7877	185.96	88.9439	178.7	85.2	177.09	87.3961
185.74	82.8829	186.9	85.7877	186.03	88.9439	178.87	85.2	177.19	87.3961
185.93	82.8829	187.06	85.6164	186.19	88.9439	179.05	85.2	177.38	87.3961
186.09	82.8829	187.27	85.6164	186.38	88.9439	179.16	85.2	177.6	87.3961
186.26	82.8829	187.33	85.6164	186.58	88.9439	179.35	85.0667	177.78	87.3961
186.36	82.8829	187.49	85.6164	186.73	88.9439	179.54	85.0667	177.88	87.3961
186.52	82.8829	187.59	85.6164	186.89	88.9439	179.63	85.0667	178.04	87.3961
186.73	82.8829	187.87	85.6164	187.02	88.9439	179.85	85.0667	178.23	87.3961
186.86	82.8829	188.02	85.6164	187.22	88.9439	179.94	85.0667	178.45	87.3961
187.04	82.8829	188.21	85.6164	187.42	88.7789	180.12	85.0667	178.58	87.3961
187.18	82.8829	188.33	85.6164	187.6	88.7789	180.27	85.0667	178.78	87.3961
187.35	82.8829	188.43	85.6164	187.67	88.7789	180.4	85.0667	178.87	87.3961
187.56	82.7327	188.64	85.4452	187.95	88.7789	180.58	85.0667	179.1	87.3961
187.78	82.7327	188.83	85.4452	188.07	88.7789	180.7	84.9333	179.26	87.3961
187.87	82.7327	189.02	85.4452	188.12	88.7789	180.9	84.9333	179.39	87.3961
188.06	82.7327	189.14	85.4452	188.38	88.7789	181.05	84.9333	179.57	87.3961
188.23	82.7327	189.27	85.4452	188.54	88.7789	181.25	84.9333	179.77	87.3961
188.44	82.7327	189.55	85.4452	188.79	88.7789	181.43	84.9333	180	87.3961
188.57	82.7327	189.74	85.4452	188.87	88.7789	181.52	84.9333	180.13	87.3961
188.81	82.7327	189.86	85.4452	189.08	88.7789	181.7	84.9333	180.33	87.3961
188.94	82.7327	190.03	85.4452	189.31	88.7789	181.86	84.9333	180.5	87.3961
189.11	82.7327	190.23	85.274	189.5	88.7789	182.04	84.9333	180.64	87.3961
189.26	82.7327	190.36	85.274	189.58	88.7789	182.21	84.9333	180.78	87.3961
189.46	82.5826	190.59	85.274	189.8	88.7789	182.34	84.8	180.92	87.3961
189.69	82.5826	190.77	85.274	189.97	88.7789	182.57	84.8	181.17	87.3961
189.91	82.5826	190.93	85.274	190.14	88.7789	182.73	84.8	181.37	87.3961
190.05	82.5826	191.07	85.274	190.27	88.6139	182.91	84.8	181.48	87.3961
190.22	82.5826	191.31	85.274	190.45	88.6139	183.02	84.8	181.66	87.3961
190.36	82.5826	191.45	85.274	190.58	88.6139	183.21	84.8	181.77	87.3961
190.51	82.5826	191.7	85.274	190.77	88.6139	183.38	84.8	182.04	87.3961
190.71	82.5826	191.85	85.1027	190.95	88.6139	183.55	84.8	182.13	87.3961
190.92	82.5826	192	85.1027	191.14	88.6139	183.67	84.8	182.29	87.3961
191.06	82.5826	192.23	85.1027	191.28	88.6139	183.9	84.6667	182.48	87.3961
191.18	82.4324	192.36	85.1027	191.44	88.6139	184.02	84.6667	182.62	87.3961
191.38	82.4324	192.46	85.1027	191.64	88.6139	184.22	84.6667	182.76	87.3961
191.53	82.4324	192.68	85.1027	191.78	88.6139	184.35	84.6667	182.91	87.3961
191.7	82.4324	192.83	85.1027	191.96	88.6139	184.62	84.6667	183.05	87.3961
191.83	82.4324	193.03	85.1027	192.07	88.6139	184.74	84.6667	183.15	87.3961
191.96	82.4324	193.17	84.9315	192.27	88.6139	184.89	84.6667	183.42	87.3961
192.18	82.4324	193.36	84.9315	192.49	88.6139	185.06	84.6667	183.49	87.3961
192.36	82.4324	193.52	84.9315	192.6	88.6139	185.17	84.6667	183.65	87.3961
192.56	82.4324	193.69	84.9315	192.75	88.6139	185.42	84.6667	183.81	87.3961
192.6	82.4324	193.87	84.9315	192.96	88.4488	185.55	84.5333	184.01	87.3961
192.85	82.2823	194.09	84.9315	193.15	88.4488	185.8	84.5333	184.19	87.3961
193	82.2823	194.23	84.9315	193.26	88.4488	185.93	84.5333	184.33	87.3961
193.18	82.2823	194.37	84.9315	193.41	88.4488	186.11	84.5333	184.51	87.2576
193.33	82.2823	194.5	84.7603	193.56	88.4488	186.26	84.5333	184.63	87.2576
193.51	82.2823	194.61	84.7603	193.65	88.4488	186.44	84.5333	184.84	87.2576
193.67	82.2823	194.82	84.7603	193.88	88.4488	186.63	84.5333	185.05	87.2576
193.86	82.2823	194.98	84.7603	194.02	88.4488	186.81	84.5333	185.17	87.2576
194.06	82.2823	195.14	84.7603	194.16	88.4488	187.01	84.5333	185.34	87.2576
194.26	82.1321	195.28	84.7603	194.31	88.4488	187.08	84.4	185.47	87.2576
194.39	82.1321	195.48	84.7603	194.52	88.4488	187.28	84.4	185.69	87.2576
194.49	82.1321	195.64	84.589	194.69	88.4488	187.48	84.4	185.8	87.2576
194.7	82.1321	195.81	84.589	194.88	88.4488	187.66	84.4	186.01	87.2576
194.85	82.1321	195.95	84.589	195.01	88.4488	187.8	84.4	186.2	87.2576
195.11	82.1321	196.1	84.589	195.15	88.4488	187.95	84.4	186.34	87.2576
195.22	82.1321	196.27	84.589	195.3	88.2838	188.15	84.4	186.48	87.2576
195.29	82.1321	196.4	84.589	195.48	88.2838	188.32	84.4	186.64	87.2576
195.53	82.1321	196.62	84.589	195.65	88.2838	188.47	84.4	186.89	87.2576
195.66	81.982	196.74	84.4178	195.77	88.2838	188.62	84.4	187.09	87.2576
195.87	81.982	196.86	84.4178	195.93	88.2838	188.76	84.2667	187.28	87.2576
195.96	81.982	197.11	84.4178	196.1	88.2838	188.93	84.2667	187.45	87.2576
196.2	81.982	197.33	84.4178	196.32	88.2838	189.15	84.2667	187.62	87.2576
196.41	81.982	197.51	84.4178	196.51	88.2838	189.29	84.2667	187.76	87.2576
196.51	81.982	197.59	84.4178	196.63	88.2838	189.42	84.2667	187.91	87.2576
196.67	81.982	197.81	84.2466	196.8	88.2838	189.63	84.2667	188.05	87.2576
196.9	81.8318	197.92	84.2466	196.91	88.2838	189.79	84.2667	188.24	87.2576
197.06	81.8318	198.06	84.2466	196.99	88.2838	189.9	84.2667	188.39	87.2576
197.23	81.8318	198.27	84.2466	197.29	88.2838	190.13	84.2667	188.64	87.2576
197.37	81.8318	198.47	84.2466	197.4	88.1188	190.21	84.1333	188.81	87.2576
197.56	81.8318	198.59	84.2466	197.6	88.1188	190.42	84.1333	188.94	87.2576
197.69	81.8318	198.75	84.2466	197.77	88.1188	190.55	84.1333	189.13	87.2576
197.9	81.8318	198.87	84.0753	197.96	88.1188	190.71	84.1333	189.34	87.2576
198.05	81.6817	199.01	84.0753	198.08	88.1188	190.91	84.1333	189.47	87.2576
198.23	81.6817	199.25	84.0753	198.25	88.1188	191.14	84.1333	189.65	87.2576
198.36	81.6817	199.41	84.0753	198.44	88.1188	191.28	84.1333	189.8	87.2576
198.54	81.6817	199.53	84.0753	198.57	88.1188	191.41	84.1333	189.93	87.2576
198.73	81.6817	199.73	84.0753	198.8	88.1188	191.63	84.1333	190.13	87.2576
198.87	81.6817	199.88	83.9041	198.96	88.1188	191.75	84	190.22	87.2576
199.04	81.6817	200.03	83.9041	199.17	88.1188	191.96	84	190.4	87.2576
199.16	81.5315	200.25	83.9041	199.3	88.1188	192.17	84	190.65	87.2576
199.31	81.5315	200.44	83.9041	199.41	88.1188	192.3	84	190.81	87.2576
199.46	81.5315	200.55	83.9041	199.59	87.9538	192.48	84	190.97	87.2576
199.7	81.5315	200.73	83.9041	199.84	87.9538	192.61	84	191.06	87.2576
199.89	81.5315	200.92	83.7329	199.97	87.9538	192.79	84	191.26	87.2576
199.95	81.5315	201.05	83.7329	200.15	87.9538	192.96	84	191.36	87.2576
200.19	81.5315	201.22	83.7329	200.27	87.9538	193.14	84	191.55	87.2576
200.39	81.3814	201.38	83.7329	200.46	87.9538	193.37	83.8667	191.78	87.2576
200.55	81.3814	201.54	83.7329	200.62	87.9538	193.56	83.8667	191.86	87.2576
200.7	81.3814	201.65	83.7329	200.84	87.9538	193.7	83.8667	191.96	87.2576
200.89	81.3814	201.91	83.5616	201.04	87.9538	193.87	83.8667	192.13	87.2576
201.03	81.3814	202.11	83.5616	201.19	87.9538	194.01	83.8667	192.31	87.2576
201.23	81.3814	202.21	83.5616	201.4	87.9538	194.13	83.8667	192.53	87.2576
201.34	81.2312	202.35	83.5616	201.5	87.7888	194.25	83.8667	192.64	87.2576
201.55	81.2312	202.59	83.5616	201.66	87.7888	194.45	83.8667	192.81	87.2576
201.75	81.2312	202.72	83.3904	201.92	87.7888	194.6	83.7333	193.04	87.2576
201.85	81.2312	202.88	83.3904	202.11	87.7888	194.76	83.7333	193.17	87.2576
202.11	81.2312	203.06	83.3904	202.26	87.7888	194.98	83.7333	193.33	87.2576
202.29	81.0811	203.24	83.3904	202.41	87.7888	195.1	83.7333	193.52	87.2576
202.45	81.0811	203.37	83.3904	202.54	87.7888	195.25	83.7333	193.64	87.2576
202.6	81.0811	203.51	83.3904	202.71	87.7888	195.42	83.7333	193.83	87.2576
202.77	81.0811	203.7	83.2192	202.9	87.7888	195.58	83.7333	193.99	87.2576
203	81.0811	203.95	83.2192	203.06	87.7888	195.7	83.7333	194.19	87.2576
203.12	81.0811	204.12	83.2192	203.25	87.7888	195.9	83.6	194.33	87.2576
203.21	80.9309	204.19	83.2192	203.42	87.6238	196.04	83.6	194.5	87.2576
203.42	80.9309	204.37	83.2192	203.53	87.6238	196.19	83.6	194.68	87.2576
203.57	80.9309	204.59	83.048	203.69	87.6238	196.37	83.6	194.84	87.2576
203.71	80.9309	204.74	83.048	203.9	87.6238	196.62	83.6	195.05	87.2576
203.88	80.9309	204.89	83.048	204.02	87.6238	196.67	83.6	195.22	87.2576
204.01	80.7808	205.1	83.048	204.17	87.6238	196.81	83.6	195.36	87.2576
204.25	80.7808	205.24	83.048	204.34	87.6238	197.05	83.6	195.57	87.2576
204.45	80.7808	205.47	82.8767	204.45	87.6238	197.28	83.4667	195.71	87.2576
204.59	80.7808	205.65	82.8767	204.61	87.6238	197.42	83.4667	195.85	87.2576
204.68	80.7808	205.79	82.8767	204.8	87.6238	197.53	83.4667	196.06	87.2576
204.85	80.6306	205.97	82.8767	204.91	87.4587	197.67	83.4667	196.17	87.2576
205.03	80.6306	206.19	82.8767	205.09	87.4587	197.92	83.4667	196.41	87.2576
205.16	80.6306	206.32	82.7055	205.24	87.4587	198.06	83.4667	196.59	87.1191
205.37	80.6306	206.49	82.7055	205.42	87.4587	198.2	83.3333	196.71	87.1191
205.5	80.6306	206.65	82.7055	205.58	87.4587	198.43	83.3333	196.92	87.1191
205.73	80.4805	206.85	82.7055	205.8	87.4587	198.57	83.3333	197.08	87.1191
205.86	80.4805	207	82.5343	205.92	87.4587	198.79	83.3333	197.26	87.1191
206.07	80.4805	207.17	82.5343	206.1	87.4587	199.02	83.3333	197.51	87.1191
206.26	80.4805	207.36	82.5343	206.24	87.2937	199.13	83.3333	197.59	87.1191
206.38	80.4805	207.5	82.5343	206.43	87.2937	199.41	83.3333	197.7	87.1191
206.54	80.3303	207.73	82.5343	206.59	87.2937	199.52	83.2	197.87	87.1191
206.68	80.3303	207.86	82.363	206.81	87.2937	199.71	83.2	198.09	87.1191
206.87	80.3303	208.01	82.363	206.85	87.2937	199.86	83.2	198.24	87.1191
207.02	80.3303	208.13	82.363	207.05	87.2937	200.03	83.2	198.46	87.1191
207.22	80.3303	208.34	82.363	207.27	87.2937	200.23	83.2	198.65	87.1191
207.35	80.1802	208.45	82.1918	207.43	87.2937	200.36	83.2	198.79	87.1191
207.57	80.1802	208.69	82.1918	207.6	87.1287	200.52	83.0667	199.01	87.1191
207.75	80.1802	208.81	82.1918	207.72	87.1287	200.68	83.0667	199.13	87.1191
207.89	80.1802	209.02	82.1918	207.86	87.1287	200.85	83.0667	199.26	87.1191
208.04	80.03	209.11	82.1918	208.08	87.1287	201.05	83.0667	199.49	87.1191
208.26	80.03	209.33	82.0206	208.28	87.1287	201.24	83.0667	199.59	87.1191
208.38	80.03	209.5	82.0206	208.46	87.1287	201.41	82.9333	199.78	87.1191
208.58	80.03	209.62	82.0206	208.59	87.1287	201.58	82.9333	199.92	87.1191
208.76	80.03	209.85	82.0206	208.75	86.9637	201.74	82.9333	200.1	87.1191
208.91	79.8799	210.01	81.8493	208.92	86.9637	201.88	82.9333	200.35	87.1191
209.08	79.8799	210.16	81.8493	209.16	86.9637	202.03	82.9333	200.51	87.1191
209.24	79.8799	210.28	81.8493	209.28	86.9637	202.22	82.9333	200.69	87.1191
209.45	79.8799	210.45	81.8493	209.46	86.9637	202.41	82.8	200.81	87.1191
209.54	79.7297	210.64	81.6781	209.56	86.9637	202.58	82.8	201.02	87.1191
209.74	79.7297	210.84	81.6781	209.79	86.7987	202.72	82.8	201.17	87.1191
209.92	79.7297	210.93	81.6781	209.98	86.7987	202.84	82.8	201.32	87.1191
210.07	79.7297	211.14	81.6781	210.14	86.7987	203.07	82.8	201.45	87.1191
210.23	79.5796	211.36	81.5069	210.34	86.7987	203.16	82.8	201.64	87.1191
210.34	79.5796	211.53	81.5069	210.56	86.7987	203.3	82.6667	201.8	87.1191
210.52	79.5796	211.64	81.5069	210.71	86.6337	203.52	82.6667	201.96	87.1191
210.64	79.5796	211.82	81.5069	210.9	86.6337	203.65	82.6667	202.17	87.1191
210.8	79.5796	212.01	81.3356	211.05	86.6337	203.88	82.6667	202.33	87.1191
211	79.4294	212.15	81.3356	211.25	86.6337	204.05	82.6667	202.45	87.1191
211.11	79.4294	212.38	81.3356	211.38	86.6337	204.13	82.5333	202.62	87.1191
211.28	79.4294	212.57	81.3356	211.52	86.4686	204.33	82.5333	202.86	87.1191
211.51	79.4294	212.7	81.3356	211.73	86.4686	204.5	82.5333	203	87.1191
211.61	79.2793	212.87	81.1644	211.86	86.4686	204.69	82.5333	203.22	87.1191
211.75	79.2793	213.06	81.1644	212.09	86.4686	204.86	82.5333	203.35	87.1191
211.95	79.2793	213.2	81.1644	212.22	86.4686	205.02	82.5333	203.51	87.1191
212.06	79.2793	213.38	81.1644	212.41	86.4686	205.16	82.4	203.68	87.1191
212.33	79.1291	213.52	80.9931	212.61	86.3036	205.36	82.4	203.87	87.1191
212.47	79.1291	213.65	80.9931	212.78	86.3036	205.54	82.4	203.96	87.1191
212.58	79.1291	213.87	80.9931	212.94	86.3036	205.7	82.4	204.24	87.1191
212.81	79.1291	214.09	80.9931	213.1	86.3036	205.8	82.4	204.36	87.1191
212.98	78.979	214.17	80.8219	213.24	86.3036	205.99	82.2667	204.54	87.1191
213.17	78.979	214.37	80.8219	213.4	86.1386	206.15	82.2667	204.72	87.1191
213.32	78.979	214.52	80.8219	213.63	86.1386	206.32	82.2667	204.84	87.1191
213.44	78.979	214.67	80.8219	213.75	86.1386	206.45	82.2667	205.04	87.1191
213.7	78.8288	214.87	80.6507	213.94	86.1386	206.65	82.2667	205.17	87.1191
213.86	78.8288	214.99	80.6507	214.15	86.1386	206.82	82.1333	205.31	87.1191
213.96	78.8288	215.22	80.6507	214.32	86.1386	207	82.1333	205.53	87.1191
214.2	78.8288	215.39	80.6507	214.46	85.9736	207.16	82.1333	205.69	87.1191
214.36	78.6787	215.57	80.4794	214.58	85.9736	207.3	82.1333	205.83	87.1191
214.47	78.6787	215.75	80.4794	214.76	85.9736	207.49	82.1333	205.99	87.1191
214.65	78.6787	215.83	80.4794	214.91	85.9736	207.61	82	206.13	87.1191
214.82	78.6787	216.01	80.3082	215.08	85.9736	207.75	82	206.24	87.1191
214.98	78.6787	216.22	80.3082	215.27	85.8086	207.96	82	206.45	87.1191
215.19	78.5285	216.36	80.3082	215.44	85.8086	208.16	82	206.62	87.1191
215.29	78.5285	216.57	80.3082	215.58	85.8086	208.25	82	206.84	87.1191
215.57	78.5285	216.74	80.137	215.74	85.8086	208.5	81.8667	207.02	87.1191
215.71	78.5285	216.79	80.137	215.86	85.8086	208.63	81.8667	207.21	87.1191
215.92	78.3784	217	80.137	216.07	85.8086	208.74	81.8667	207.34	87.1191
216.06	78.3784	217.11	80.137	216.15	85.6436	208.88	81.8667	207.48	87.1191
216.23	78.3784	217.33	79.9657	216.32	85.6436	209.08	81.8667	207.65	87.1191
216.38	78.3784	217.46	79.9657	216.48	85.6436	209.26	81.7333	207.8	87.1191
216.59	78.2282	217.67	79.9657	216.67	85.6436	209.46	81.7333	208	87.1191
216.82	78.2282	217.82	79.9657	216.77	85.6436	209.53	81.7333	208.19	87.1191
216.99	78.2282	217.98	79.7945	216.89	85.4785	209.74	81.7333	208.36	87.1191
217.09	78.2282	218.17	79.7945	217.1	85.4785	209.93	81.7333	208.5	87.1191
217.36	78.0781	218.42	79.7945	217.28	85.4785	210.08	81.6	208.68	87.1191
217.43	78.0781	218.57	79.6233	217.45	85.4785	210.29	81.6	208.87	87.1191
217.62	78.0781	218.7	79.6233	217.55	85.4785	210.39	81.6	209.05	87.1191
217.84	78.0781	218.85	79.6233	217.78	85.4785	210.62	81.6	209.16	87.1191
217.94	77.9279	218.98	79.6233	217.98	85.3135	210.77	81.6	209.35	87.1191
218.08	77.9279	219.21	79.452	218.07	85.3135	210.95	81.4667	209.57	87.1191
218.32	77.9279	219.35	79.452	218.24	85.3135	211.09	81.4667	209.72	87.1191
218.49	77.9279	219.52	79.452	218.41	85.3135	211.29	81.4667	209.82	86.9806
218.65	77.7778	219.72	79.452	218.62	85.1485	211.45	81.4667	210.03	86.9806
218.89	77.7778	219.91	79.2808	218.81	85.1485	211.61	81.3333	210.21	86.9806
218.94	77.7778	220.04	79.2808	218.95	85.1485	211.75	81.3333	210.34	86.9806
219.16	77.7778	220.23	79.2808	219.15	85.1485	211.95	81.3333	210.5	86.9806
219.37	77.6276	220.41	79.2808	219.29	85.1485	212.1	81.3333	210.68	86.9806
219.52	77.6276	220.6	79.1096	219.45	84.9835	212.33	81.3333	210.82	86.9806
219.74	77.6276	220.73	79.1096	219.61	84.9835	212.45	81.2	211.02	86.9806
219.91	77.6276	220.95	79.1096	219.77	84.9835	212.64	81.2	211.2	86.9806
219.99	77.4775	221.18	79.1096	219.94	84.9835	212.75	81.2	211.42	86.9806
220.19	77.4775	221.28	78.9384	220.16	84.9835	213.01	81.2	211.53	86.9806
220.37	77.4775	221.47	78.9384	220.4	84.8185	213.11	81.0667	211.68	86.9806
220.57	77.3273	221.64	78.9384	220.55	84.8185	213.28	81.0667	211.85	86.9806
220.72	77.3273	221.76	78.7671	220.64	84.8185	213.48	81.0667	212.02	86.9806
220.88	77.3273	222.02	78.7671	220.81	84.8185	213.63	81.0667	212.21	86.9806
221.01	77.3273	222.11	78.7671	221.04	84.8185	213.81	81.0667	212.35	86.9806
221.19	77.1772	222.34	78.7671	221.13	84.6535	213.97	80.9333	212.5	86.9806
221.37	77.1772	222.49	78.5959	221.33	84.6535	214.14	80.9333	212.69	86.9806
221.5	77.1772	222.61	78.5959	221.52	84.6535	214.33	80.9333	212.84	86.9806
221.68	77.1772	222.8	78.5959	221.71	84.6535	214.53	80.9333	213	86.9806
221.85	77.027	222.94	78.5959	221.88	84.4885	214.65	80.8	213.17	86.9806
222.03	77.027	223.13	78.4247	222.03	84.4885	214.84	80.8	213.27	86.9806
222.13	77.027	223.28	78.4247	222.17	84.4885	215.02	80.8	213.47	86.9806
222.34	77.027	223.43	78.4247	222.34	84.4885	215.16	80.8	213.6	86.9806
222.48	76.8769	223.58	78.4247	222.52	84.4885	215.39	80.6667	213.8	86.9806
222.59	76.8769	223.74	78.2534	222.7	84.3234	215.57	80.6667	214.01	86.9806
222.82	76.8769	223.95	78.2534	222.89	84.3234	215.78	80.6667	214.11	86.9806
222.99	76.7267	224.08	78.2534	222.99	84.3234	215.86	80.6667	214.28	86.9806
223.16	76.7267	224.21	78.0822	223.19	84.3234	216.07	80.5333	214.45	86.9806
223.27	76.7267	224.37	78.0822	223.37	84.1584	216.22	80.5333	214.6	86.9806
223.5	76.7267	224.53	78.0822	223.55	84.1584	216.37	80.5333	214.78	86.9806
223.66	76.5766	224.68	78.0822	223.78	84.1584	216.54	80.5333	215.01	86.9806
223.78	76.5766	224.88	77.911	223.92	84.1584	216.72	80.4	215.05	86.9806
223.98	76.5766	225.04	77.911	224.09	84.1584	216.89	80.4	215.23	86.9806
224.08	76.5766	225.18	77.911	224.22	83.9934	217.05	80.4	215.42	86.9806
224.26	76.4264	225.32	77.911	224.43	83.9934	217.16	80.4	215.63	86.9806
224.39	76.4264	225.52	77.7397	224.64	83.9934	217.42	80.4	215.76	86.9806
224.6	76.4264	225.7	77.7397	224.75	83.9934	217.53	80.2667	216	86.9806
224.81	76.2763	225.8	77.7397	224.97	83.9934	217.76	80.2667	216.08	86.9806
224.96	76.2763	226	77.5685	225.11	83.8284	217.86	80.2667	216.27	86.9806
225.15	76.2763	226.09	77.5685	225.3	83.8284	218.03	80.1333	216.41	86.9806
225.23	76.2763	226.28	77.5685	225.52	83.8284	218.18	80.1333	216.61	86.9806
225.48	76.1261	226.47	77.3973	225.65	83.8284	218.39	80.1333	216.78	86.9806
225.64	76.1261	226.62	77.3973	225.8	83.8284	218.47	80.1333	216.81	86.9806
225.8	76.1261	226.79	77.3973	225.99	83.6634	218.64	80	217.01	86.9806
225.93	75.976	226.89	77.3973	226.11	83.6634	218.83	80	217.15	86.9806
226.13	75.976	227.07	77.226	226.27	83.6634	218.96	80	217.3	86.9806
226.24	75.976	227.29	77.226	226.44	83.6634	219.17	80	217.5	86.9806
226.46	75.976	227.46	77.226	226.55	83.4984	219.29	79.8667	217.66	86.9806
226.63	75.8258	227.56	77.0548	226.71	83.4984	219.4	79.8667	217.83	86.9806
226.77	75.8258	227.76	77.0548	226.92	83.4984	219.63	79.8667	218	86.9806
226.95	75.8258	227.95	77.0548	227.05	83.4984	219.72	79.8667	218.19	86.9806
227.12	75.6757	228.12	77.0548	227.22	83.4984	219.9	79.7333	218.4	86.9806
227.25	75.6757	228.28	76.8836	227.32	83.3333	220.1	79.7333	218.51	86.9806
227.42	75.6757	228.43	76.8836	227.52	83.3333	220.25	79.7333	218.64	86.9806
227.57	75.6757	228.7	76.8836	227.64	83.3333	220.43	79.7333	218.84	86.9806
227.77	75.5255	228.76	76.7123	227.83	83.3333	220.58	79.6	219.04	86.9806
227.9	75.5255	228.93	76.7123	228.01	83.1683	220.7	79.6	219.2	86.8421
228.08	75.5255	229.13	76.7123	228.12	83.1683	220.86	79.6	219.39	86.8421
228.18	75.3754	229.31	76.7123	228.33	83.1683	221.03	79.6	219.5	86.8421
228.38	75.3754	229.47	76.5411	228.46	83.1683	221.18	79.4667	219.64	86.8421
228.54	75.3754	229.63	76.5411	228.63	83.1683	221.37	79.4667	219.82	86.8421
228.68	75.3754	229.82	76.5411	228.74	83.0033	221.55	79.4667	219.99	86.8421
228.83	75.2252	229.97	76.3699	228.91	83.0033	221.74	79.4667	220.17	86.8421
229	75.2252	230.16	76.3699	229.03	83.0033	221.85	79.3333	220.28	86.8421
229.18	75.2252	230.31	76.3699	229.19	83.0033	222.05	79.3333	220.49	86.8421
229.35	75.2252	230.45	76.3699	229.35	83.0033	222.23	79.3333	220.65	86.8421
229.48	75.0751	230.54	76.1986	229.55	82.8383	222.43	79.3333	220.79	86.8421
229.64	75.0751	230.79	76.1986	229.69	82.8383	222.52	79.2	220.98	86.8421
229.83	75.0751	230.97	76.1986	229.84	82.8383	222.69	79.2	221.12	86.8421
229.98	74.9249	231.13	76.0274	230.03	82.8383	222.88	79.2	221.32	86.8421
230.05	74.9249	231.27	76.0274	230.19	82.6733	223.06	79.2	221.46	86.8421
230.29	74.9249	231.38	76.0274	230.35	82.6733	223.22	79.0667	221.61	86.8421
230.45	74.9249	231.62	76.0274	230.58	82.6733	223.38	79.0667	221.72	86.8421
230.56	74.7748	231.82	75.8562	230.73	82.6733	223.51	79.0667	221.94	86.8421
230.77	74.7748	232	75.8562	230.97	82.6733	223.65	79.0667	222.11	86.8421
230.94	74.7748	232.12	75.8562	231.09	82.5083	223.85	78.9333	222.33	86.8421
231.11	74.7748	232.31	75.8562	231.24	82.5083	224.05	78.9333	222.49	86.8421
231.3	74.6246	232.51	75.6849	231.48	82.5083	224.22	78.9333	222.67	86.8421
231.52	74.6246	232.66	75.6849	231.64	82.5083	224.39	78.8	222.79	86.8421
231.57	74.6246	232.87	75.6849	231.81	82.5083	224.53	78.8	222.97	86.8421
231.79	74.4745	233.04	75.6849	231.99	82.3432	224.76	78.8	223.23	86.8421
231.99	74.4745	233.23	75.5137	232.13	82.3432	224.9	78.8	223.39	86.8421
232.14	74.4745	233.37	75.5137	232.32	82.3432	225.1	78.6667	223.56	86.8421
232.31	74.4745	233.53	75.5137	232.48	82.3432	225.33	78.6667	223.73	86.8421
232.45	74.3243	233.67	75.5137	232.67	82.1782	225.5	78.6667	223.95	86.8421
232.62	74.3243	233.87	75.3425	232.86	82.1782	225.65	78.6667	224.07	86.8421
232.79	74.3243	234.02	75.3425	232.99	82.1782	225.81	78.5333	224.31	86.8421
232.93	74.1742	234.14	75.3425	233.23	82.1782	225.97	78.5333	224.39	86.8421
233.15	74.1742	234.32	75.3425	233.43	82.1782	226.14	78.5333	224.57	86.8421
233.27	74.1742	234.54	75.1712	233.62	82.0132	226.4	78.5333	224.72	86.8421
233.45	74.1742	234.63	75.1712	233.78	82.0132	226.58	78.4	224.96	86.8421
233.65	74.024	234.82	75.1712	233.96	82.0132	226.7	78.4	225.11	86.8421
233.79	74.024	234.9	75.1712	234.12	82.0132	226.89	78.4	225.35	86.8421
233.97	74.024	235.1	75	234.32	82.0132	227.06	78.2667	225.46	86.8421
234.13	74.024	235.29	75	234.5	81.8482	227.26	78.2667	225.69	86.8421
234.27	73.8739	235.45	75	234.64	81.8482	227.42	78.2667	225.88	86.8421
234.43	73.8739	235.6	75	234.84	81.8482	227.55	78.2667	225.97	86.8421
234.67	73.8739	235.8	74.8288	234.99	81.8482	227.71	78.1333	226.23	86.7036
234.81	73.7237	235.97	74.8288	235.15	81.8482	227.89	78.1333	226.31	86.7036
234.93	73.7237	236.15	74.8288	235.31	81.6832	228.12	78.1333	226.47	86.7036
235.1	73.7237	236.25	74.8288	235.46	81.6832	228.21	78.1333	226.69	86.7036
235.26	73.7237	236.46	74.6575	235.62	81.6832	228.38	78	226.86	86.7036
235.45	73.5736	236.57	74.6575	235.8	81.6832	228.5	78	227.03	86.7036
235.65	73.5736	236.73	74.6575	235.92	81.6832	228.68	78	227.18	86.7036
235.79	73.5736	236.95	74.6575	236.13	81.5182	228.88	77.8667	227.29	86.7036
235.93	73.5736	237.09	74.4863	236.3	81.5182	229.03	77.8667	227.4	86.7036
236.07	73.4234	237.23	74.4863	236.47	81.5182	229.2	77.8667	227.63	86.7036
236.35	73.4234	237.4	74.4863	236.61	81.5182	229.39	77.8667	227.82	86.7036
236.47	73.4234	237.6	74.4863	236.77	81.5182	229.54	77.7333	227.96	86.7036
236.6	73.2733	237.67	74.3151	236.92	81.3531	229.72	77.7333	228.09	86.7036
236.75	73.2733	237.89	74.3151	237	81.3531	229.88	77.7333	228.33	86.7036
236.95	73.2733	238.11	74.3151	237.2	81.3531	230.03	77.6	228.48	86.7036
237.12	73.2733	238.24	74.3151	237.36	81.3531	230.2	77.6	228.64	86.7036
237.29	73.1231	238.42	74.1438	237.51	81.3531	230.37	77.6	228.78	86.7036
237.41	73.1231	238.59	74.1438	237.71	81.1881	230.52	77.4667	228.98	86.7036
237.6	73.1231	238.73	74.1438	237.81	81.1881	230.71	77.4667	229.16	86.7036
237.71	73.1231	238.89	74.1438	238.01	81.1881	230.85	77.4667	229.3	86.7036
237.94	72.973	239.14	74.1438	238.18	81.1881	231.03	77.3333	229.45	86.7036
238.08	72.973	239.28	73.9726	238.33	81.1881	231.2	77.3333	229.62	86.7036
238.25	72.973	239.46	73.9726	238.53	81.0231	231.32	77.3333	229.76	86.7036
238.38	72.973	239.62	73.9726	238.64	81.0231	231.55	77.3333	229.98	86.7036
238.59	72.8228	239.77	73.9726	238.84	81.0231	231.68	77.2	230.09	86.7036
238.76	72.8228	239.93	73.8014	239.01	81.0231	231.87	77.2	230.25	86.7036
238.86	72.8228	240.09	73.8014	239.14	81.0231	231.97	77.2	230.45	86.7036
239.07	72.6727	240.34	73.8014	239.25	80.8581	232.17	77.0667	230.61	86.7036
239.29	72.6727	240.54	73.8014	239.42	80.8581	232.34	77.0667	230.76	86.7036
239.38	72.6727	240.71	73.6301	239.66	80.8581	232.5	77.0667	230.9	86.7036
239.59	72.6727	240.88	73.6301	239.8	80.8581	232.63	76.9333	231.1	86.7036
239.78	72.5225	241.09	73.6301	239.96	80.8581	232.87	76.9333	231.23	86.7036
239.97	72.5225	241.24	73.6301	240.15	80.8581	233.04	76.9333	231.37	86.7036
240.11	72.5225	241.38	73.4589	240.28	80.6931	233.15	76.9333	231.53	86.5651
240.31	72.5225	241.57	73.4589	240.51	80.6931	233.34	76.8	231.7	86.5651
240.52	72.3724	241.77	73.4589	240.65	80.6931	233.5	76.8	231.78	86.5651
240.73	72.3724	241.94	73.4589	240.77	80.6931	233.75	76.8	231.97	86.5651
240.87	72.3724	242.08	73.2877	240.95	80.6931	233.83	76.6667	232.16	86.5651
241.05	72.3724	242.24	73.2877	241.11	80.528	234	76.6667	232.31	86.5651
241.17	72.2222	242.34	73.2877	241.26	80.528	234.15	76.6667	232.43	86.5651
241.36	72.2222	242.51	73.2877	241.51	80.528	234.32	76.5333	232.58	86.5651
241.52	72.2222	242.66	73.2877	241.7	80.528	234.56	76.5333	232.76	86.5651
241.7	72.0721	242.86	73.1164	241.84	80.528	234.64	76.5333	233	86.5651
241.89	72.0721	243.02	73.1164	241.99	80.363	234.87	76.4	233.13	86.5651
242.08	72.0721	243.21	73.1164	242.14	80.363	235.01	76.4	233.29	86.5651
242.17	72.0721	243.38	73.1164	242.36	80.363	235.16	76.4	233.41	86.5651
242.37	71.9219	243.51	72.9452	242.52	80.363	235.37	76.4	233.53	86.5651
242.52	71.9219	243.67	72.9452	242.71	80.363	235.61	76.2667	233.73	86.5651
242.69	71.9219	243.88	72.9452	242.88	80.363	235.77	76.2667	233.91	86.5651
242.91	71.9219	244.05	72.9452	243.02	80.198	235.85	76.2667	234.09	86.5651
243.09	71.7718	244.23	72.774	243.19	80.198	236.05	76.1333	234.27	86.5651
243.18	71.7718	244.31	72.774	243.41	80.198	236.19	76.1333	234.36	86.5651
243.34	71.7718	244.48	72.774	243.56	80.198	236.34	76.1333	234.57	86.5651
243.59	71.7718	244.58	72.774	243.73	80.198	236.48	76	234.72	86.5651
243.7	71.6216	244.78	72.774	243.9	80.033	236.65	76	234.93	86.5651
243.89	71.6216	244.86	72.6027	244.09	80.033	236.83	76	235.1	86.5651
244.01	71.6216	245.11	72.6027	244.27	80.033	236.99	75.8667	235.3	86.5651
244.2	71.4715	245.27	72.6027	244.4	80.033	237.21	75.8667	235.36	86.5651
244.36	71.4715	245.38	72.6027	244.6	80.033	237.39	75.8667	235.63	86.5651
244.57	71.4715	245.59	72.4315	244.76	79.868	237.52	75.8667	235.8	86.5651
244.69	71.4715	245.75	72.4315	244.93	79.868	237.67	75.7333	235.99	86.5651
244.91	71.3213	245.91	72.4315	245.03	79.868	237.88	75.7333	236.16	86.5651
244.99	71.3213	246.07	72.4315	245.24	79.868	238.01	75.7333	236.31	86.5651
245.21	71.3213	246.21	72.4315	245.4	79.868	238.16	75.6	236.58	86.4266
245.42	71.3213	246.34	72.2603	245.59	79.868	238.38	75.6	236.71	86.4266
245.52	71.1712	246.51	72.2603	245.71	79.703	238.54	75.6	236.9	86.4266
245.68	71.1712	246.71	72.2603	245.91	79.703	238.69	75.4667	237.06	86.4266
245.91	71.1712	246.89	72.2603	246.1	79.703	238.87	75.4667	237.24	86.4266
245.99	71.1712	247.06	72.2603	246.21	79.703	239.02	75.4667	237.46	86.4266
246.21	71.021	247.2	72.089	246.38	79.703	239.19	75.4667	237.62	86.4266
246.38	71.021	247.36	72.089	246.55	79.5379	239.29	75.3333	237.76	86.4266
246.55	71.021	247.54	72.089	246.66	79.5379	239.47	75.3333	237.93	86.4266
246.7	71.021	247.71	72.089	246.88	79.5379	239.65	75.3333	238.1	86.4266
246.88	70.8709	247.91	72.089	247.03	79.5379	239.89	75.2	238.28	86.4266
247.08	70.8709	248.09	71.9178	247.18	79.5379	239.98	75.2	238.41	86.4266
247.24	70.8709	248.27	71.9178	247.39	79.3729	240.12	75.2	238.47	86.4266
247.35	70.8709	248.44	71.9178	247.53	79.3729	240.35	75.0667	238.71	86.4266
247.52	70.7207	248.65	71.9178	247.64	79.3729	240.44	75.0667	238.86	86.4266
247.71	70.7207	248.82	71.7466	247.85	79.3729	240.63	75.0667	239.02	86.4266
247.92	70.7207	248.93	71.7466	248.05	79.3729	240.8	74.9333	239.23	86.4266
248.07	70.5706	249.06	71.7466	248.14	79.2079	240.94	74.9333	239.37	86.4266
248.29	70.5706	249.34	71.7466	248.31	79.2079	241.12	74.9333	239.57	86.4266
248.42	70.5706	249.51	71.7466	248.48	79.2079	241.2	74.8	239.74	86.4266
248.55	70.5706	249.68	71.5753	248.65	79.2079	241.44	74.8	239.88	86.4266
248.68	70.4204	249.82	71.5753	248.81	79.2079	241.62	74.8	240.02	86.4266
248.93	70.4204	250.09	71.5753	248.96	79.0429	241.77	74.8	240.23	86.4266
249.1	70.4204	250.21	71.5753	249.07	79.0429	241.96	74.6667	240.44	86.4266
249.18	70.4204	250.34	71.5753	249.27	79.0429	242.04	74.6667	240.57	86.4266
249.41	70.2703	250.54	71.4041	249.45	79.0429	242.27	74.6667	240.7	86.2881
249.55	70.2703	250.7	71.4041	249.61	79.0429	242.45	74.5333	240.91	86.2881
249.69	70.2703	250.9	71.4041	249.81	78.8779	242.68	74.5333	241.04	86.2881
249.87	70.2703	251.07	71.4041	250	78.8779	242.84	74.5333	241.18	86.2881
250.02	70.1201	251.24	71.4041	250.12	78.8779	243.01	74.4	241.38	86.2881
250.17	70.1201	251.37	71.2329	250.3	78.8779	243.2	74.4	241.51	86.2881
250.4	70.1201	251.59	71.2329	250.46	78.8779	243.35	74.4	241.66	86.2881
250.57	70.1201	251.76	71.2329	250.65	78.8779	243.54	74.2667	241.85	86.2881
250.7	69.97	251.88	71.2329	250.79	78.7129	243.72	74.2667	241.97	86.2881
250.89	69.97	252.05	71.2329	250.99	78.7129	243.85	74.2667	242.16	86.2881
250.9	69.97	252.2	71.0616	251.17	78.7129	244.06	74.2667	242.33	86.2881
251.16	69.97	252.44	71.0616	251.3	78.7129	244.2	74.1333	242.47	86.2881
251.29	69.8198	252.62	71.0616	251.56	78.7129	244.34	74.1333	242.63	86.2881
251.49	69.8198	252.73	71.0616	251.7	78.5478	244.56	74.1333	242.83	86.2881
251.66	69.8198	252.87	70.8904	251.95	78.5478	244.69	74	243.02	86.2881
251.81	69.8198	252.94	70.8904	252.06	78.5478	244.88	74	243.2	86.2881
252.01	69.6697	253.17	70.8904	252.25	78.5478	245.02	74	243.28	86.2881
252.17	69.6697	253.33	70.8904	252.47	78.5478	245.22	73.8667	243.53	86.2881
252.33	69.6697	253.55	70.8904	252.6	78.3828	245.35	73.8667	243.71	86.2881
252.55	69.6697	253.67	70.7192	252.75	78.3828	245.49	73.8667	243.91	86.2881
252.73	69.5195	253.83	70.7192	252.95	78.3828	245.69	73.8667	244.05	86.2881
252.89	69.5195	254.03	70.7192	253.08	78.3828	245.89	73.7333	244.19	86.2881
253.07	69.5195	254.16	70.7192	253.28	78.3828	246.02	73.7333	244.35	86.2881
253.25	69.5195	254.32	70.7192	253.45	78.2178	246.2	73.7333	244.49	86.1496
253.48	69.3694	254.54	70.548	253.68	78.2178	246.37	73.6	244.64	86.1496
253.64	69.3694	254.68	70.548	253.78	78.2178	246.57	73.6	244.87	86.1496
253.78	69.3694	254.84	70.548	253.95	78.2178	246.68	73.6	245.06	86.1496
253.92	69.3694	255.04	70.548	254.14	78.2178	246.86	73.4667	245.2	86.1496
254.14	69.2192	255.2	70.548	254.23	78.0528	247	73.4667	245.37	86.1496
254.32	69.2192	255.36	70.3767	254.49	78.0528	247.23	73.4667	245.56	86.1496
254.55	69.2192	255.49	70.3767	254.67	78.0528	247.39	73.4667	245.72	86.1496
254.68	69.0691	255.76	70.3767	254.75	78.0528	247.46	73.3333	245.93	86.1496
254.85	69.0691	255.91	70.3767	254.92	78.0528	247.69	73.3333	246.05	86.1496
255.09	69.0691	256.03	70.3767	255.15	78.0528	247.88	73.3333	246.24	86.1496
255.18	69.0691	256.23	70.2055	255.25	77.8878	247.98	73.2	246.42	86.1496
255.45	68.9189	256.39	70.2055	255.46	77.8878	248.16	73.2	246.55	86.1496
255.66	68.9189	256.55	70.2055	255.64	77.8878	248.36	73.2	246.77	86.1496
255.77	68.9189	256.72	70.2055	255.81	77.8878	248.52	73.2	246.89	86.1496
255.95	68.9189	256.9	70.2055	255.98	77.8878	248.69	73.0667	247.16	86.1496
256.06	68.7688	257.06	70.0343	256.11	77.7228	248.8	73.0667	247.32	86.1496
256.3	68.7688	257.24	70.0343	256.25	77.7228	248.97	73.0667	247.5	86.1496
256.49	68.7688	257.49	70.0343	256.45	77.7228	249.16	72.9333	247.64	86.1496
256.64	68.7688	257.57	70.0343	256.6	77.7228	249.25	72.9333	247.76	86.1496
256.75	68.6186	257.74	70.0343	256.73	77.7228	249.49	72.9333	247.97	86.1496
256.92	68.6186	257.9	69.863	256.87	77.5578	249.63	72.8	248.11	86.1496
257.09	68.6186	258.12	69.863	257.08	77.5578	249.79	72.8	248.31	86.0111
257.22	68.6186	258.31	69.863	257.2	77.5578	249.96	72.8	248.4	86.0111
257.38	68.4685	258.38	69.863	257.36	77.5578	250.11	72.8	248.58	86.0111
257.53	68.4685	258.53	69.6918	257.63	77.3927	250.3	72.6667	248.72	86.0111
257.72	68.4685	258.69	69.6918	257.75	77.3927	250.44	72.6667	248.89	86.0111
257.83	68.4685	258.9	69.6918	257.87	77.3927	250.6	72.6667	249.08	86.0111
257.99	68.3183	259.03	69.6918	258.13	77.3927	250.71	72.5333	249.18	86.0111
258.17	68.3183	259.26	69.6918	258.24	77.3927	250.97	72.5333	249.4	86.0111
258.3	68.3183	259.34	69.5206	258.43	77.2277	251.05	72.5333	249.6	86.0111
258.42	68.3183	259.54	69.5206	258.49	77.2277	251.35	72.4	249.72	86.0111
258.64	68.1682	259.63	69.5206	258.75	77.2277	251.48	72.4	249.87	86.0111
258.79	68.1682	259.82	69.5206	258.85	77.2277	251.65	72.4	250.01	86.0111
258.94	68.1682	260.03	69.5206	259.12	77.2277	251.75	72.4	250.15	86.0111
259.06	68.1682	260.12	69.3493	259.2	77.0627	251.92	72.2667	250.37	86.0111
259.28	68.018	260.28	69.3493	259.43	77.0627	252.14	72.2667	250.49	86.0111
259.43	68.018	260.4	69.3493	259.54	77.0627	252.34	72.2667	250.59	86.0111
259.59	68.018	260.61	69.3493	259.69	77.0627	252.48	72.1333	250.78	86.0111
259.66	68.018	260.8	69.3493	259.85	77.0627	252.6	72.1333	250.99	86.0111
259.86	67.8679	260.91	69.1781	259.98	76.8977	252.75	72.1333	251.15	86.0111
259.98	67.8679	261.14	69.1781	260.15	76.8977	252.98	72.1333	251.31	85.8726
260.18	67.8679	261.28	69.1781	260.44	76.8977	253.15	72	251.52	85.8726
260.34	67.8679	261.44	69.1781	260.54	76.8977	253.26	72	251.65	85.8726
260.56	67.7177	261.57	69.0069	260.7	76.8977	253.43	72	251.84	85.8726
260.68	67.7177	261.8	69.0069	260.9	76.7327	253.61	71.8667	251.97	85.8726
260.82	67.7177	261.96	69.0069	261.05	76.7327	253.83	71.8667	252.09	85.8726
261	67.7177	262.12	69.0069	261.24	76.7327	254.01	71.8667	252.3	85.8726
261.16	67.5676	262.28	69.0069	261.34	76.7327	254.16	71.8667	252.4	85.8726
261.32	67.5676	262.43	68.8356	261.59	76.7327	254.37	71.7333	252.61	85.8726
261.54	67.5676	262.61	68.8356	261.76	76.5677	254.48	71.7333	252.78	85.8726
261.72	67.5676	262.73	68.8356	261.9	76.5677	254.71	71.7333	252.94	85.8726
261.91	67.4174	262.93	68.8356	262.06	76.5677	254.91	71.6	253.14	85.8726
262.04	67.4174	263.13	68.8356	262.35	76.5677	255.11	71.6	253.33	85.8726
262.24	67.4174	263.28	68.6644	262.41	76.4026	255.25	71.6	253.45	85.8726
262.47	67.4174	263.45	68.6644	262.57	76.4026	255.45	71.4667	253.67	85.8726
262.65	67.2673	263.61	68.6644	262.76	76.4026	255.62	71.4667	253.74	85.8726
262.82	67.2673	263.77	68.6644	262.87	76.4026	255.82	71.4667	253.99	85.8726
262.97	67.2673	263.93	68.4931	263.04	76.4026	255.99	71.4667	254.15	85.7341
263.16	67.2673	264.09	68.4931	263.17	76.2376	256.11	71.3333	254.32	85.7341
263.24	67.1171	264.28	68.4931	263.38	76.2376	256.3	71.3333	254.49	85.7341
263.47	67.1171	264.43	68.4931	263.59	76.2376	256.41	71.3333	254.63	85.7341
263.7	67.1171	264.63	68.4931	263.77	76.2376	256.55	71.2	254.77	85.7341
263.81	67.1171	264.73	68.3219	263.89	76.0726	256.75	71.2	254.97	85.7341
264.02	66.967	264.9	68.3219	264.04	76.0726	256.91	71.2	255.11	85.7341
264.2	66.967	265.08	68.3219	264.24	76.0726	257.11	71.0667	255.3	85.7341
264.35	66.967	265.22	68.3219	264.39	76.0726	257.29	71.0667	255.47	85.7341
264.51	66.967	265.46	68.1507	264.53	75.9076	257.47	71.0667	255.64	85.7341
264.73	66.8168	265.57	68.1507	264.75	75.9076	257.59	71.0667	255.84	85.7341
264.89	66.8168	265.71	68.1507	264.91	75.9076	257.71	70.9333	256.03	85.7341
264.99	66.8168	265.9	68.1507	265.08	75.9076	257.89	70.9333	256.15	85.7341
265.16	66.8168	266.08	68.1507	265.23	75.9076	258.07	70.9333	256.31	85.7341
265.35	66.6667	266.23	67.9794	265.38	75.7426	258.22	70.8	256.49	85.7341
265.49	66.6667	266.33	67.9794	265.47	75.7426	258.36	70.8	256.63	85.7341
265.6	66.6667	266.5	67.9794	265.7	75.7426	258.49	70.8	256.78	85.5956
265.8	66.6667	266.66	67.9794	265.78	75.7426	258.74	70.8	257.03	85.5956
265.96	66.5165	266.87	67.8082	265.95	75.5776	258.84	70.6667	257.12	85.5956
266.16	66.5165	266.95	67.8082	266.13	75.5776	259.03	70.6667	257.31	85.5956
266.3	66.5165	267.17	67.8082	266.31	75.5776	259.12	70.6667	257.46	85.5956
266.5	66.5165	267.26	67.8082	266.5	75.5776	259.29	70.5333	257.7	85.5956
266.66	66.3664	267.46	67.637	266.63	75.4125	259.43	70.5333	257.8	85.5956
266.8	66.3664	267.66	67.637	266.76	75.4125	259.58	70.5333	257.98	85.5956
266.96	66.3664	267.78	67.637	266.93	75.4125	259.74	70.4	258.15	85.5956
267.12	66.2162	267.98	67.637	267.05	75.4125	259.94	70.4	258.28	85.5956
267.28	66.2162	268.18	67.637	267.25	75.2475	260.12	70.4	258.44	85.5956
267.49	66.2162	268.34	67.4657	267.45	75.2475	260.3	70.4	258.62	85.5956
267.61	66.2162	268.54	67.4657	267.62	75.2475	260.46	70.2667	258.79	85.5956
267.73	66.0661	268.67	67.4657	267.74	75.2475	260.53	70.2667	259	85.5956
267.89	66.0661	268.85	67.4657	267.95	75.0825	260.75	70.2667	259.12	85.4571
268.12	66.0661	269.04	67.2945	268.13	75.0825	260.93	70.1333	259.32	85.4571
268.21	66.0661	269.21	67.2945	268.31	75.0825	261.09	70.1333	259.52	85.4571
268.44	65.9159	269.36	67.2945	268.45	75.0825	261.23	70.1333	259.7	85.4571
268.55	65.9159	269.56	67.2945	268.63	74.9175	261.44	70.1333	259.81	85.4571
268.66	65.9159	269.76	67.1233	268.78	74.9175	261.62	70	259.92	85.4571
268.9	65.9159	269.94	67.1233	268.96	74.9175	261.74	70	260.17	85.4571
269.04	65.7658	270.11	67.1233	269.13	74.9175	261.95	70	260.27	85.4571
269.2	65.7658	270.3	67.1233	269.29	74.7525	262.13	69.8667	260.4	85.4571
269.45	65.7658	270.47	66.952	269.49	74.7525	262.28	69.8667	260.62	85.4571
269.53	65.7658	270.62	66.952	269.63	74.7525	262.51	69.8667	260.73	85.4571
269.76	65.6156	270.81	66.952	269.82	74.7525	262.7	69.7333	260.91	85.4571
269.92	65.6156	270.96	66.952	270.01	74.5875	262.9	69.7333	261.12	85.4571
269.99	65.6156	271.15	66.7808	270.11	74.5875	263.07	69.7333	261.23	85.3186
270.21	65.4655	271.34	66.7808	270.27	74.5875	263.21	69.7333	261.41	85.3186
270.25	65.4655	271.5	66.7808	270.49	74.5875	263.45	69.6	261.59	85.3186
270.54	65.4655	271.68	66.7808	270.64	74.4224	263.59	69.6	261.78	85.3186
270.66	65.4655	271.87	66.6096	270.85	74.4224	263.68	69.6	261.93	85.3186
270.81	65.3153	272.05	66.6096	271.02	74.4224	263.87	69.4667	262.08	85.3186
270.95	65.3153	272.16	66.6096	271.12	74.4224	264.03	69.4667	262.3	85.3186
271.13	65.3153	272.35	66.6096	271.35	74.2574	264.25	69.4667	262.41	85.3186
271.28	65.3153	272.53	66.4384	271.48	74.2574	264.37	69.3333	262.59	85.3186
271.47	65.1652	272.7	66.4384	271.68	74.2574	264.61	69.3333	262.77	85.3186
271.66	65.1652	272.82	66.4384	271.85	74.0924	264.75	69.3333	262.93	85.3186
271.84	65.1652	273.02	66.4384	272.03	74.0924	264.9	69.2	263.14	85.1801
271.97	65.015	273.13	66.2671	272.13	74.0924	265.05	69.2	263.3	85.1801
272.17	65.015	273.31	66.2671	272.36	74.0924	265.23	69.2	263.5	85.1801
272.33	65.015	273.53	66.2671	272.56	73.9274	265.42	69.0667	263.63	85.1801
272.45	65.015	273.67	66.2671	272.72	73.9274	265.56	69.0667	263.87	85.1801
272.7	64.8649	273.81	66.0959	272.87	73.9274	265.66	69.0667	263.98	85.1801
272.83	64.8649	274.02	66.0959	273.07	73.7624	265.89	69.0667	264.21	85.1801
273.03	64.8649	274.15	66.0959	273.26	73.7624	265.98	68.9333	264.33	85.1801
273.11	64.7147	274.32	65.9247	273.38	73.7624	266.1	68.9333	264.52	85.1801
273.37	64.7147	274.48	65.9247	273.51	73.7624	266.26	68.9333	264.73	85.1801
273.5	64.7147	274.62	65.9247	273.68	73.5974	266.45	68.8	264.85	85.1801
273.7	64.7147	274.79	65.9247	273.9	73.5974	266.61	68.8	265.04	85.0416
273.8	64.5646	274.98	65.7534	274.05	73.5974	266.79	68.8	265.2	85.0416
274.01	64.5646	275.1	65.7534	274.17	73.4323	266.97	68.6667	265.39	85.0416
274.15	64.5646	275.27	65.7534	274.38	73.4323	267.09	68.6667	265.53	85.0416
274.33	64.4144	275.44	65.7534	274.52	73.4323	267.33	68.6667	265.77	85.0416
274.45	64.4144	275.58	65.5822	274.71	73.2673	267.51	68.6667	265.95	85.0416
274.66	64.4144	275.74	65.5822	274.83	73.2673	267.65	68.5333	266.1	85.0416
274.83	64.2643	275.95	65.5822	275.05	73.2673	267.82	68.5333	266.28	85.0416
275.02	64.2643	276.08	65.411	275.22	73.1023	268.02	68.5333	266.44	85.0416
275.11	64.2643	276.26	65.411	275.4	73.1023	268.15	68.4	266.59	85.0416
275.22	64.2643	276.45	65.411	275.51	73.1023	268.32	68.4	266.76	84.903
275.45	64.1141	276.55	65.411	275.65	73.1023	268.47	68.4	266.94	84.903
275.67	64.1141	276.79	65.2397	275.87	72.9373	268.69	68.2667	267.07	84.903
275.86	64.1141	276.96	65.2397	276.02	72.9373	268.81	68.2667	267.2	84.903
275.99	63.964	277.07	65.2397	276.18	72.9373	268.98	68.2667	267.37	84.903
276.19	63.964	277.26	65.0685	276.35	72.7723	269.16	68.1333	267.56	84.903
276.3	63.964	277.5	65.0685	276.57	72.7723	269.29	68.1333	267.74	84.903
276.52	63.8138	277.67	65.0685	276.69	72.7723	269.47	68.1333	267.87	84.903
276.67	63.8138	277.78	65.0685	276.87	72.6073	269.61	68	268	84.903
276.84	63.8138	277.93	64.8973	277.03	72.6073	269.82	68	268.17	84.7645
277.06	63.8138	278.07	64.8973	277.22	72.6073	269.95	68	268.35	84.7645
277.21	63.6637	278.32	64.8973	277.4	72.4422	270.11	68	268.5	84.7645
277.42	63.6637	278.41	64.726	277.59	72.4422	270.25	67.8667	268.63	84.7645
277.57	63.6637	278.58	64.726	277.72	72.4422	270.46	67.8667	268.84	84.7645
277.82	63.5135	278.75	64.726	277.89	72.2772	270.6	67.8667	269.01	84.7645
277.95	63.5135	278.87	64.726	278.11	72.2772	270.73	67.7333	269.13	84.7645
278.16	63.5135	279.07	64.5548	278.32	72.1122	270.95	67.7333	269.33	84.7645
278.28	63.3634	279.21	64.5548	278.46	72.1122	271.14	67.7333	269.53	84.626
278.49	63.3634	279.38	64.5548	278.61	72.1122	271.26	67.6	269.68	84.626
278.69	63.3634	279.56	64.3836	278.76	71.9472	271.52	67.6	269.78	84.626
278.86	63.3634	279.76	64.3836	278.93	71.9472	271.59	67.6	269.95	84.626
278.97	63.2132	279.87	64.3836	279.11	71.9472	271.77	67.4667	270.16	84.626
279.18	63.2132	280.11	64.2123	279.3	71.7822	271.94	67.4667	270.3	84.626
279.38	63.2132	280.3	64.2123	279.44	71.7822	272.12	67.4667	270.51	84.626
279.47	63.0631	280.45	64.2123	279.73	71.7822	272.36	67.3333	270.65	84.626
279.68	63.0631	280.59	64.2123	279.79	71.6172	272.51	67.3333	270.8	84.626
279.82	63.0631	280.81	64.0411	279.97	71.6172	272.7	67.3333	270.93	84.4875
279.96	62.9129	280.93	64.0411	280.15	71.6172	272.85	67.2	271.16	84.4875
280.2	62.9129	281.06	64.0411	280.3	71.4522	273.05	67.2	271.3	84.4875
280.3	62.9129	281.26	63.8699	280.46	71.4522	273.22	67.2	271.46	84.4875
280.47	62.7628	281.43	63.8699	280.6	71.4522	273.36	67.0667	271.59	84.4875
280.62	62.7628	281.62	63.8699	280.76	71.2871	273.55	67.0667	271.77	84.4875
280.67	62.7628	281.79	63.8699	280.93	71.2871	273.72	67.0667	271.96	84.4875
280.81	62.7628	281.94	63.6986	281.08	71.1221	273.87	66.9333	272.05	84.349
281.03	62.6126	282.11	63.6986	281.27	71.1221	274.08	66.9333	272.24	84.349
281.18	62.6126	282.27	63.6986	281.4	71.1221	274.22	66.9333	272.43	84.349
281.31	62.6126	282.29	63.5274	281.54	70.9571	274.36	66.8	272.62	84.349
281.43	62.4625	282.29	63.5274	281.74	70.9571	274.54	66.8	272.78	84.349
281.61	62.4625	282.51	63.5274	281.9	70.9571	274.7	66.8	272.91	84.349
281.8	62.4625	283	63.3562	282.12	70.7921	274.9	66.6667	273.08	84.349
281.92	62.3123	283.18	63.3562	282.23	70.7921	275	66.6667	273.22	84.2105
282.02	62.3123	283.38	63.3562	282.38	70.6271	275.21	66.6667	273.38	84.2105
282.24	62.3123	283.57	63.1849	282.55	70.6271	275.43	66.5333	273.62	84.2105
282.36	62.1622	283.72	63.1849	282.77	70.6271	275.56	66.5333	273.77	84.2105
282.54	62.1622	283.91	63.1849	282.97	70.4621	275.72	66.4	273.9	84.2105
282.63	62.1622	284.08	63.0137	283.14	70.4621	275.87	66.4	274.04	84.2105
282.8	62.012	284.27	63.0137	283.32	70.4621	276.07	66.4	274.32	84.2105
283.01	62.012	284.41	63.0137	283.42	70.297	276.23	66.2667	274.46	84.072
283.17	62.012	284.57	62.8425	283.64	70.297	276.35	66.2667	274.63	84.072
283.38	61.8619	284.74	62.8425	283.74	70.297	276.58	66.2667	274.85	84.072
283.5	61.8619	284.87	62.8425	283.92	70.132	276.65	66.1333	274.96	84.072
283.71	61.8619	285.02	62.6712	284.09	70.132	276.88	66.1333	275.11	84.072
283.82	61.7117	285.26	62.6712	284.26	69.967	276.98	66	275.3	84.072
284.05	61.7117	285.38	62.6712	284.45	69.967	277.18	66	275.47	83.9335
284.13	61.7117	285.57	62.5	284.63	69.967	277.32	66	275.61	83.9335
284.35	61.7117	285.74	62.5	284.84	69.802	277.49	65.8667	275.77	83.9335
284.51	61.5616	285.91	62.5	284.97	69.802	277.61	65.8667	275.88	83.9335
284.65	61.5616	286.12	62.5	285.06	69.802	277.83	65.8667	276.11	83.9335
284.8	61.5616	286.28	62.3288	285.25	69.637	278	65.7333	276.25	83.9335
285.01	61.4114	286.41	62.3288	285.41	69.637	278.14	65.7333	276.38	83.795
285.18	61.4114	286.57	62.3288	285.57	69.472	278.31	65.6	276.6	83.795
285.38	61.4114	286.76	62.1575	285.72	69.472	278.55	65.6	276.77	83.795
285.51	61.2613	286.96	62.1575	285.85	69.472	278.69	65.6	276.91	83.795
285.72	61.2613	287.07	62.1575	286.07	69.3069	278.84	65.4667	277.14	83.795
285.82	61.2613	287.23	61.9863	286.25	69.3069	278.99	65.4667	277.26	83.795
286.04	61.1111	287.43	61.9863	286.4	69.3069	279.19	65.3333	277.36	83.6565
286.26	61.1111	287.6	61.9863	286.56	69.1419	279.33	65.3333	277.53	83.6565
286.38	61.1111	287.76	61.8151	286.71	69.1419	279.52	65.3333	277.67	83.6565
286.59	60.961	287.91	61.8151	286.89	68.9769	279.72	65.2	277.9	83.6565
286.76	60.961	288.1	61.8151	287.04	68.9769	279.87	65.2	278.04	83.6565
286.9	60.961	288.28	61.6438	287.2	68.9769	280.06	65.0667	278.18	83.6565
287.05	60.8108	288.35	61.6438	287.33	68.8119	280.22	65.0667	278.34	83.518
287.25	60.8108	288.56	61.6438	287.48	68.8119	280.38	65.0667	278.42	83.518
287.4	60.8108	288.7	61.4726	287.72	68.8119	280.57	64.9333	278.6	83.518
287.61	60.6607	288.93	61.4726	287.9	68.6469	280.73	64.9333	278.81	83.518
287.81	60.6607	289.1	61.4726	288.03	68.6469	280.97	64.8	278.97	83.518
287.91	60.6607	289.18	61.3014	288.18	68.4818	281.07	64.8	279.1	83.3795
288.12	60.5105	289.39	61.3014	288.35	68.4818	281.3	64.8	279.27	83.3795
288.25	60.5105	289.56	61.3014	288.54	68.4818	281.39	64.6667	279.49	83.3795
288.46	60.5105	289.69	61.1301	288.7	68.3168	281.59	64.6667	279.67	83.3795
288.56	60.3604	289.87	61.1301	288.93	68.3168	281.72	64.5333	279.79	83.3795
288.79	60.3604	290.02	61.1301	289.04	68.3168	281.91	64.5333	279.98	83.241
288.89	60.3604	290.21	61.1301	289.23	68.1518	282.13	64.5333	280.13	83.241
289.16	60.2102	290.39	60.9589	289.47	68.1518	282.25	64.4	280.27	83.241
289.27	60.2102	290.62	60.9589	289.57	67.9868	282.49	64.4	280.5	83.241
289.54	60.2102	290.74	60.9589	289.74	67.9868	282.58	64.2667	280.64	83.241
289.64	60.0601	290.9	60.7877	289.93	67.9868	282.76	64.2667	280.85	83.1025
289.86	60.0601	291.09	60.7877	290.14	67.8218	282.96	64.1333	280.97	83.1025
289.96	60.0601	291.24	60.7877	290.24	67.8218	283.09	64.1333	281.12	83.1025
290.11	60.0601	291.39	60.6164	290.39	67.8218	283.27	64.1333	281.35	83.1025
290.29	59.9099	291.57	60.6164	290.6	67.6568	283.4	64	281.45	83.1025
290.47	59.9099	291.8	60.6164	290.75	67.6568	283.58	64	281.68	82.964
290.65	59.9099	291.89	60.4452	290.93	67.6568	283.77	63.8667	281.83	82.964
290.84	59.7598	292.07	60.4452	291.11	67.4917	283.86	63.8667	282.01	82.964
290.98	59.7598	292.26	60.4452	291.25	67.4917	284.07	63.7333	282.21	82.964
291.15	59.7598	292.39	60.274	291.51	67.3267	284.2	63.7333	282.38	82.964
291.33	59.6096	292.55	60.274	291.62	67.3267	284.39	63.7333	282.56	82.8255
291.51	59.6096	292.63	60.274	291.78	67.3267	284.48	63.6	282.69	82.8255
291.68	59.6096	292.88	60.1027	291.95	67.1617	284.7	63.6	282.96	82.8255
291.85	59.4595	293.03	60.1027	292.07	67.1617	284.88	63.4667	283.04	82.8255
292.07	59.4595	293.17	60.1027	292.17	67.1617	285.01	63.4667	283.17	82.687
292.18	59.4595	293.38	60.1027	292.35	66.9967	285.17	63.3333	283.28	82.687
292.33	59.3093	293.47	59.9315	292.51	66.9967	285.31	63.3333	283.57	82.687
292.53	59.3093	293.65	59.9315	292.72	66.9967	285.51	63.3333	283.75	82.687
292.72	59.3093	293.81	59.9315	292.86	66.8317	285.62	63.2	283.91	82.687
292.91	59.1592	294.05	59.7603	292.97	66.8317	285.75	63.2	284.06	82.5485
293.02	59.1592	294.12	59.7603	293.19	66.6667	286	63.0667	284.18	82.5485
293.23	59.1592	294.37	59.7603	293.34	66.6667	286.12	63.0667	284.41	82.5485
293.44	59.009	294.54	59.589	293.53	66.6667	286.23	62.9333	284.52	82.5485
293.57	59.009	294.59	59.589	293.63	66.5016	286.43	62.9333	284.72	82.41
293.7	59.009	294.76	59.589	293.8	66.5016	286.62	62.8	284.9	82.41
293.86	58.8589	294.97	59.589	293.94	66.5016	286.75	62.8	285.04	82.41
294.01	58.8589	295.1	59.4178	294.13	66.3366	286.88	62.8	285.2	82.41
294.16	58.8589	295.29	59.4178	294.31	66.3366	287.09	62.6667	285.38	82.2715
294.33	58.8589	295.45	59.4178	294.52	66.3366	287.19	62.6667	285.54	82.2715
294.53	58.7087	295.59	59.2466	294.7	66.1716	287.38	62.5333	285.66	82.2715
294.67	58.7087	295.77	59.2466	294.85	66.1716	287.56	62.5333	285.87	82.2715
294.89	58.7087	295.97	59.2466	295.03	66.1716	287.74	62.4	286.06	82.133
295.05	58.5586	296.09	59.0753	295.16	66.0066	287.97	62.4	286.24	82.133
295.22	58.5586	296.22	59.0753	295.37	66.0066	288.12	62.4	286.42	82.133
295.36	58.5586	296.42	59.0753	295.55	66.0066	288.32	62.2667	286.53	82.133
295.57	58.4084	296.56	59.0753	295.69	65.8416	288.49	62.2667	286.75	81.9945
295.66	58.4084	296.79	58.9041	295.91	65.8416	288.58	62.1333	286.91	81.9945
295.88	58.4084	296.97	58.9041	296.09	65.8416	288.82	62.1333	287.1	81.9945
295.99	58.2583	297.08	58.9041	296.15	65.6766	288.96	62	287.3	81.856
296.15	58.2583	297.24	58.7329	296.4	65.6766	289.15	62	287.44	81.856
296.37	58.2583	297.41	58.7329	296.53	65.6766	289.26	62	287.61	81.856
296.51	58.2583	297.59	58.7329	296.77	65.5115	289.46	61.8667	287.8	81.856
296.68	58.1081	297.88	58.5616	296.92	65.5115	289.69	61.8667	288.01	81.7174
296.93	58.1081	297.98	58.5616	297.13	65.5115	289.83	61.7333	288.11	81.7174
297.05	58.1081	298.13	58.5616	297.33	65.3465	289.99	61.7333	288.27	81.7174
297.19	57.958	298.26	58.5616	297.48	65.3465	290.21	61.6	288.43	81.7174
297.4	57.958	298.47	58.3904	297.62	65.3465	290.36	61.6	288.59	81.579
297.52	57.958	298.67	58.3904	297.84	65.1815	290.59	61.6	288.81	81.579
297.65	57.8078	298.8	58.3904	297.97	65.1815	290.75	61.4667	288.96	81.579
297.84	57.8078	298.97	58.2192	298.13	65.1815	290.89	61.4667	289.13	81.4404
298.06	57.8078	299.21	58.2192	298.29	65.0165	291.04	61.3333	289.36	81.4404
298.18	57.8078	299.33	58.2192	298.51	65.0165	291.21	61.3333	289.51	81.4404
298.31	57.6577	299.52	58.2192	298.67	65.0165	291.42	61.2	289.66	81.3019
298.51	57.6577	299.66	58.048	298.82	64.8515	291.57	61.2	289.85	81.3019
298.69	57.6577	299.84	58.048	298.95	64.8515	291.79	61.0667	290.03	81.3019
298.83	57.5075	299.97	58.048	299.14	64.8515	291.98	61.0667	290.17	81.3019
298.86	57.5075	300.16	57.8767	299.27	64.6865	292.11	61.0667	290.36	81.1634
299.04	57.5075	300.36	57.8767	299.46	64.6865	292.28	60.9333	290.57	81.1634
299.25	57.5075	300.55	57.8767	299.61	64.6865	292.46	60.9333	290.76	81.1634
299.38	57.3574	300.69	57.8767	299.75	64.5215	292.59	60.8	290.86	81.0249
299.55	57.3574	300.89	57.7055	299.89	64.5215	292.75	60.8	291.05	81.0249
299.73	57.3574	300.99	57.7055	300.09	64.5215	292.98	60.8	291.23	81.0249
299.89	57.2072	301.17	57.7055	300.29	64.3564	293.1	60.6667	291.37	80.8864
300.07	57.2072	301.32	57.5343	300.39	64.3564	293.25	60.6667	291.56	80.8864
300.29	57.2072	301.54	57.5343	300.5	64.3564	293.4	60.5333	291.71	80.8864
300.42	57.2072	301.75	57.5343	300.71	64.3564	293.58	60.5333	291.9	80.7479
300.57	57.0571	301.86	57.5343	300.89	64.1914	293.74	60.4	292.02	80.7479
300.73	57.0571	302.02	57.363	301.11	64.1914	293.91	60.4	292.2	80.7479
300.87	57.0571	302.22	57.363	301.27	64.1914	294.04	60.4	292.38	80.6094
301.03	56.9069	302.34	57.363	301.44	64.0264	294.17	60.2667	292.54	80.6094
301.19	56.9069	302.51	57.363	301.51	64.0264	294.35	60.2667	292.74	80.6094
301.48	56.9069	302.72	57.1918	301.71	64.0264	294.47	60.1333	292.8	80.4709
301.67	56.9069	302.9	57.1918	301.87	64.0264	294.66	60.1333	292.95	80.4709
301.8	56.7568	303.01	57.1918	302	63.8614	294.8	60	293.18	80.4709
301.96	56.7568	303.16	57.0206	302.24	63.8614	294.98	60	293.28	80.3324
302.14	56.7568	303.28	57.0206	302.4	63.8614	295.13	60	293.53	80.3324
302.3	56.6066	303.48	57.0206	302.58	63.6964	295.26	59.8667	293.68	80.3324
302.46	56.6066	303.65	57.0206	302.74	63.6964	295.45	59.8667	293.85	80.1939
302.62	56.6066	303.79	56.8493	302.85	63.6964	295.62	59.7333	294.04	80.1939
302.78	56.6066	303.91	56.8493	303.08	63.5314	295.8	59.7333	294.25	80.0554
302.97	56.4565	304.13	56.8493	303.28	63.5314	295.95	59.7333	294.38	80.0554
303.12	56.4565	304.28	56.8493	303.47	63.5314	296.14	59.6	294.49	80.0554
303.32	56.4565	304.44	56.6781	303.58	63.5314	296.26	59.6	294.65	79.9169
303.45	56.3063	304.58	56.6781	303.8	63.3663	296.44	59.4667	294.87	79.9169
303.61	56.3063	304.75	56.6781	303.95	63.3663	296.61	59.4667	295.03	79.9169
303.86	56.3063	304.93	56.6781	304.12	63.3663	296.8	59.4667	295.16	79.7784
304.03	56.3063	305.06	56.5069	304.26	63.3663	296.93	59.3333	295.34	79.7784
304.17	56.1562	305.25	56.5069	304.44	63.2013	297.12	59.3333	295.52	79.6399
304.35	56.1562	305.32	56.5069	304.63	63.2013	297.3	59.2	295.73	79.6399
304.47	56.1562	305.5	56.3356	304.81	63.2013	297.43	59.2	295.85	79.6399
304.68	56.006	305.66	56.3356	304.97	63.0363	297.62	59.2	296.06	79.5014
304.86	56.006	305.84	56.3356	305.13	63.0363	297.78	59.0667	296.19	79.5014
305.01	56.006	305.97	56.3356	305.33	63.0363	297.95	59.0667	296.39	79.5014
305.17	56.006	306.17	56.1644	305.44	63.0363	298.15	58.9333	296.54	79.3629
305.31	55.8559	306.4	56.1644	305.61	62.8713	298.35	58.9333	296.69	79.3629
305.52	55.8559	306.5	56.1644	305.8	62.8713	298.5	58.9333	296.95	79.2244
305.71	55.8559	306.72	56.1644	305.92	62.8713	298.72	58.8	297.08	79.2244
305.85	55.8559	306.83	55.9931	306.11	62.8713	298.91	58.8	297.23	79.2244
306.06	55.7057	307.04	55.9931	306.26	62.7063	299.13	58.6667	297.37	79.0859
306.18	55.7057	307.2	55.9931	306.39	62.7063	299.29	58.6667	297.6	79.0859
306.35	55.7057	307.34	55.9931	306.61	62.7063	299.46	58.6667	297.75	78.9474
306.48	55.5556	307.54	55.8219	306.8	62.7063	299.63	58.5333	297.93	78.9474
306.66	55.5556	307.71	55.8219	306.93	62.5412	299.78	58.5333	298.1	78.8089
306.79	55.5556	307.88	55.8219	307.08	62.5412	299.95	58.5333	298.3	78.8089
306.99	55.5556	308.09	55.8219	307.22	62.5412	300.13	58.4	298.41	78.8089
307.16	55.4054	308.25	55.6507	307.37	62.5412	300.31	58.4	298.6	78.6704
307.3	55.4054	308.44	55.6507	307.58	62.3762	300.53	58.2667	298.75	78.6704
307.5	55.4054	308.62	55.6507	307.68	62.3762	300.69	58.2667	298.92	78.5319
307.69	55.4054	308.8	55.6507	307.83	62.3762	300.82	58.2667	299.05	78.5319
307.84	55.2553	308.92	55.4794	307.96	62.3762	300.98	58.1333	299.23	78.5319
308.01	55.2553	309.2	55.4794	308.22	62.2112	301.23	58.1333	299.41	78.3933
308.17	55.2553	309.35	55.4794	308.31	62.2112	301.34	58.1333	299.58	78.3933
308.4	55.1051	309.53	55.4794	308.45	62.2112	301.56	58	299.81	78.2549
308.55	55.1051	309.73	55.3082	308.63	62.2112	301.72	58	299.95	78.2549
308.83	55.1051	309.94	55.3082	308.81	62.0462	301.92	57.8667	300.11	78.1163
308.95	55.1051	310.09	55.3082	308.97	62.0462	302.07	57.8667	300.33	78.1163
309.06	54.9549	310.25	55.3082	309.15	62.0462	302.27	57.8667	300.42	77.9778
309.24	54.9549	310.44	55.137	309.28	62.0462	302.39	57.7333	300.59	77.9778
309.43	54.9549	310.61	55.137	309.46	61.8812	302.49	57.7333	300.76	77.8393
309.64	54.9549	310.75	55.137	309.61	61.8812	302.69	57.7333	300.97	77.8393
309.82	54.8048	310.96	55.137	309.84	61.8812	302.83	57.6	301.13	77.8393
309.97	54.8048	311.09	54.9657	309.99	61.8812	303	57.6	301.28	77.7008
310.12	54.8048	311.28	54.9657	310.08	61.7162	303.17	57.4667	301.49	77.7008
310.3	54.8048	311.49	54.9657	310.3	61.7162	303.4	57.4667	301.64	77.5623
310.48	54.6546	311.64	54.9657	310.44	61.7162	303.48	57.4667	301.81	77.5623
310.64	54.6546	311.79	54.7945	310.62	61.7162	303.63	57.3333	301.99	77.4238
310.81	54.6546	311.95	54.7945	310.78	61.5512	303.79	57.3333	302.17	77.4238
310.94	54.5045	312.07	54.7945	311.02	61.5512	303.94	57.3333	302.32	77.2853
311.08	54.5045	312.22	54.7945	311.16	61.5512	304.1	57.2	302.41	77.2853
311.25	54.5045	312.43	54.6233	311.3	61.5512	304.25	57.2	302.63	77.1468
311.41	54.5045	312.63	54.6233	311.52	61.3861	304.43	57.2	302.84	77.1468
311.5	54.3543	312.79	54.6233	311.7	61.3861	304.63	57.0667	302.93	77.0083
311.66	54.3543	312.95	54.6233	311.89	61.3861	304.78	57.0667	303.11	77.0083
311.89	54.3543	313.04	54.452	312.07	61.3861	304.95	57.0667	303.28	76.8698
311.98	54.3543	313.27	54.452	312.19	61.2211	305.07	56.9333	303.43	76.8698
312.15	54.2042	313.41	54.452	312.31	61.2211	305.24	56.9333	303.57	76.7313
312.3	54.2042	313.56	54.452	312.55	61.2211	305.31	56.9333	303.79	76.7313
312.52	54.2042	313.73	54.2808	312.7	61.2211	305.57	56.8	304.03	76.5928
312.65	54.2042	313.86	54.2808	312.89	61.2211	305.68	56.8	304.14	76.5928
312.87	54.054	314.07	54.2808	313.04	61.0561	305.87	56.6667	304.32	76.4543
312.99	54.054	314.22	54.2808	313.19	61.0561	306.04	56.6667	304.49	76.4543
313.1	54.054	314.41	54.1096	313.39	61.0561	306.22	56.6667	304.64	76.3158
313.27	54.054	314.56	54.1096	313.57	61.0561	306.42	56.5333	304.81	76.3158
313.47	53.9039	314.69	54.1096	313.71	60.8911	306.56	56.5333	305.01	76.1773
313.6	53.9039	314.86	54.1096	313.88	60.8911	306.71	56.5333	305.17	76.1773
313.76	53.9039	314.99	53.9384	314.1	60.8911	306.86	56.4	305.35	76.0388
313.87	53.7537	315.19	53.9384	314.25	60.8911	307.1	56.4	305.52	76.0388
314.07	53.7537	315.38	53.9384	314.4	60.7261	307.25	56.4	305.66	75.9003
314.21	53.7537	315.56	53.9384	314.56	60.7261	307.44	56.2667	305.89	75.9003
314.38	53.7537	315.65	53.9384	314.72	60.7261	307.51	56.2667	305.99	75.7618
314.57	53.6036	315.8	53.7671	314.88	60.7261	307.72	56.2667	306.15	75.7618
314.69	53.6036	316.02	53.7671	315.05	60.7261	307.89	56.1333	306.33	75.6233
314.9	53.6036	316.19	53.7671	315.19	60.5611	308.09	56.1333	306.5	75.6233
315.06	53.6036	316.35	53.7671	315.35	60.5611	308.27	56.1333	306.64	75.4848
315.17	53.4534	316.47	53.5959	315.55	60.5611	308.48	56	306.79	75.4848
315.39	53.4534	316.67	53.5959	315.72	60.5611	308.62	56	307	75.3463
315.51	53.4534	316.86	53.5959	315.84	60.396	308.8	56	307.17	75.3463
315.67	53.4534	317	53.5959	316.03	60.396	308.96	55.8667	307.24	75.2078
315.97	53.3033	317.19	53.4247	316.19	60.396	309.11	55.8667	307.35	75.2078
316.08	53.3033	317.39	53.4247	316.35	60.396	309.3	55.8667	307.57	75.0692
316.19	53.3033	317.5	53.4247	316.5	60.396	309.47	55.7333	307.77	75.0692
316.43	53.3033	317.64	53.4247	316.66	60.231	309.67	55.7333	307.93	74.9308
316.64	53.1531	317.84	53.2534	316.82	60.231	309.83	55.7333	308.11	74.9308
316.84	53.1531	317.98	53.2534	316.95	60.231	310	55.6	308.26	74.7922
317.01	53.1531	318.17	53.2534	317.19	60.231	310.21	55.6	308.42	74.7922
317.16	53.1531	318.33	53.2534	317.38	60.066	310.42	55.6	308.6	74.6537
317.37	53.003	318.51	53.0822	317.49	60.066	310.56	55.4667	308.79	74.5152
317.51	53.003	318.73	53.0822	317.72	60.066	310.71	55.4667	308.96	74.5152
317.72	53.003	318.85	53.0822	317.92	60.066	310.84	55.4667	309.17	74.3767
317.87	53.003	319.09	53.0822	318.07	60.066	310.99	55.4667	309.29	74.3767
318.1	52.8528	319.21	53.0822	318.2	59.901	311.11	55.3333	309.47	74.2382
318.3	52.8528	319.38	52.911	318.38	59.901	311.37	55.3333	309.63	74.2382
318.44	52.8528	319.53	52.911	318.55	59.901	311.53	55.3333	309.76	74.0997
318.64	52.8528	319.76	52.911	318.66	59.901	311.67	55.2	310.01	74.0997
318.8	52.7027	319.94	52.911	318.84	59.736	311.81	55.2	310.15	73.9612
318.95	52.7027	320.1	52.7397	318.97	59.736	311.97	55.2	310.31	73.8227
319.12	52.7027	320.24	52.7397	319.15	59.736	312.1	55.0667	310.53	73.8227
319.27	52.5525	320.43	52.7397	319.35	59.736	312.23	55.0667	310.7	73.6842
319.46	52.5525	320.67	52.7397	319.5	59.736	312.45	55.0667	310.88	73.6842
319.7	52.5525	320.82	52.5685	319.67	59.571	312.6	54.9333	311.05	73.5457
319.82	52.5525	320.91	52.5685	319.82	59.571	312.76	54.9333	311.17	73.5457
319.97	52.4024	321.13	52.5685	320	59.571	312.92	54.9333	311.34	73.4072
320.1	52.4024	321.3	52.5685	320.09	59.571	313.11	54.8	311.49	73.4072
320.23	52.4024	321.45	52.3973	320.34	59.4059	313.26	54.8	311.67	73.2687
320.37	52.4024	321.6	52.3973	320.47	59.4059	313.46	54.8	311.86	73.1302
320.48	52.2522	321.81	52.3973	320.69	59.4059	313.51	54.6667	312.01	73.1302
320.76	52.2522	321.93	52.3973	320.88	59.4059	313.77	54.6667	312.18	72.9917
320.88	52.2522	322.18	52.3973	321.01	59.4059	313.86	54.6667	312.35	72.9917
321.07	52.2522	322.31	52.226	321.22	59.2409	314.02	54.6667	312.51	72.8532
321.23	52.1021	322.45	52.226	321.39	59.2409	314.19	54.5333	312.62	72.8532
321.34	52.1021	322.63	52.226	321.48	59.2409	314.38	54.5333	312.85	72.7147
321.5	52.1021	322.8	52.226	321.71	59.2409	314.53	54.5333	313.05	72.5762
321.6	52.1021	322.94	52.0548	321.84	59.0759	314.6	54.4	313.18	72.5762
321.8	51.9519	323.09	52.0548	322.07	59.0759	314.77	54.4	313.38	72.4377
321.96	51.9519	323.25	52.0548	322.27	59.0759	314.96	54.4	313.49	72.4377
322.13	51.9519	323.36	52.0548	322.39	59.0759	315.2	54.2667	313.6	72.2992
322.34	51.9519	323.58	51.8836	322.61	59.0759	315.34	54.2667	313.85	72.1607
322.5	51.8018	323.69	51.8836	322.75	58.9109	315.51	54.2667	314.03	72.1607
322.65	51.8018	323.92	51.8836	322.83	58.9109	315.69	54.2667	314.17	72.0222
322.81	51.8018	324.05	51.8836	323.06	58.9109	315.85	54.1333	314.32	72.0222
322.95	51.8018	324.24	51.7123	323.18	58.9109	316.06	54.1333	314.52	71.8837
323.03	51.6516	324.37	51.7123	323.39	58.9109	316.23	54.1333	314.69	71.7451
323.32	51.6516	324.51	51.7123	323.64	58.7459	316.42	54	314.88	71.7451
323.45	51.6516	324.72	51.7123	323.75	58.7459	316.57	54	314.97	71.6067
323.56	51.6516	324.85	51.7123	323.95	58.7459	316.72	54	315.2	71.6067
323.8	51.5015	325.03	51.5411	324.12	58.7459	316.9	53.8667	315.28	71.4681
323.97	51.5015	325.17	51.5411	324.31	58.5809	317.07	53.8667	315.45	71.4681
324.09	51.5015	325.36	51.5411	324.44	58.5809	317.22	53.8667	315.61	71.3296
324.28	51.5015	325.51	51.5411	324.63	58.5809	317.44	53.8667	315.75	71.1911
324.42	51.3513	325.71	51.3699	324.78	58.5809	317.55	53.7333	315.94	71.1911
324.53	51.3513	325.78	51.3699	324.92	58.5809	317.69	53.7333	316.13	71.0526
324.79	51.3513	326.01	51.3699	325.12	58.4158	317.83	53.7333	316.31	70.9141
325.01	51.3513	326.14	51.3699	325.26	58.4158	318.08	53.6	316.44	70.9141
325.19	51.2012	326.28	51.1986	325.44	58.4158	318.24	53.6	316.57	70.7756
325.38	51.2012	326.46	51.1986	325.61	58.4158	318.43	53.6	316.77	70.7756
325.56	51.2012	326.64	51.1986	325.77	58.4158	318.6	53.4667	317	70.6371
325.74	51.2012	326.81	51.1986	325.93	58.2508	318.77	53.4667	317.19	70.4986
325.94	51.051	326.99	51.1986	326.12	58.2508	318.95	53.4667	317.31	70.4986
326.14	51.051	327.13	51.0274	326.27	58.2508	319.11	53.4667	317.48	70.3601
326.26	51.051	327.31	51.0274	326.42	58.2508	319.28	53.3333	317.69	70.3601
326.48	51.051	327.49	51.0274	326.56	58.0858	319.4	53.3333	317.87	70.2216
326.64	50.9009	327.65	51.0274	326.71	58.0858	319.57	53.3333	318.04	70.0831
326.82	50.9009	327.82	50.8562	326.86	58.0858	319.73	53.2	318.15	70.0831
327.01	50.9009	327.97	50.8562	327.05	58.0858	319.89	53.2	318.32	69.9446
327.08	50.9009	328.13	50.8562	327.26	58.0858	320.08	53.2	318.55	69.8061
327.26	50.7507	328.33	50.8562	327.37	57.9208	320.21	53.0667	318.73	69.8061
327.47	50.7507	328.46	50.6849	327.51	57.9208	320.35	53.0667	318.84	69.6676
327.61	50.7507	328.65	50.6849	327.71	57.9208	320.55	53.0667	319.01	69.6676
327.79	50.7507	328.82	50.6849	327.82	57.9208	320.76	53.0667	319.21	69.5291
327.97	50.6006	328.99	50.6849	328.05	57.9208	320.8	52.9333	319.32	69.3906
328.15	50.6006	329.18	50.6849	328.17	57.7558	321.08	52.9333	319.51	69.3906
328.31	50.6006	329.34	50.5137	328.39	57.7558	321.27	52.9333	319.76	69.2521
328.46	50.6006	329.52	50.5137	328.56	57.7558	321.37	52.8	319.84	69.1136
328.66	50.4504	329.68	50.5137	328.72	57.7558	321.47	52.8	320.05	69.1136
328.8	50.4504	329.88	50.5137	328.88	57.5908	321.66	52.8	320.21	68.9751
329.01	50.4504	330.05	50.3425	329.07	57.5908	321.8	52.8	320.42	68.9751
329.16	50.4504	330.16	50.3425	329.22	57.5908	322.01	52.6667	320.58	68.8366
329.27	50.3003	330.31	50.3425	329.46	57.5908	322.2	52.6667	320.73	68.6981
329.43	50.3003	330.55	50.3425	329.57	57.5908	322.35	52.6667	320.96	68.6981
329.63	50.3003	330.72	50.1712	329.76	57.4257	322.57	52.5333	321.11	68.5596
329.81	50.3003	330.88	50.1712	329.87	57.4257	322.79	52.5333	321.3	68.421
329.95	50.1501	331.03	50.1712	330.08	57.4257	322.96	52.5333	321.45	68.421
330.12	50.1501	331.28	50.1712	330.23	57.4257	323.07	52.5333	321.6	68.2826
330.28	50.1501	331.38	50.1712	330.44	57.4257	323.24	52.4	321.75	68.2826
330.38	50.1501	331.56	50	330.54	57.2607	323.42	52.4	321.9	68.144
330.56	50	331.72	50	330.71	57.2607	323.58	52.4	322.13	68.0055
330.71	50	331.84	50	330.9	57.2607	323.74	52.2667	322.25	68.0055
330.88	50	332.03	50	331.07	57.2607	323.9	52.2667	322.43	67.867
331.03	50	332.22	49.8288	331.22	57.2607	324.14	52.2667	322.6	67.7285
331.19	49.8499	332.4	49.8288	331.39	57.0957	324.28	52.1333	322.77	67.7285
331.39	49.8499	332.59	49.8288	331.51	57.0957	324.44	52.1333	322.92	67.59
331.49	49.8499	332.74	49.8288	331.7	57.0957	324.62	52.1333	323.04	67.4515
331.66	49.8499	332.88	49.8288	331.86	57.0957	324.77	52.1333	323.18	67.4515
331.8	49.8499	333.09	49.6575	332.1	56.9307	324.96	52	323.35	67.313
331.95	49.6997	333.23	49.6575	332.27	56.9307	325.14	52	323.48	67.1745
332.16	49.6997	333.47	49.6575	332.37	56.9307	325.36	52	323.68	67.1745
332.31	49.6997	333.65	49.6575	332.6	56.9307	325.49	51.8667	323.84	67.036
332.44	49.6997	333.74	49.4863	332.78	56.9307	325.68	51.8667	323.99	67.036
332.63	49.5496	333.92	49.4863	332.92	56.7657	325.88	51.8667	324.15	66.8975
332.76	49.5496	334.09	49.4863	333.11	56.7657	326.05	51.8667	324.29	66.759
332.95	49.5496	334.21	49.4863	333.28	56.7657	326.18	51.7333	324.46	66.759
333.11	49.5496	334.32	49.3151	333.49	56.7657	326.31	51.7333	324.65	66.6205
333.32	49.3994	334.53	49.3151	333.62	56.7657	326.47	51.7333	324.85	66.482
333.46	49.3994	334.69	49.3151	333.78	56.6007	326.65	51.6	324.95	66.482
333.72	49.3994	334.85	49.3151	333.93	56.6007	326.81	51.6	325.18	66.3435
333.85	49.3994	334.96	49.3151	334.07	56.6007	326.93	51.6	325.32	66.205
334.02	49.2493	335.14	49.1438	334.32	56.6007	327.13	51.6	325.45	66.205
334.17	49.2493	335.3	49.1438	334.38	56.4356	327.25	51.4667	325.61	66.0665
334.37	49.2493	335.49	49.1438	334.59	56.4356	327.36	51.4667	325.77	66.0665
334.54	49.2493	335.6	49.1438	334.81	56.4356	327.56	51.4667	325.96	65.928
334.69	49.2493	335.77	48.9726	334.95	56.4356	327.69	51.3333	326.12	65.7895
334.89	49.0991	335.91	48.9726	335.08	56.4356	327.89	51.3333	326.28	65.7895
335.03	49.0991	336.08	48.9726	335.34	56.2706	328.04	51.3333	326.44	65.651
335.15	49.0991	336.29	48.9726	335.45	56.2706	328.19	51.3333	326.61	65.5125
335.39	49.0991	336.4	48.9726	335.61	56.2706	328.31	51.2	326.75	65.5125
335.51	48.949	336.62	48.8014	335.78	56.2706	328.52	51.2	326.96	65.374
335.73	48.949	336.76	48.8014	335.95	56.2706	328.67	51.2	327.15	65.2355
335.89	48.949	336.98	48.8014	336.11	56.1056	328.86	51.0667	327.31	65.2355
336.06	48.949	337.08	48.8014	336.31	56.1056	329.02	51.0667	327.51	65.097
336.25	48.7988	337.3	48.6301	336.49	56.1056	329.2	51.0667	327.6	64.9584
336.38	48.7988	337.43	48.6301	336.64	56.1056	329.32	51.0667	327.79	64.9584
336.59	48.7988	337.62	48.6301	336.79	56.1056	329.44	50.9333	327.96	64.8199
336.8	48.7988	337.83	48.6301	337.02	55.9406	329.67	50.9333	328.16	64.8199
336.9	48.6487	337.96	48.6301	337.1	55.9406	329.81	50.9333	328.37	64.6814
337.1	48.6487	338.17	48.4589	337.27	55.9406	329.92	50.8	328.52	64.5429
337.24	48.6487	338.3	48.4589	337.45	55.9406	330.12	50.8	328.66	64.5429
337.47	48.6487	338.49	48.4589	337.62	55.9406	330.29	50.8	328.78	64.4044
337.63	48.6487	338.66	48.4589	337.78	55.7756	330.43	50.8	329.06	64.2659
337.79	48.4985	338.8	48.2877	337.95	55.7756	330.63	50.6667	329.24	64.2659
338	48.4985	338.99	48.2877	338.1	55.7756	330.78	50.6667	329.41	64.1274
338.15	48.4985	339.2	48.2877	338.26	55.7756	331	50.6667	329.59	63.9889
338.33	48.4985	339.32	48.2877	338.45	55.7756	331.14	50.5333	329.75	63.9889
338.53	48.3484	339.5	48.2877	338.7	55.6106	331.33	50.5333	329.93	63.8504
338.68	48.3484	339.67	48.1164	338.82	55.6106	331.51	50.5333	330.19	63.7119
338.77	48.3484	339.92	48.1164	338.95	55.6106	331.66	50.4	330.25	63.7119
338.96	48.3484	340.08	48.1164	339.14	55.6106	331.78	50.4	330.47	63.5734
339.17	48.3484	340.22	48.1164	339.35	55.4455	331.98	50.4	330.63	63.5734
339.33	48.1982	340.38	48.1164	339.5	55.4455	332.2	50.4	330.85	63.4349
339.45	48.1982	340.55	47.9452	339.64	55.4455	332.42	50.2667	331	63.2964
339.63	48.1982	340.76	47.9452	339.82	55.4455	332.54	50.2667	331.18	63.2964
339.81	48.1982	340.96	47.9452	339.99	55.4455	332.71	50.2667	331.38	63.1579
339.95	48.0481	341.06	47.9452	340.13	55.2805	332.88	50.1333	331.52	63.0194
340.09	48.0481	341.23	47.774	340.31	55.2805	333.07	50.1333	331.7	63.0194
340.27	48.0481	341.39	47.774	340.48	55.2805	333.19	50.1333	331.83	62.8809
340.47	48.0481	341.52	47.774	340.62	55.2805	333.37	50.1333	331.98	62.7424
340.64	47.8979	341.82	47.774	340.78	55.2805	333.56	50	332.16	62.7424
340.84	47.8979	341.95	47.774	340.85	55.1155	333.7	50	332.4	62.6039
341	47.8979	342.12	47.6027	341.04	55.1155	333.91	50	332.49	62.4654
341.17	47.8979	342.3	47.6027	341.24	55.1155	334.07	49.8667	332.67	62.4654
341.25	47.8979	342.48	47.6027	341.35	55.1155	334.21	49.8667	332.84	62.3269
341.5	47.7478	342.58	47.6027	341.51	55.1155	334.42	49.8667	333	62.3269
341.58	47.7478	342.73	47.4315	341.61	54.9505	334.58	49.8667	333.12	62.1884
341.75	47.7478	342.88	47.4315	341.85	54.9505	334.71	49.7333	333.31	62.0499
341.91	47.7478	343.04	47.4315	341.99	54.9505	334.89	49.7333	333.44	62.0499
342.1	47.7478	343.26	47.4315	342.18	54.9505	335.01	49.7333	333.58	61.9114
342.26	47.5976	343.41	47.4315	342.4	54.9505	335.21	49.6	333.76	61.7728
342.42	47.5976	343.6	47.2603	342.51	54.7855	335.33	49.6	333.88	61.7728
342.55	47.5976	343.79	47.2603	342.64	54.7855	335.52	49.6	334.12	61.6343
342.74	47.5976	343.95	47.2603	342.83	54.7855	335.67	49.6	334.29	61.4958
342.92	47.4475	344.11	47.2603	343.01	54.7855	335.89	49.4667	334.37	61.4958
343.06	47.4475	344.34	47.2603	343.18	54.7855	336.01	49.4667	334.54	61.3573
343.2	47.4475	344.44	47.089	343.35	54.6205	336.23	49.4667	334.72	61.3573
343.33	47.4475	344.61	47.089	343.52	54.6205	336.36	49.4667	334.83	61.2188
343.54	47.4475	344.78	47.089	343.68	54.6205	336.49	49.3333	335.01	61.0803
343.71	47.2973	344.95	47.089	343.9	54.6205	336.68	49.3333	335.21	61.0803
343.88	47.2973	345.13	47.089	344.02	54.6205	336.87	49.3333	335.32	60.9418
344.01	47.2973	345.28	46.9178	344.21	54.4554	337.04	49.2	335.55	60.9418
344.25	47.2973	345.41	46.9178	344.36	54.4554	337.2	49.2	335.75	60.8033
344.37	47.1472	345.56	46.9178	344.51	54.4554	337.34	49.2	335.91	60.6648
344.55	47.1472	345.72	46.9178	344.7	54.4554	337.56	49.2	335.96	60.6648
344.7	47.1472	345.86	46.7466	344.89	54.4554	337.71	49.0667	336.17	60.5263
344.89	47.1472	346.12	46.7466	345	54.2904	337.91	49.0667	336.32	60.3878
345.07	47.1472	346.28	46.7466	345.24	54.2904	338.06	49.0667	336.43	60.3878
345.26	46.997	346.4	46.7466	345.38	54.2904	338.24	48.9333	336.66	60.2493
345.4	46.997	346.56	46.7466	345.57	54.2904	338.39	48.9333	336.83	60.2493
345.63	46.997	346.72	46.5753	345.76	54.2904	338.57	48.9333	336.98	60.1108
345.76	46.997	346.89	46.5753	345.91	54.1254	338.69	48.9333	337.2	59.9723
345.9	46.997	347.12	46.5753	346.14	54.1254	338.83	48.8	337.32	59.9723
346.14	46.8469	347.24	46.5753	346.23	54.1254	339.03	48.8	337.54	59.8338
346.33	46.8469	347.41	46.5753	346.37	54.1254	339.17	48.8	337.7	59.8338
346.46	46.8469	347.57	46.4041	346.59	54.1254	339.4	48.6667	337.82	59.6953
346.62	46.8469	347.7	46.4041	346.7	54.1254	339.54	48.6667	338	59.5568
346.83	46.8469	347.91	46.4041	346.87	53.9604	339.65	48.6667	338.21	59.5568
347.01	46.6967	348.08	46.4041	347.09	53.9604	339.9	48.6667	338.44	59.4183
347.18	46.6967	348.29	46.4041	347.24	53.9604	340.05	48.5333	338.57	59.2798
347.36	46.6967	348.46	46.2329	347.4	53.9604	340.22	48.5333	338.73	59.2798
347.48	46.6967	348.59	46.2329	347.52	53.9604	340.38	48.5333	338.88	59.1413
347.69	46.5466	348.73	46.2329	347.69	53.7954	340.54	48.5333	339.06	59.1413
347.89	46.5466	348.93	46.2329	347.85	53.7954	340.67	48.4	339.23	59.0028
348.02	46.5466	349.05	46.2329	348.07	53.7954	340.76	48.4	339.39	58.8643
348.15	46.5466	349.24	46.0616	348.2	53.7954	341	48.4	339.57	58.8643
348.39	46.5466	349.41	46.0616	348.38	53.7954	341.19	48.2667	339.77	58.7258
348.57	46.3964	349.56	46.0616	348.56	53.6304	341.39	48.2667	339.94	58.7258
348.73	46.3964	349.69	46.0616	348.72	53.6304	341.56	48.2667	340.08	58.5873
348.89	46.3964	349.84	46.0616	348.85	53.6304	341.66	48.2667	340.28	58.5873
349.02	46.3964	350.04	45.8904	349.06	53.6304	341.87	48.1333	340.45	58.4487
349.17	46.3964	350.19	45.8904	349.18	53.6304	342.06	48.1333	340.57	58.3103
349.27	46.2463	350.39	45.8904	349.35	53.4654	342.15	48.1333	340.8	58.3103
349.44	46.2463	350.51	45.8904	349.5	53.4654	342.39	48	340.95	58.1718
349.69	46.2463	350.71	45.7192	349.65	53.4654	342.55	48	341.07	58.1718
349.76	46.2463	350.87	45.7192	349.82	53.4654	342.75	48	341.24	58.0332
349.94	46.2463	351.05	45.7192	350.03	53.4654	342.84	48	341.4	57.8947
350.12	46.0961	351.22	45.7192	350.13	53.4654	343.02	47.8667	341.62	57.8947
350.26	46.0961	351.42	45.7192	350.27	53.3003	343.19	47.8667	341.73	57.7562
350.39	46.0961	351.52	45.548	350.47	53.3003	343.4	47.8667	341.88	57.7562
350.56	46.0961	351.71	45.548	350.7	53.3003	343.54	47.8667	342.03	57.6177
350.72	46.0961	351.89	45.548	350.83	53.3003	343.7	47.7333	342.18	57.6177
350.9	45.946	352.08	45.548	351	53.3003	343.89	47.7333	342.35	57.4792
351.11	45.946	352.2	45.548	351.11	53.1353	344.1	47.7333	342.53	57.3407
351.27	45.946	352.38	45.3767	351.26	53.1353	344.26	47.7333	342.66	57.3407
351.44	45.946	352.53	45.3767	351.43	53.1353	344.37	47.6	342.75	57.2022
351.59	45.946	352.75	45.3767	351.57	53.1353	344.52	47.6	342.87	57.2022
351.75	45.7958	352.89	45.3767	351.75	53.1353	344.71	47.6	343.08	57.0637
351.93	45.7958	353.06	45.3767	351.9	52.9703	344.83	47.4667	343.21	57.0637
352.07	45.7958	353.26	45.2055	352.04	52.9703	345.02	47.4667	343.34	56.9252
352.28	45.7958	353.37	45.2055	352.22	52.9703	345.2	47.4667	343.51	56.9252
352.41	45.7958	353.51	45.2055	352.4	52.9703	345.4	47.4667	343.68	56.7867
352.57	45.6457	353.7	45.2055	352.6	52.9703	345.5	47.3333	343.85	56.6482
352.71	45.6457	353.9	45.2055	352.78	52.9703	345.65	47.3333	344.07	56.6482
352.91	45.6457	354.06	45.2055	352.95	52.8053	345.79	47.3333	344.18	56.5097
353.04	45.6457	354.18	45.0343	353.13	52.8053	345.95	47.3333	344.37	56.5097
353.2	45.6457	354.39	45.0343	353.39	52.8053	346.19	47.2	344.54	56.3712
353.34	45.4955	354.52	45.0343	353.53	52.8053	346.27	47.2	344.7	56.3712
353.55	45.4955	354.69	45.0343	353.75	52.8053	346.45	47.2	344.85	56.2327
353.73	45.4955	354.78	45.0343	353.88	52.6403	346.62	47.2	344.99	56.2327
353.84	45.4955	355.06	44.863	354.06	52.6403	346.81	47.0667	345.15	56.0942
354.03	45.4955	355.21	44.863	354.25	52.6403	347.01	47.0667	345.31	56.0942
354.21	45.4955	355.3	44.863	354.4	52.6403	347.17	47.0667	345.48	55.9557
354.39	45.3454	355.48	44.863	354.59	52.6403	347.33	46.9333	345.66	55.9557
354.61	45.3454	355.73	44.863	354.78	52.6403	347.47	46.9333	345.89	55.8172
354.77	45.3454	355.84	44.6918	354.97	52.4753	347.66	46.9333	346.03	55.8172
354.88	45.3454	356.06	44.6918	355.14	52.4753	347.77	46.9333	346.14	55.6787
355.1	45.3454	356.24	44.6918	355.31	52.4753	347.94	46.8	346.38	55.6787
355.24	45.1952	356.43	44.6918	355.46	52.4753	348.14	46.8	346.61	55.5402
355.47	45.1952	356.6	44.6918	355.61	52.4753	348.33	46.8	346.8	55.4017
355.64	45.1952	356.76	44.5206	355.83	52.3102	348.46	46.8	346.95	55.4017
355.78	45.1952	356.93	44.5206	355.99	52.3102	348.61	46.6667	347.11	55.2632
355.92	45.1952	357.1	44.5206	356.2	52.3102	348.75	46.6667	347.32	55.2632
356.13	45.0451	357.24	44.5206	356.37	52.3102	348.9	46.6667	347.52	55.1247
356.3	45.0451	357.46	44.5206	356.54	52.3102	349.11	46.6667	347.71	55.1247
356.46	45.0451	357.57	44.3493	356.66	52.3102	349.27	46.5333	347.87	54.9862
356.72	45.0451	357.77	44.3493	356.79	52.1452	349.42	46.5333	348.07	54.9862
356.84	45.0451	357.87	44.3493	357.04	52.1452	349.54	46.5333	348.28	54.8477
357.09	44.8949	358.05	44.3493	357.24	52.1452	349.71	46.5333	348.45	54.8477
357.28	44.8949	358.23	44.3493	357.33	52.1452	349.92	46.4	348.63	54.7091
357.32	44.8949	358.45	44.3493	357.5	52.1452	350.09	46.4	348.8	54.7091
357.51	44.8949	358.58	44.1781	357.59	51.9802	350.29	46.4	349.02	54.5706
357.72	44.8949	358.73	44.1781	357.79	51.9802	350.45	46.4	349.23	54.5706
357.87	44.8949	358.87	44.1781	358.02	51.9802	350.55	46.2667	349.38	54.4321
358	44.7447	359.05	44.1781	358.09	51.9802	350.76	46.2667	349.52	54.4321
358.19	44.7447	359.17	44.1781	358.24	51.9802	350.97	46.2667	349.71	54.2936
358.34	44.7447	359.4	44.0069	358.45	51.9802	351.15	46.2667	349.86	54.2936
358.5	44.7447	359.55	44.0069	358.63	51.8152	351.33	46.1333	350.03	54.1551
358.64	44.7447	359.7	44.0069	358.73	51.8152	351.49	46.1333	350.16	54.1551
358.81	44.5946	359.85	44.0069	358.84	51.8152	351.7	46.1333	350.35	54.0166
358.98	44.5946	360.02	44.0069	359.04	51.8152	351.85	46.1333	350.56	54.0166
359.14	44.5946	360.23	44.0069	359.15	51.8152	352.12	46	350.64	53.8781
359.3	44.5946	360.36	43.8356	359.35	51.6502	352.24	46	350.84	53.8781
359.44	44.5946	360.57	43.8356	359.49	51.6502	352.41	46	350.96	53.7396
359.65	44.5946	360.68	43.8356	359.66	51.6502	352.56	45.8667	351.18	53.7396
359.82	44.4444	360.83	43.8356	359.72	51.6502	352.67	45.8667	351.33	53.7396
359.96	44.4444	361.09	43.8356	359.96	51.6502	352.88	45.8667	351.45	53.6011
360.11	44.4444	361.26	43.6644	360.16	51.6502	353.14	45.8667	351.67	53.6011
360.26	44.4444	361.4	43.6644	360.28	51.4851	353.31	45.7333	351.78	53.4626
360.42	44.4444	361.58	43.6644	360.44	51.4851	353.37	45.7333	351.92	53.4626
360.62	44.2943	361.71	43.6644	360.58	51.4851	353.56	45.7333	352.05	53.3241
360.74	44.2943	361.94	43.6644	360.71	51.4851	353.75	45.7333	352.25	53.3241
360.94	44.2943	362.07	43.6644	360.93	51.4851	353.92	45.6	352.4	53.1856
361.07	44.2943	362.22	43.4931	361.06	51.4851	354.06	45.6	352.6	53.1856
361.27	44.2943	362.45	43.4931	361.26	51.3201	354.23	45.6	352.71	53.0471
361.4	44.2943	362.66	43.4931	361.4	51.3201	354.38	45.6	352.86	53.0471
361.55	44.1441	362.75	43.4931	361.55	51.3201	354.54	45.4667	353.02	52.9086
361.76	44.1441	362.95	43.4931	361.73	51.3201	354.72	45.4667	353.22	52.9086
361.88	44.1441	363.07	43.3219	361.89	51.3201	354.83	45.4667	353.32	52.7701
[truncated: 1,180 more rows]
